# Supplementary material for: Abscisic Acid Improves Linoleic Acid Accumulation Possibly by Promoting Expression of EgFAD2 and Other Fatty Acid Biosynthesis Genes in Oil Palm Mesocarp
Source: Front Plant Sci. 2021 Dec 3;12:748130. doi: 10.3389/fpls.2021.748130 (PMC8678531; doi:10.3389/fpls.2021.748130)
Supplement: Supplementary file 7 [file Table_2.csv]

Supplementary Table 2 GO annotation in CK_3-vs-A2_3
Level 2	Level 1	num
antioxidant activity	molecular_function	22
binding	molecular_function	2246
biological regulation	biological_process	415
carbon utilization	biological_process	1
cargo receptor activity	molecular_function	2
catalytic activity	molecular_function	2133
cell	cellular_component	1332
cell junction	cellular_component	8
cell proliferation	biological_process	2
cellular component organization or biogenesis	biological_process	242
cellular process	biological_process	1309
detoxification	biological_process	1
developmental process	biological_process	43
extracellular region	cellular_component	50
growth	biological_process	2
immune system process	biological_process	4
localization	biological_process	246
locomotion	biological_process	2
membrane	cellular_component	1386
membrane part	cellular_component	1322
membrane-enclosed lumen	cellular_component	67
metabolic process	biological_process	1144
molecular carrier activity	molecular_function	2
molecular function regulator	molecular_function	44
molecular transducer activity	molecular_function	14
multi-organism process	biological_process	18
multicellular organismal process	biological_process	44
nucleoid	cellular_component	1
nutrient reservoir activity	molecular_function	3
organelle	cellular_component	1011
organelle part	cellular_component	375
protein tag	molecular_function	3
protein-containing complex	cellular_component	398
reproduction	biological_process	28
reproductive process	biological_process	28
response to stimulus	biological_process	238
rhythmic process	biological_process	4
signaling	biological_process	103
structural molecule activity	molecular_function	112
supramolecular complex	cellular_component	21
symplast	cellular_component	8
transcription regulator activity	molecular_function	178
translation regulator activity	molecular_function	1
transporter activity	molecular_function	260
virion	cellular_component	21
virion part	cellular_component	21
