# Supplementary material for: Abscisic Acid Improves Linoleic Acid Accumulation Possibly by Promoting Expression of EgFAD2 and Other Fatty Acid Biosynthesis Genes in Oil Palm Mesocarp
Source: Front Plant Sci. 2021 Dec 3;12:748130. doi: 10.3389/fpls.2021.748130 (PMC8678531; doi:10.3389/fpls.2021.748130)
Supplement: Supplementary file 8 [file Table_3.csv]

Supplementary Table 3 GO enrichment in CK_3-vs-A2_3
GO Term ID	GO Term	Level 1	Level 2	Term Candidate Gene Num	Total Candidate Gene Num	Term Gene Num	Total Gene Num	Rich Ratio	P value	Q value
GO:0006082	organic acid metabolic process	biological_process	cellular process	201	1902	628	8400	0.320063694	1.25E-08	1.07E-05
GO:0009521	photosystem	cellular_component	cell	37	2426	70	11431	0.528571429	5.40E-09	1.07E-05
GO:0019752	carboxylic acid metabolic process	biological_process	cellular process	199	1902	618	8400	0.322006472	8.69E-09	1.07E-05
GO:0044281	small molecule metabolic process	biological_process	metabolic process	324	1902	1101	8400	0.294277929	1.14E-08	1.07E-05
GO:0043436	oxoacid metabolic process	biological_process	cellular process	199	1902	625	8400	0.3184	2.35E-08	1.61E-05
GO:0032787	monocarboxylic acid metabolic process	biological_process	cellular process	86	1902	224	8400	0.383928571	5.45E-08	3.12E-05
GO:0015979	photosynthesis	biological_process	cellular process	53	1902	119	8400	0.445378151	8.30E-08	4.07E-05
GO:0009523	photosystem II	cellular_component	cell	30	2426	56	11431	0.535714286	1.01E-07	4.10E-05
GO:0072330	monocarboxylic acid biosynthetic process	biological_process	cellular process	67	1902	164	8400	0.408536585	1.08E-07	4.10E-05
GO:0009522	photosystem I	cellular_component	cell	22	2426	36	11431	0.611111111	2.36E-07	8.08E-05
GO:0034357	photosynthetic membrane	cellular_component	cell	50	2426	120	11431	0.416666667	3.02E-07	9.41E-05
GO:0044436	thylakoid part	cellular_component	cell	51	2426	124	11431	0.411290323	3.74E-07	0.000107004
GO:0006631	fatty acid metabolic process	biological_process	cellular process	48	1902	109	8400	0.440366972	5.09E-07	0.000134312
GO:0018298	protein-chromophore linkage	biological_process	cellular process	18	1902	28	8400	0.642857143	2.78E-06	0.000680123
GO:0044283	small molecule biosynthetic process	biological_process	metabolic process	135	1902	423	8400	0.319148936	4.26E-06	0.000973823
GO:0016168	chlorophyll binding	molecular_function	binding	16	3575	24	15861	0.666666667	4.79E-06	0.001026629
GO:0009579	thylakoid	cellular_component	cell	55	2426	148	11431	0.371621622	5.84E-06	0.001178695
GO:0006633	fatty acid biosynthetic process	biological_process	cellular process	41	1902	95	8400	0.431578947	6.32E-06	0.001203856
GO:0009507	chloroplast	cellular_component	cell	122	2426	401	11431	0.304239401	6.90E-06	0.00124597
GO:0034404	nucleobase-containing small molecule biosynthetic process	biological_process	cellular process	37	1902	84	8400	0.44047619	1.01E-05	0.001725846
GO:0009765	photosynthesis, light harvesting	biological_process	cellular process	16	1902	25	8400	0.64	1.10E-05	0.001798048
GO:0006091	generation of precursor metabolites and energy	biological_process	cellular process	76	1902	215	8400	0.353488372	1.22E-05	0.00184944
GO:0016053	organic acid biosynthetic process	biological_process	cellular process	107	1902	327	8400	0.327217125	1.29E-05	0.00184944
GO:0046394	carboxylic acid biosynthetic process	biological_process	cellular process	107	1902	327	8400	0.327217125	1.29E-05	0.00184944
GO:0005200	structural constituent of cytoskeleton	molecular_function	structural molecule activity	15	3575	23	15861	0.652173913	1.43E-05	0.001966965
GO:0006006	glucose metabolic process	biological_process	metabolic process	19	1902	33	8400	0.575757576	1.49E-05	0.001967664
GO:0048037	cofactor binding	molecular_function	binding	269	3575	955	15861	0.281675393	1.62E-05	0.002055468
GO:0047938	glucose-6-phosphate 1-epimerase activity	molecular_function	catalytic activity	7	3575	7	15861	1	2.94E-05	0.003603934
GO:0009536	plastid	cellular_component	cell	123	2426	417	11431	0.294964029	3.16E-05	0.003733404
GO:0036094	small molecule binding	molecular_function	binding	814	3575	3234	15861	0.25170068	3.86E-05	0.004409126
GO:0005975	carbohydrate metabolic process	biological_process	metabolic process	235	1902	833	8400	0.282112845	4.48E-05	0.004951735
GO:0019693	ribose phosphate metabolic process	biological_process	cellular process	77	1902	227	8400	0.339207048	5.53E-05	0.00592424
GO:0042651	thylakoid membrane	cellular_component	cell	39	2426	103	11431	0.378640777	7.95E-05	0.0082665
GO:0016830	carbon-carbon lyase activity	molecular_function	catalytic activity	35	3575	85	15861	0.411764706	9.05E-05	0.009130957
GO:0009259	ribonucleotide metabolic process	biological_process	cellular process	66	1902	191	8400	0.345549738	9.90E-05	0.009703381
GO:0009199	ribonucleoside triphosphate metabolic process	biological_process	cellular process	47	1902	125	8400	0.376	0.000102444	0.009760675
GO:0030976	thiamine pyrophosphate binding	molecular_function	binding	10	3575	14	15861	0.714285714	0.000134811	0.01249734
GO:0009117	nucleotide metabolic process	biological_process	cellular process	90	1902	281	8400	0.320284698	0.000148439	0.01339853
GO:0006753	nucleoside phosphate metabolic process	biological_process	cellular process	91	1902	285	8400	0.319298246	0.000154404	0.01350857
GO:0035251	UDP-glucosyltransferase activity	molecular_function	catalytic activity	35	3575	87	15861	0.402298851	0.000157534	0.01350857
GO:0016616	oxidoreductase activity, acting on the CH-OH group of donors, NAD or NADP as acceptor	molecular_function	catalytic activity	49	3575	135	15861	0.362962963	0.000190096	0.0151635
GO:0019318	hexose metabolic process	biological_process	metabolic process	40	1902	104	8400	0.384615385	0.00018765	0.0151635
GO:0046527	glucosyltransferase activity	molecular_function	catalytic activity	47	3575	128	15861	0.3671875	0.000186209	0.0151635
GO:0005984	disaccharide metabolic process	biological_process	cellular process	19	1902	38	8400	0.5	0.000196843	0.01534482
GO:0005996	monosaccharide metabolic process	biological_process	metabolic process	43	1902	115	8400	0.373913043	0.000229474	0.01592054
GO:0009141	nucleoside triphosphate metabolic process	biological_process	cellular process	48	1902	132	8400	0.363636364	0.000221839	0.01592054
GO:0009165	nucleotide biosynthetic process	biological_process	cellular process	61	1902	178	8400	0.342696629	0.000232078	0.01592054
GO:0009260	ribonucleotide biosynthetic process	biological_process	cellular process	50	1902	139	8400	0.35971223	0.000224683	0.01592054
GO:0046390	ribose phosphate biosynthetic process	biological_process	cellular process	50	1902	139	8400	0.35971223	0.000224683	0.01592054
GO:1901293	nucleoside phosphate biosynthetic process	biological_process	cellular process	61	1902	178	8400	0.342696629	0.000232078	0.01592054
GO:0009142	nucleoside triphosphate biosynthetic process	biological_process	cellular process	36	1902	92	8400	0.391304348	0.000260335	0.01717208
GO:0009201	ribonucleoside triphosphate biosynthetic process	biological_process	cellular process	36	1902	92	8400	0.391304348	0.000260335	0.01717208
GO:0055086	nucleobase-containing small molecule metabolic process	biological_process	cellular process	108	1902	355	8400	0.304225352	0.000325345	0.02105531
GO:0016051	carbohydrate biosynthetic process	biological_process	metabolic process	57	1902	166	8400	0.343373494	0.000346485	0.02200821
GO:0009064	glutamine family amino acid metabolic process	biological_process	cellular process	27	1902	64	8400	0.421875	0.000368008	0.02238965
GO:0009163	nucleoside biosynthetic process	biological_process	cellular process	16	1902	31	8400	0.516129032	0.000395606	0.02238965
GO:0016831	carboxy-lyase activity	molecular_function	catalytic activity	23	3575	52	15861	0.442307692	0.00041593	0.02238965
GO:0019362	pyridine nucleotide metabolic process	biological_process	cellular process	39	1902	104	8400	0.375	0.000411498	0.02238965
GO:0019363	pyridine nucleotide biosynthetic process	biological_process	cellular process	26	1902	61	8400	0.426229508	0.000387327	0.02238965
GO:0042455	ribonucleoside biosynthetic process	biological_process	cellular process	16	1902	31	8400	0.516129032	0.000395606	0.02238965
GO:0044262	cellular carbohydrate metabolic process	biological_process	cellular process	74	1902	229	8400	0.323144105	0.000417766	0.02238965
GO:0046700	heterocycle catabolic process	biological_process	cellular process	46	1902	128	8400	0.359375	0.000403547	0.02238965
GO:0071310	cellular response to organic substance	biological_process	cellular process	44	1902	121	8400	0.363636364	0.000398639	0.02238965
GO:1901659	glycosyl compound biosynthetic process	biological_process	metabolic process	16	1902	31	8400	0.516129032	0.000395606	0.02238965
GO:0009317	acetyl-CoA carboxylase complex	cellular_component	cell	5	2426	5	11431	1	0.000429162	0.02264656
GO:0009250	glucan biosynthetic process	biological_process	cellular process	32	1902	81	8400	0.395061728	0.000459756	0.02389338
GO:0004673	protein histidine kinase activity	molecular_function	catalytic activity	14	3575	26	15861	0.538461538	0.000501571	0.02457695
GO:0008135	translation factor activity, RNA binding	molecular_function	binding	76	3575	238	15861	0.319327731	0.000493946	0.02457695
GO:0016775	phosphotransferase activity, nitrogenous group as acceptor	molecular_function	catalytic activity	14	3575	26	15861	0.538461538	0.000501571	0.02457695
GO:0043168	anion binding	molecular_function	binding	779	3575	3145	15861	0.247694754	0.000494298	0.02457695
GO:0003723	RNA binding	molecular_function	binding	281	3575	1051	15861	0.267364415	0.000526982	0.02545842
GO:0003857	3-hydroxyacyl-CoA dehydrogenase activity	molecular_function	catalytic activity	5	3575	5	15861	1	0.000580478	0.02587908
GO:0005623	cell	cellular_component	cell	1332	2426	5938	11431	0.224317952	0.000545822	0.02587908
GO:0019842	vitamin binding	molecular_function	binding	42	3575	116	15861	0.362068966	0.000559024	0.02587908
GO:0034605	cellular response to heat	biological_process	cellular process	5	1902	5	8400	1	0.000592773	0.02587908
GO:0050662	coenzyme binding	molecular_function	binding	131	3575	450	15861	0.291111111	0.000596049	0.02587908
GO:0051084	'de novo' posttranslational protein folding	biological_process	cellular process	5	1902	5	8400	1	0.000592773	0.02587908
GO:0051085	chaperone cofactor-dependent protein refolding	biological_process	cellular process	5	1902	5	8400	1	0.000592773	0.02587908
GO:0051787	misfolded protein binding	molecular_function	binding	5	3575	5	15861	1	0.000580478	0.02587908
GO:0009119	ribonucleoside metabolic process	biological_process	cellular process	22	1902	50	8400	0.44	0.000632234	0.02695785
GO:0017111	nucleoside-triphosphatase activity	molecular_function	catalytic activity	208	3575	757	15861	0.274768824	0.000636614	0.02695785
GO:0003989	acetyl-CoA carboxylase activity	molecular_function	catalytic activity	7	3575	9	15861	0.777777778	0.000683703	0.02726862
GO:0004312	fatty acid synthase activity	molecular_function	catalytic activity	7	3575	9	15861	0.777777778	0.000683703	0.02726862
GO:0016421	CoA carboxylase activity	molecular_function	catalytic activity	7	3575	9	15861	0.777777778	0.000683703	0.02726862
GO:0016885	ligase activity, forming carbon-carbon bonds	molecular_function	catalytic activity	7	3575	9	15861	0.777777778	0.000683703	0.02726862
GO:0051287	NAD binding	molecular_function	binding	38	3575	103	15861	0.368932039	0.000662069	0.02726862
GO:0046496	nicotinamide nucleotide metabolic process	biological_process	cellular process	38	1902	103	8400	0.368932039	0.000701202	0.02764509
GO:0034637	cellular carbohydrate biosynthetic process	biological_process	cellular process	44	1902	124	8400	0.35483871	0.000727273	0.02814464
GO:0072521	purine-containing compound metabolic process	biological_process	cellular process	67	1902	207	8400	0.323671498	0.000730284	0.02814464
GO:0019359	nicotinamide nucleotide biosynthetic process	biological_process	cellular process	25	1902	60	8400	0.416666667	0.000749116	0.02849915
GO:0061077	chaperone-mediated protein folding	biological_process	cellular process	6	1902	7	8400	0.857142857	0.0007561	0.02849915
GO:0019684	photosynthesis, light reaction	biological_process	cellular process	24	1902	57	8400	0.421052632	0.00079342	0.02958076
GO:1901363	heterocyclic compound binding	molecular_function	binding	1625	3575	6844	15861	0.237434249	0.000850002	0.03134952
GO:0072524	pyridine-containing compound metabolic process	biological_process	cellular process	40	1902	111	8400	0.36036036	0.000881137	0.0318137
GO:0097159	organic cyclic compound binding	molecular_function	binding	1625	3575	6845	15861	0.237399562	0.00087551	0.0318137
GO:0000166	nucleotide binding	molecular_function	binding	765	3575	3101	15861	0.246694615	0.000909448	0.03199236
GO:0009185	ribonucleoside diphosphate metabolic process	biological_process	cellular process	21	1902	48	8400	0.4375	0.000914067	0.03199236
GO:1901265	nucleoside phosphate binding	molecular_function	binding	765	3575	3101	15861	0.246694615	0.000909448	0.03199236
GO:0009311	oligosaccharide metabolic process	biological_process	metabolic process	20	1902	45	8400	0.444444444	0.000945268	0.03275018
GO:0044270	cellular nitrogen compound catabolic process	biological_process	cellular process	45	1902	129	8400	0.348837209	0.000961642	0.03295861
GO:0046034	ATP metabolic process	biological_process	cellular process	39	1902	108	8400	0.361111111	0.000970501	0.03295861
GO:0009535	chloroplast thylakoid membrane	cellular_component	organelle part	28	2426	75	11431	0.373333333	0.001000009	0.03330127
GO:0055035	plastid thylakoid membrane	cellular_component	organelle part	28	2426	75	11431	0.373333333	0.001000009	0.03330127
GO:0006073	cellular glucan metabolic process	biological_process	cellular process	51	1902	151	8400	0.337748344	0.001061154	0.03499768
GO:0009144	purine nucleoside triphosphate metabolic process	biological_process	cellular process	41	1902	116	8400	0.353448276	0.001185667	0.03836639
GO:0009205	purine ribonucleoside triphosphate metabolic process	biological_process	cellular process	41	1902	116	8400	0.353448276	0.001185667	0.03836639
GO:0042623	ATPase activity, coupled	molecular_function	catalytic activity	67	3575	211	15861	0.317535545	0.001209968	0.03878682
GO:0009132	nucleoside diphosphate metabolic process	biological_process	cellular process	21	1902	49	8400	0.428571429	0.001262972	0.03938176
GO:0016817	hydrolase activity, acting on acid anhydrides	molecular_function	catalytic activity	217	3575	803	15861	0.270236613	0.001251649	0.03938176
GO:0044042	glucan metabolic process	biological_process	metabolic process	51	1902	152	8400	0.335526316	0.001252766	0.03938176
GO:0044238	primary metabolic process	biological_process	metabolic process	993	1902	4128	8400	0.240552326	0.001287847	0.03979563
GO:0009126	purine nucleoside monophosphate metabolic process	biological_process	cellular process	45	1902	131	8400	0.34351145	0.00138041	0.04117223
GO:0009150	purine ribonucleotide metabolic process	biological_process	cellular process	58	1902	178	8400	0.325842697	0.001347724	0.04117223
GO:0009167	purine ribonucleoside monophosphate metabolic process	biological_process	cellular process	45	1902	131	8400	0.34351145	0.00138041	0.04117223
GO:1901136	carbohydrate derivative catabolic process	biological_process	metabolic process	14	1902	28	8400	0.5	0.001364453	0.04117223
GO:0009161	ribonucleoside monophosphate metabolic process	biological_process	cellular process	48	1902	142	8400	0.338028169	0.001438403	0.04253209
GO:0044464	cell part	cellular_component	cell	1276	2426	5704	11431	0.223702665	0.001482061	0.04308025
GO:0072525	pyridine-containing compound biosynthetic process	biological_process	cellular process	27	1902	69	8400	0.391304348	0.001472581	0.04308025
GO:0000155	phosphorelay sensor kinase activity	molecular_function	catalytic activity	12	3575	23	15861	0.52173913	0.001817163	0.04522269
GO:0004805	trehalose-phosphatase activity	molecular_function	catalytic activity	7	3575	10	15861	0.7	0.001833738	0.04522269
GO:0005622	intracellular	cellular_component	cell	1211	2426	5405	11431	0.224051804	0.001845824	0.04522269
GO:0006096	glycolytic process	biological_process	cellular process	20	1902	47	8400	0.425531915	0.001817288	0.04522269
GO:0006163	purine nucleotide metabolic process	biological_process	cellular process	58	1902	180	8400	0.322222222	0.001808534	0.04522269
GO:0006165	nucleoside diphosphate phosphorylation	biological_process	cellular process	20	1902	47	8400	0.425531915	0.001817288	0.04522269
GO:0006733	oxidoreduction coenzyme metabolic process	biological_process	cellular process	39	1902	111	8400	0.351351351	0.001750557	0.04522269
GO:0006757	ATP generation from ADP	biological_process	cellular process	20	1902	47	8400	0.425531915	0.001817288	0.04522269
GO:0009123	nucleoside monophosphate metabolic process	biological_process	cellular process	48	1902	143	8400	0.335664336	0.001699259	0.04522269
GO:0009135	purine nucleoside diphosphate metabolic process	biological_process	cellular process	20	1902	47	8400	0.425531915	0.001817288	0.04522269
GO:0009179	purine ribonucleoside diphosphate metabolic process	biological_process	cellular process	20	1902	47	8400	0.425531915	0.001817288	0.04522269
GO:0016157	sucrose synthase activity	molecular_function	catalytic activity	7	3575	10	15861	0.7	0.001833738	0.04522269
GO:0016462	pyrophosphatase activity	molecular_function	catalytic activity	213	3575	791	15861	0.269279393	0.001668195	0.04522269
GO:0016759	cellulose synthase activity	molecular_function	catalytic activity	19	3575	44	15861	0.431818182	0.001826802	0.04522269
GO:0016760	cellulose synthase (UDP-forming) activity	molecular_function	catalytic activity	19	3575	44	15861	0.431818182	0.001826802	0.04522269
GO:0016818	hydrolase activity, acting on acid anhydrides, in phosphorus-containing anhydrides	molecular_function	catalytic activity	214	3575	796	15861	0.268844221	0.001773419	0.04522269
GO:0042866	pyruvate biosynthetic process	biological_process	cellular process	20	1902	47	8400	0.425531915	0.001817288	0.04522269
GO:0043492	ATPase activity, coupled to movement of substances	molecular_function	catalytic activity	50	3575	151	15861	0.331125828	0.0018035	0.04522269
GO:0044424	intracellular part	cellular_component	cell	1211	2426	5405	11431	0.224051804	0.001845824	0.04522269
GO:0046031	ADP metabolic process	biological_process	cellular process	20	1902	47	8400	0.425531915	0.001817288	0.04522269
GO:0046434	organophosphate catabolic process	biological_process	cellular process	25	1902	63	8400	0.396825397	0.001727141	0.04522269
GO:0071704	organic substance metabolic process	biological_process	metabolic process	1060	1902	4432	8400	0.239169675	0.001720759	0.04522269
GO:0098796	membrane protein complex	cellular_component	protein-containing complex	102	2426	370	11431	0.275675676	0.0019218	0.04675017
GO:0042626	ATPase activity, coupled to transmembrane movement of substances	molecular_function	transporter activity	46	3575	137	15861	0.335766423	0.001964053	0.04744156
GO:0044434	chloroplast part	cellular_component	organelle part	61	2426	204	11431	0.299019608	0.002061806	0.04945451
GO:0016887	ATPase activity	molecular_function	catalytic activity	90	3575	303	15861	0.297029703	0.002097277	0.0499277
GO:0034655	nucleobase-containing compound catabolic process	biological_process	cellular process	39	1902	112	8400	0.348214286	0.002110646	0.0499277
GO:0006090	pyruvate metabolic process	biological_process	cellular process	25	1902	64	8400	0.390625	0.002235087	0.05250924
GO:0015399	primary active transmembrane transporter activity	molecular_function	transporter activity	50	3575	153	15861	0.326797386	0.002459274	0.05699534
GO:0015405	P-P-bond-hydrolysis-driven transmembrane transporter activity	molecular_function	transporter activity	50	3575	153	15861	0.326797386	0.002459274	0.05699534
GO:0003743	translation initiation factor activity	molecular_function	binding	54	3575	168	15861	0.321428571	0.002550323	0.05728736
GO:0003883	CTP synthase activity	molecular_function	catalytic activity	4	3575	4	15861	1	0.002577609	0.05728736
GO:0003979	UDP-glucose 6-dehydrogenase activity	molecular_function	catalytic activity	4	3575	4	15861	1	0.002577609	0.05728736
GO:0009065	glutamine family amino acid catabolic process	biological_process	cellular process	4	1902	4	8400	1	0.002622191	0.05728736
GO:0044210	'de novo' CTP biosynthetic process	biological_process	cellular process	4	1902	4	8400	1	0.002622191	0.05728736
GO:0044282	small molecule catabolic process	biological_process	metabolic process	31	1902	85	8400	0.364705882	0.002583659	0.05728736
GO:0070568	guanylyltransferase activity	molecular_function	catalytic activity	4	3575	4	15861	1	0.002577609	0.05728736
GO:0070887	cellular response to chemical stimulus	biological_process	cellular process	53	1902	164	8400	0.323170732	0.002592904	0.05728736
GO:0140110	transcription regulator activity	molecular_function	transcription regulator activity	178	3575	655	15861	0.271755725	0.002550236	0.05728736
GO:0031625	ubiquitin protein ligase binding	molecular_function	binding	11	3575	21	15861	0.523809524	0.002703788	0.058327
GO:0044389	ubiquitin-like protein ligase binding	molecular_function	binding	11	3575	21	15861	0.523809524	0.002703788	0.058327
GO:0016614	oxidoreductase activity, acting on CH-OH group of donors	molecular_function	catalytic activity	49	3575	150	15861	0.326666667	0.002723797	0.0583914
GO:0006986	response to unfolded protein	biological_process	response to stimulus	5	1902	6	8400	0.833333333	0.002886898	0.06001249
GO:0034620	cellular response to unfolded protein	biological_process	cellular process	5	1902	6	8400	0.833333333	0.002886898	0.06001249
GO:0035966	response to topologically incorrect protein	biological_process	response to stimulus	5	1902	6	8400	0.833333333	0.002886898	0.06001249
GO:0035967	cellular response to topologically incorrect protein	biological_process	cellular process	5	1902	6	8400	0.833333333	0.002886898	0.06001249
GO:0044183	protein binding involved in protein folding	molecular_function	binding	5	3575	6	15861	0.833333333	0.002829392	0.06001249
GO:0044435	plastid part	cellular_component	organelle part	61	2426	207	11431	0.29468599	0.002996375	0.06191305
GO:0097367	carbohydrate derivative binding	molecular_function	binding	698	3575	2847	15861	0.245170355	0.003029114	0.06221474
GO:0044255	cellular lipid metabolic process	biological_process	cellular process	103	1902	357	8400	0.288515406	0.003116108	0.06362054
GO:0019637	organophosphate metabolic process	biological_process	cellular process	132	1902	472	8400	0.279661017	0.003142664	0.06378306
GO:0009166	nucleotide catabolic process	biological_process	cellular process	20	1902	49	8400	0.408163265	0.00328967	0.06598578
GO:0046939	nucleotide phosphorylation	biological_process	cellular process	20	1902	49	8400	0.408163265	0.00328967	0.06598578
GO:0009755	hormone-mediated signaling pathway	biological_process	biological regulation	38	1902	111	8400	0.342342342	0.003351832	0.06684177
GO:0051274	beta-glucan biosynthetic process	biological_process	cellular process	23	1902	59	8400	0.389830508	0.003399694	0.06740434
GO:0008152	metabolic process	biological_process	metabolic process	1144	1902	4825	8400	0.237098446	0.003539417	0.06820337
GO:0009145	purine nucleoside triphosphate biosynthetic process	biological_process	cellular process	30	1902	83	8400	0.361445783	0.003509135	0.06820337
GO:0009206	purine ribonucleoside triphosphate biosynthetic process	biological_process	cellular process	30	1902	83	8400	0.361445783	0.003509135	0.06820337
GO:0009266	response to temperature stimulus	biological_process	response to stimulus	19	1902	46	8400	0.413043478	0.003522265	0.06820337
GO:0030244	cellulose biosynthetic process	biological_process	cellular process	19	1902	46	8400	0.413043478	0.003522265	0.06820337
GO:0032870	cellular response to hormone stimulus	biological_process	cellular process	39	1902	115	8400	0.339130435	0.003600349	0.06860665
GO:0071495	cellular response to endogenous stimulus	biological_process	response to stimulus	39	1902	115	8400	0.339130435	0.003600349	0.06860665
GO:0009152	purine ribonucleotide biosynthetic process	biological_process	cellular process	42	1902	126	8400	0.333333333	0.003694646	0.07001456
GO:0072522	purine-containing compound biosynthetic process	biological_process	cellular process	46	1902	141	8400	0.326241135	0.00392568	0.07398397
GO:1901292	nucleoside phosphate catabolic process	biological_process	cellular process	21	1902	53	8400	0.396226415	0.004007322	0.07510992
GO:0006213	pyrimidine nucleoside metabolic process	biological_process	cellular process	10	1902	19	8400	0.526315789	0.00416071	0.07550918
GO:0009218	pyrimidine ribonucleotide metabolic process	biological_process	cellular process	10	1902	19	8400	0.526315789	0.00416071	0.07550918
GO:0009220	pyrimidine ribonucleotide biosynthetic process	biological_process	cellular process	10	1902	19	8400	0.526315789	0.00416071	0.07550918
GO:0046131	pyrimidine ribonucleoside metabolic process	biological_process	cellular process	10	1902	19	8400	0.526315789	0.00416071	0.07550918
GO:0046132	pyrimidine ribonucleoside biosynthetic process	biological_process	cellular process	10	1902	19	8400	0.526315789	0.00416071	0.07550918
GO:0046134	pyrimidine nucleoside biosynthetic process	biological_process	cellular process	10	1902	19	8400	0.526315789	0.00416071	0.07550918
GO:0006754	ATP biosynthetic process	biological_process	cellular process	28	1902	77	8400	0.363636364	0.004268502	0.07625501
GO:0009116	nucleoside metabolic process	biological_process	cellular process	28	1902	77	8400	0.363636364	0.004268502	0.07625501
GO:1901657	glycosyl compound metabolic process	biological_process	metabolic process	28	1902	77	8400	0.363636364	0.004268502	0.07625501
GO:0015662	ATPase activity, coupled to transmembrane movement of ions, phosphorylative mechanism	molecular_function	transporter activity	13	3575	28	15861	0.464285714	0.004438979	0.07888963
GO:0009408	response to heat	biological_process	response to stimulus	14	1902	31	8400	0.451612903	0.004517721	0.07969109
GO:0016779	nucleotidyltransferase activity	molecular_function	catalytic activity	64	3575	210	15861	0.304761905	0.004530543	0.07969109
GO:0051188	cofactor biosynthetic process	biological_process	cellular process	53	1902	168	8400	0.31547619	0.004554593	0.07970538
GO:0006629	lipid metabolic process	biological_process	metabolic process	153	1902	562	8400	0.272241993	0.004797937	0.08280716
GO:0009534	chloroplast thylakoid	cellular_component	organelle part	29	2426	86	11431	0.337209302	0.004804264	0.08280716
GO:0031976	plastid thylakoid	cellular_component	organelle part	29	2426	86	11431	0.337209302	0.004804264	0.08280716
GO:0022804	active transmembrane transporter activity	molecular_function	transporter activity	82	3575	280	15861	0.292857143	0.004841424	0.08303042
GO:0006164	purine nucleotide biosynthetic process	biological_process	cellular process	42	1902	128	8400	0.328125	0.005075054	0.08660416
GO:0032553	ribonucleotide binding	molecular_function	binding	688	3575	2821	15861	0.243885147	0.005362498	0.09105628
GO:0008610	lipid biosynthetic process	biological_process	metabolic process	89	1902	308	8400	0.288961039	0.005493221	0.09281649
GO:0033692	cellular polysaccharide biosynthetic process	biological_process	cellular process	33	1902	96	8400	0.34375	0.005595535	0.09408179
GO:0031969	chloroplast membrane	cellular_component	organelle part	12	2426	27	11431	0.444444444	0.005696533	0.09485004
GO:0042170	plastid membrane	cellular_component	organelle part	12	2426	27	11431	0.444444444	0.005696533	0.09485004
GO:0044264	cellular polysaccharide metabolic process	biological_process	cellular process	52	1902	166	8400	0.313253012	0.005756686	0.09538857
GO:0003712	transcription coregulator activity	molecular_function	transcription regulator activity	22	3575	58	15861	0.379310345	0.005790982	0.09549552
GO:0051537	2 iron, 2 sulfur cluster binding	molecular_function	binding	15	3575	35	15861	0.428571429	0.005857722	0.09613391
GO:0006458	'de novo' protein folding	biological_process	cellular process	6	1902	9	8400	0.666666667	0.005921165	0.09671236
GO:0009127	purine nucleoside monophosphate biosynthetic process	biological_process	cellular process	34	1902	100	8400	0.34	0.006022449	0.09743868
GO:0009168	purine ribonucleoside monophosphate biosynthetic process	biological_process	cellular process	34	1902	100	8400	0.34	0.006022449	0.09743868
GO:0043648	dicarboxylic acid metabolic process	biological_process	cellular process	22	1902	58	8400	0.379310345	0.006054293	0.09749401
GO:0000271	polysaccharide biosynthetic process	biological_process	metabolic process	40	1902	122	8400	0.327868852	0.006235734	0.09902115
GO:0006108	malate metabolic process	biological_process	cellular process	9	1902	17	8400	0.529411765	0.006216499	0.09902115
GO:0009156	ribonucleoside monophosphate biosynthetic process	biological_process	cellular process	37	1902	111	8400	0.333333333	0.006184608	0.09902115
GO:0004386	helicase activity	molecular_function	catalytic activity	53	3575	171	15861	0.30994152	0.006368839	0.1006687
GO:0015085	calcium ion transmembrane transporter activity	molecular_function	transporter activity	11	3575	23	15861	0.47826087	0.006606444	0.1039454
GO:0019829	cation-transporting ATPase activity	molecular_function	transporter activity	27	3575	76	15861	0.355263158	0.006765126	0.1049972
GO:0022853	active ion transmembrane transporter activity	molecular_function	transporter activity	27	3575	76	15861	0.355263158	0.006765126	0.1049972
GO:0042625	ATPase coupled ion transmembrane transporter activity	molecular_function	transporter activity	27	3575	76	15861	0.355263158	0.006765126	0.1049972
GO:0005991	trehalose metabolic process	biological_process	cellular process	11	1902	23	8400	0.47826087	0.006817842	0.1053387
GO:0006732	coenzyme metabolic process	biological_process	cellular process	60	1902	198	8400	0.303030303	0.007094072	0.1091151
GO:0009124	nucleoside monophosphate biosynthetic process	biological_process	cellular process	37	1902	112	8400	0.330357143	0.007267677	0.1107917
GO:0032555	purine ribonucleotide binding	molecular_function	binding	677	3575	2783	15861	0.243262666	0.00724443	0.1107917
GO:0032549	ribonucleoside binding	molecular_function	binding	90	3575	316	15861	0.284810127	0.007531352	0.1143033
GO:0003916	DNA topoisomerase activity	molecular_function	catalytic activity	7	3575	12	15861	0.583333333	0.007859712	0.1182404
GO:0005388	calcium-transporting ATPase activity	molecular_function	transporter activity	7	3575	12	15861	0.583333333	0.007859712	0.1182404
GO:0006265	DNA topological change	biological_process	cellular component organization or biogenesis	7	1902	12	8400	0.583333333	0.008050594	0.1201544
GO:0009881	photoreceptor activity	molecular_function	molecular transducer activity	5	3575	7	15861	0.714285714	0.008056999	0.1201544
GO:0001882	nucleoside binding	molecular_function	binding	90	3575	317	15861	0.283911672	0.008237684	0.120749
GO:0006536	glutamate metabolic process	biological_process	cellular process	5	1902	7	8400	0.714285714	0.008213892	0.120749
GO:0017076	purine nucleotide binding	molecular_function	binding	677	3575	2787	15861	0.242913527	0.008216542	0.120749
GO:0072523	purine-containing compound catabolic process	biological_process	cellular process	5	1902	7	8400	0.714285714	0.008213892	0.120749
GO:0006541	glutamine metabolic process	biological_process	cellular process	15	1902	36	8400	0.416666667	0.008280375	0.1208582
GO:0006796	phosphate-containing compound metabolic process	biological_process	cellular process	139	1902	513	8400	0.270955166	0.0083421	0.1212432
GO:0004497	monooxygenase activity	molecular_function	catalytic activity	78	3575	270	15861	0.288888889	0.008456702	0.1223902
GO:0003924	GTPase activity	molecular_function	catalytic activity	66	3575	224	15861	0.294642857	0.009193715	0.1305814
GO:0005985	sucrose metabolic process	biological_process	cellular process	8	1902	15	8400	0.533333333	0.009327245	0.1305814
GO:0006241	CTP biosynthetic process	biological_process	cellular process	8	1902	15	8400	0.533333333	0.009327245	0.1305814
GO:0009148	pyrimidine nucleoside triphosphate biosynthetic process	biological_process	cellular process	8	1902	15	8400	0.533333333	0.009327245	0.1305814
GO:0009208	pyrimidine ribonucleoside triphosphate metabolic process	biological_process	cellular process	8	1902	15	8400	0.533333333	0.009327245	0.1305814
GO:0009209	pyrimidine ribonucleoside triphosphate biosynthetic process	biological_process	cellular process	8	1902	15	8400	0.533333333	0.009327245	0.1305814
GO:0009628	response to abiotic stimulus	biological_process	response to stimulus	55	1902	181	8400	0.303867403	0.009093142	0.1305814
GO:0046036	CTP metabolic process	biological_process	cellular process	8	1902	15	8400	0.533333333	0.009327245	0.1305814
GO:0042221	response to chemical	biological_process	response to stimulus	93	1902	330	8400	0.281818182	0.009670181	0.1348322
GO:0016615	malate dehydrogenase activity	molecular_function	catalytic activity	10	3575	21	15861	0.476190476	0.009866801	0.1359162
GO:0019203	carbohydrate phosphatase activity	molecular_function	catalytic activity	10	3575	21	15861	0.476190476	0.009866801	0.1359162
GO:0035639	purine ribonucleoside triphosphate binding	molecular_function	binding	652	3575	2685	15861	0.24283054	0.009807722	0.1359162
GO:0005992	trehalose biosynthetic process	biological_process	cellular process	10	1902	21	8400	0.476190476	0.01015881	0.1393789
GO:0016705	oxidoreductase activity, acting on paired donors, with incorporation or reduction of molecular oxygen	molecular_function	catalytic activity	85	3575	300	15861	0.283333333	0.0105626	0.1443415
GO:0006013	mannose metabolic process	biological_process	metabolic process	4	1902	5	8400	0.8	0.01073986	0.1456036
GO:2000377	regulation of reactive oxygen species metabolic process	biological_process	biological regulation	4	1902	5	8400	0.8	0.01073986	0.1456036
GO:0004315	3-oxoacyl-[acyl-carrier-protein] synthase activity	molecular_function	catalytic activity	3	3575	3	15861	1	0.01144337	0.1489521
GO:0004353	glutamate dehydrogenase [NAD(P)+] activity	molecular_function	catalytic activity	3	3575	3	15861	1	0.01144337	0.1489521
GO:0004591	oxoglutarate dehydrogenase (succinyl-transferring) activity	molecular_function	catalytic activity	3	3575	3	15861	1	0.01144337	0.1489521
GO:0006000	fructose metabolic process	biological_process	metabolic process	3	1902	3	8400	1	0.01159481	0.1489521
GO:0008192	RNA guanylyltransferase activity	molecular_function	catalytic activity	3	3575	3	15861	1	0.01144337	0.1489521
GO:0009403	toxin biosynthetic process	biological_process	cellular process	3	1902	3	8400	1	0.01159481	0.1489521
GO:0009404	toxin metabolic process	biological_process	cellular process	3	1902	3	8400	1	0.01159481	0.1489521
GO:0009882	blue light photoreceptor activity	molecular_function	molecular transducer activity	3	3575	3	15861	1	0.01144337	0.1489521
GO:0017022	myosin binding	molecular_function	binding	3	3575	3	15861	1	0.01144337	0.1489521
GO:0045036	protein targeting to chloroplast	biological_process	localization	3	1902	3	8400	1	0.01159481	0.1489521
GO:0070813	hydrogen sulfide metabolic process	biological_process	cellular process	3	1902	3	8400	1	0.01159481	0.1489521
GO:0070814	hydrogen sulfide biosynthetic process	biological_process	cellular process	3	1902	3	8400	1	0.01159481	0.1489521
GO:0072596	establishment of protein localization to chloroplast	biological_process	localization	3	1902	3	8400	1	0.01159481	0.1489521
GO:0072598	protein localization to chloroplast	biological_process	localization	3	1902	3	8400	1	0.01159481	0.1489521
GO:0004611	phosphoenolpyruvate carboxykinase activity	molecular_function	catalytic activity	6	3575	10	15861	0.6	0.01172859	0.1501084
GO:0006221	pyrimidine nucleotide biosynthetic process	biological_process	cellular process	14	1902	34	8400	0.411764706	0.01192934	0.1521102
GO:0009108	coenzyme biosynthetic process	biological_process	cellular process	42	1902	134	8400	0.313432836	0.0120773	0.1534264
GO:1901681	sulfur compound binding	molecular_function	binding	13	3575	31	15861	0.419354839	0.0123718	0.1565877
GO:0005488	binding	molecular_function	binding	2246	3575	9708	15861	0.231355583	0.01253679	0.1580926
GO:1901135	carbohydrate derivative metabolic process	biological_process	metabolic process	137	1902	511	8400	0.268101761	0.01270394	0.1596136
GO:0022857	transmembrane transporter activity	molecular_function	transporter activity	246	3575	964	15861	0.255186722	0.01319925	0.1652315
GO:0016903	oxidoreductase activity, acting on the aldehyde or oxo group of donors	molecular_function	catalytic activity	24	3575	69	15861	0.347826087	0.0136392	0.170118
GO:0016717	oxidoreductase activity, acting on paired donors, with oxidation of a pair of donors resulting in the reduction of molecular oxygen to two molecules of water	molecular_function	catalytic activity	7	3575	13	15861	0.538461538	0.01374575	0.1702091
GO:0030060	L-malate dehydrogenase activity	molecular_function	catalytic activity	7	3575	13	15861	0.538461538	0.01374575	0.1702091
GO:0016857	racemase and epimerase activity, acting on carbohydrates and derivatives	molecular_function	catalytic activity	11	3575	25	15861	0.44	0.01391921	0.171737
GO:0009414	response to water deprivation	biological_process	response to stimulus	7	1902	13	8400	0.538461538	0.01406821	0.1729533
GO:0042026	protein refolding	biological_process	cellular process	11	1902	25	8400	0.44	0.01434325	0.1757048
GO:0016054	organic acid catabolic process	biological_process	cellular process	20	1902	55	8400	0.363636364	0.01444977	0.1757543
GO:0046395	carboxylic acid catabolic process	biological_process	cellular process	20	1902	55	8400	0.363636364	0.01444977	0.1757543
GO:0009526	plastid envelope	cellular_component	organelle part	26	2426	81	11431	0.320987654	0.01458058	0.1767187
GO:0009734	auxin-activated signaling pathway	biological_process	biological regulation	27	1902	80	8400	0.3375	0.01488623	0.1785307
GO:0010033	response to organic substance	biological_process	response to stimulus	67	1902	232	8400	0.288793103	0.01481256	0.1785307
GO:0071365	cellular response to auxin stimulus	biological_process	cellular process	27	1902	80	8400	0.3375	0.01488623	0.1785307
GO:0006730	one-carbon metabolic process	biological_process	cellular process	9	1902	19	8400	0.473684211	0.01519031	0.1815427
GO:0005737	cytoplasm	cellular_component	cell	601	2426	2642	11431	0.227479182	0.01580825	0.1882719
GO:0006793	phosphorus metabolic process	biological_process	cellular process	140	1902	527	8400	0.265654649	0.0161905	0.1921571
GO:0006520	cellular amino acid metabolic process	biological_process	cellular process	90	1902	325	8400	0.276923077	0.01725865	0.2041282
GO:0003700	DNA-binding transcription factor activity	molecular_function	transcription regulator activity	156	3575	595	15861	0.262184874	0.01737362	0.2047818
GO:0015144	carbohydrate transmembrane transporter activity	molecular_function	transporter activity	5	3575	8	15861	0.625	0.01750806	0.2056597
GO:0015977	carbon fixation	biological_process	metabolic process	5	1902	8	8400	0.625	0.01783417	0.2087754
GO:0046906	tetrapyrrole binding	molecular_function	binding	104	3575	383	15861	0.27154047	0.01822983	0.2126813
GO:0001883	purine nucleoside binding	molecular_function	binding	86	3575	311	15861	0.276527331	0.01904698	0.2174606
GO:0005525	GTP binding	molecular_function	binding	86	3575	311	15861	0.276527331	0.01904698	0.2174606
GO:0008144	drug binding	molecular_function	binding	600	3575	2483	15861	0.241643174	0.01908328	0.2174606
GO:0019001	guanyl nucleotide binding	molecular_function	binding	86	3575	311	15861	0.276527331	0.01904698	0.2174606
GO:0032550	purine ribonucleoside binding	molecular_function	binding	86	3575	311	15861	0.276527331	0.01904698	0.2174606
GO:0032561	guanyl ribonucleotide binding	molecular_function	binding	86	3575	311	15861	0.276527331	0.01904698	0.2174606
GO:0044237	cellular metabolic process	biological_process	cellular process	942	1902	3982	8400	0.23656454	0.01873704	0.2174606
GO:0003746	translation elongation factor activity	molecular_function	binding	22	3575	64	15861	0.34375	0.0203779	0.2314444
GO:0004559	alpha-mannosidase activity	molecular_function	catalytic activity	6	3575	11	15861	0.545454545	0.0209289	0.2369179
GO:0006721	terpenoid metabolic process	biological_process	cellular process	10	1902	23	8400	0.434782609	0.02113485	0.2376804
GO:0046351	disaccharide biosynthetic process	biological_process	cellular process	10	1902	23	8400	0.434782609	0.02113485	0.2376804
GO:0000184	nuclear-transcribed mRNA catabolic process, nonsense-mediated decay	biological_process	biological regulation	6	1902	11	8400	0.545454545	0.02136171	0.2386667
GO:0042219	cellular modified amino acid catabolic process	biological_process	metabolic process	6	1902	11	8400	0.545454545	0.02136171	0.2386667
GO:0016114	terpenoid biosynthetic process	biological_process	cellular process	9	1902	20	8400	0.45	0.02217625	0.2434525
GO:0016160	amylase activity	molecular_function	catalytic activity	7	3575	14	15861	0.5	0.02221593	0.2434525
GO:0030003	cellular cation homeostasis	biological_process	biological regulation	9	1902	20	8400	0.45	0.02217625	0.2434525
GO:0030170	pyridoxal phosphate binding	molecular_function	binding	26	3575	79	15861	0.329113924	0.02213229	0.2434525
GO:0070279	vitamin B6 binding	molecular_function	binding	26	3575	79	15861	0.329113924	0.02213229	0.2434525
GO:1901564	organonitrogen compound metabolic process	biological_process	metabolic process	468	1902	1921	8400	0.243623113	0.02220127	0.2434525
GO:0005506	iron ion binding	molecular_function	binding	84	3575	305	15861	0.275409836	0.02236594	0.2443158
GO:0019252	starch biosynthetic process	biological_process	cellular process	8	1902	17	8400	0.470588235	0.02281106	0.2483871
GO:0009941	chloroplast envelope	cellular_component	organelle part	25	2426	80	11431	0.3125	0.02297542	0.2493851
GO:0008081	phosphoric diester hydrolase activity	molecular_function	catalytic activity	15	3575	40	15861	0.375	0.02314775	0.250463
GO:0005215	transporter activity	molecular_function	transporter activity	260	3575	1036	15861	0.250965251	0.02376101	0.2562901
GO:0051273	beta-glucan metabolic process	biological_process	cellular process	27	1902	83	8400	0.325301205	0.02433708	0.2612974
GO:0072528	pyrimidine-containing compound biosynthetic process	biological_process	cellular process	17	1902	47	8400	0.361702128	0.0243776	0.2612974
GO:0009528	plastid inner membrane	cellular_component	organelle part	5	2426	9	11431	0.555555556	0.02505924	0.2669354
GO:0009706	chloroplast inner membrane	cellular_component	organelle part	5	2426	9	11431	0.555555556	0.02505924	0.2669354
GO:0005852	eukaryotic translation initiation factor 3 complex	cellular_component	cell	10	2426	25	11431	0.4	0.02563244	0.2688663
GO:0016282	eukaryotic 43S preinitiation complex	cellular_component	cell	10	2426	25	11431	0.4	0.02563244	0.2688663
GO:0033290	eukaryotic 48S preinitiation complex	cellular_component	cell	10	2426	25	11431	0.4	0.02563244	0.2688663
GO:0070993	translation preinitiation complex	cellular_component	cell	10	2426	25	11431	0.4	0.02563244	0.2688663
GO:1901361	organic cyclic compound catabolic process	biological_process	metabolic process	49	1902	167	8400	0.293413174	0.02536516	0.2688663
GO:0034061	DNA polymerase activity	molecular_function	catalytic activity	18	3575	51	15861	0.352941176	0.0259767	0.2708209
GO:0090407	organophosphate biosynthetic process	biological_process	cellular process	79	1902	286	8400	0.276223776	0.0259625	0.2708209
GO:0006220	pyrimidine nucleotide metabolic process	biological_process	cellular process	14	1902	37	8400	0.378378378	0.02645396	0.2733045
GO:0042278	purine nucleoside metabolic process	biological_process	cellular process	14	1902	37	8400	0.378378378	0.02645396	0.2733045
GO:0046128	purine ribonucleoside metabolic process	biological_process	cellular process	14	1902	37	8400	0.378378378	0.02645396	0.2733045
GO:0019904	protein domain specific binding	molecular_function	binding	10	3575	24	15861	0.416666667	0.02828145	0.2913074
GO:0005509	calcium ion binding	molecular_function	binding	97	3575	361	15861	0.268698061	0.02866624	0.2943868
GO:1901605	alpha-amino acid metabolic process	biological_process	cellular process	57	1902	200	8400	0.285	0.02986036	0.3057344
GO:0019200	carbohydrate kinase activity	molecular_function	catalytic activity	12	3575	31	15861	0.387096774	0.03125699	0.3181349
GO:0043167	ion binding	molecular_function	binding	1356	3575	5804	15861	0.233631978	0.03117139	0.3181349
GO:0005853	eukaryotic translation elongation factor 1 complex	cellular_component	cell	3	2426	4	11431	0.75	0.03212503	0.3231345
GO:0016442	RISC complex	cellular_component	protein-containing complex	3	2426	4	11431	0.75	0.03212503	0.3231345
GO:0030243	cellulose metabolic process	biological_process	cellular process	23	1902	70	8400	0.328571429	0.03197349	0.3231345
GO:0031332	RNAi effector complex	cellular_component	protein-containing complex	3	2426	4	11431	0.75	0.03212503	0.3231345
GO:0000103	sulfate assimilation	biological_process	cellular process	5	1902	9	8400	0.555555556	0.03272544	0.3272544
GO:0043174	nucleoside salvage	biological_process	cellular process	5	1902	9	8400	0.555555556	0.03272544	0.3272544
GO:0009147	pyrimidine nucleoside triphosphate metabolic process	biological_process	cellular process	8	1902	18	8400	0.444444444	0.03308729	0.3280041
GO:0042451	purine nucleoside biosynthetic process	biological_process	cellular process	8	1902	18	8400	0.444444444	0.03308729	0.3280041
GO:0046129	purine ribonucleoside biosynthetic process	biological_process	cellular process	8	1902	18	8400	0.444444444	0.03308729	0.3280041
GO:0015980	energy derivation by oxidation of organic compounds	biological_process	cellular process	32	1902	104	8400	0.307692308	0.0335824	0.3319528
GO:0003714	transcription corepressor activity	molecular_function	transcription regulator activity	6	3575	12	15861	0.5	0.03399809	0.3331813
GO:0004332	fructose-bisphosphate aldolase activity	molecular_function	catalytic activity	6	3575	12	15861	0.5	0.03399809	0.3331813
GO:0015923	mannosidase activity	molecular_function	catalytic activity	6	3575	12	15861	0.5	0.03399809	0.3331813
GO:0015994	chlorophyll metabolic process	biological_process	cellular process	7	1902	15	8400	0.466666667	0.03443626	0.3346951
GO:0016126	sterol biosynthetic process	biological_process	metabolic process	7	1902	15	8400	0.466666667	0.03443626	0.3346951
GO:0016655	oxidoreductase activity, acting on NAD(P)H, quinone or similar compound as acceptor	molecular_function	catalytic activity	11	3575	28	15861	0.392857143	0.0344453	0.3346951
GO:0044273	sulfur compound catabolic process	biological_process	cellular process	6	1902	12	8400	0.5	0.03467283	0.3359543
GO:0003724	RNA helicase activity	molecular_function	catalytic activity	3	3575	4	15861	0.75	0.03804066	0.3387138
GO:0003964	RNA-directed DNA polymerase activity	molecular_function	catalytic activity	13	3575	35	15861	0.371428571	0.03599858	0.3387138
GO:0004013	adenosylhomocysteinase activity	molecular_function	catalytic activity	3	3575	4	15861	0.75	0.03804066	0.3387138
GO:0004127	cytidylate kinase activity	molecular_function	catalytic activity	3	3575	4	15861	0.75	0.03804066	0.3387138
GO:0004197	cysteine-type endopeptidase activity	molecular_function	catalytic activity	3	3575	4	15861	0.75	0.03804066	0.3387138
GO:0004322	ferroxidase activity	molecular_function	catalytic activity	3	3575	4	15861	0.75	0.03804066	0.3387138
GO:0004348	glucosylceramidase activity	molecular_function	catalytic activity	3	3575	4	15861	0.75	0.03804066	0.3387138
GO:0004642	phosphoribosylformylglycinamidine synthase activity	molecular_function	catalytic activity	3	3575	4	15861	0.75	0.03804066	0.3387138
GO:0005337	nucleoside transmembrane transporter activity	molecular_function	transporter activity	3	3575	4	15861	0.75	0.03804066	0.3387138
GO:0006166	purine ribonucleoside salvage	biological_process	cellular process	3	1902	4	8400	0.75	0.03851265	0.3387138
GO:0006537	glutamate biosynthetic process	biological_process	cellular process	3	1902	4	8400	0.75	0.03851265	0.3387138
GO:0006677	glycosylceramide metabolic process	biological_process	cellular process	3	1902	4	8400	0.75	0.03851265	0.3387138
GO:0006678	glucosylceramide metabolic process	biological_process	cellular process	3	1902	4	8400	0.75	0.03851265	0.3387138
GO:0006680	glucosylceramide catabolic process	biological_process	cellular process	3	1902	4	8400	0.75	0.03851265	0.3387138
GO:0006687	glycosphingolipid metabolic process	biological_process	cellular process	3	1902	4	8400	0.75	0.03851265	0.3387138
GO:0006778	porphyrin-containing compound metabolic process	biological_process	cellular process	13	1902	35	8400	0.371428571	0.03710049	0.3387138
GO:0006779	porphyrin-containing compound biosynthetic process	biological_process	cellular process	11	1902	28	8400	0.392857143	0.03541436	0.3387138
GO:0006826	iron ion transport	biological_process	localization	3	1902	4	8400	0.75	0.03851265	0.3387138
GO:0008661	1-deoxy-D-xylulose-5-phosphate synthase activity	molecular_function	catalytic activity	3	3575	4	15861	0.75	0.03804066	0.3387138
GO:0009873	ethylene-activated signaling pathway	biological_process	biological regulation	3	1902	4	8400	0.75	0.03851265	0.3387138
GO:0015930	glutamate synthase activity	molecular_function	catalytic activity	3	3575	4	15861	0.75	0.03804066	0.3387138
GO:0016661	oxidoreductase activity, acting on other nitrogenous compounds as donors	molecular_function	catalytic activity	3	3575	4	15861	0.75	0.03804066	0.3387138
GO:0016722	oxidoreductase activity, oxidizing metal ions	molecular_function	catalytic activity	3	3575	4	15861	0.75	0.03804066	0.3387138
GO:0016724	oxidoreductase activity, oxidizing metal ions, oxygen as acceptor	molecular_function	catalytic activity	3	3575	4	15861	0.75	0.03804066	0.3387138
GO:0016801	hydrolase activity, acting on ether bonds	molecular_function	catalytic activity	3	3575	4	15861	0.75	0.03804066	0.3387138
GO:0016802	trialkylsulfonium hydrolase activity	molecular_function	catalytic activity	3	3575	4	15861	0.75	0.03804066	0.3387138
GO:0019377	glycolipid catabolic process	biological_process	cellular process	3	1902	4	8400	0.75	0.03851265	0.3387138
GO:0019439	aromatic compound catabolic process	biological_process	cellular process	47	1902	163	8400	0.288343558	0.03753923	0.3387138
GO:0019510	S-adenosylhomocysteine catabolic process	biological_process	cellular process	3	1902	4	8400	0.75	0.03851265	0.3387138
GO:0031053	primary miRNA processing	biological_process	biological regulation	3	1902	4	8400	0.75	0.03851265	0.3387138
GO:0031177	phosphopantetheine binding	molecular_function	binding	3	3575	4	15861	0.75	0.03804066	0.3387138
GO:0033013	tetrapyrrole metabolic process	biological_process	cellular process	15	1902	42	8400	0.357142857	0.03727569	0.3387138
GO:0033014	tetrapyrrole biosynthetic process	biological_process	cellular process	13	1902	35	8400	0.371428571	0.03710049	0.3387138
GO:0046477	glycosylceramide catabolic process	biological_process	cellular process	3	1902	4	8400	0.75	0.03851265	0.3387138
GO:0046479	glycosphingolipid catabolic process	biological_process	cellular process	3	1902	4	8400	0.75	0.03851265	0.3387138
GO:0051119	sugar transmembrane transporter activity	molecular_function	transporter activity	3	3575	4	15861	0.75	0.03804066	0.3387138
GO:0001732	formation of cytoplasmic translation initiation complex	biological_process	cellular component organization or biogenesis	10	1902	25	8400	0.4	0.03885713	0.3406537
GO:0009719	response to endogenous stimulus	biological_process	response to stimulus	55	1902	195	8400	0.282051282	0.03903117	0.3406537
GO:0009725	response to hormone	biological_process	response to stimulus	55	1902	195	8400	0.282051282	0.03903117	0.3406537
GO:0009538	photosystem I reaction center	cellular_component	cell	4	2426	7	11431	0.571428571	0.04079806	0.3542718
GO:0010287	plastoglobule	cellular_component	organelle part	4	2426	7	11431	0.571428571	0.04079806	0.3542718
GO:0009527	plastid outer membrane	cellular_component	organelle part	5	2426	10	11431	0.5	0.04149681	0.3585241
GO:0009707	chloroplast outer membrane	cellular_component	organelle part	5	2426	10	11431	0.5	0.04149681	0.3585241
GO:0051536	iron-sulfur cluster binding	molecular_function	binding	33	3575	110	15861	0.3	0.04201384	0.3611716
GO:0051540	metal cluster binding	molecular_function	binding	33	3575	110	15861	0.3	0.04201384	0.3611716
GO:0000082	G1/S transition of mitotic cell cycle	biological_process	cellular process	2	1902	2	8400	1	0.05124904	0.3624595
GO:0002161	aminoacyl-tRNA editing activity	molecular_function	catalytic activity	6	3575	13	15861	0.461538462	0.05135724	0.3624595
GO:0003913	DNA photolyase activity	molecular_function	catalytic activity	2	3575	2	15861	1	0.05079218	0.3624595
GO:0003917	DNA topoisomerase type I activity	molecular_function	catalytic activity	4	3575	7	15861	0.571428571	0.05001644	0.3624595
GO:0003954	NADH dehydrogenase activity	molecular_function	catalytic activity	8	3575	19	15861	0.421052632	0.04507246	0.3624595
GO:0004001	adenosine kinase activity	molecular_function	catalytic activity	2	3575	2	15861	1	0.05079218	0.3624595
GO:0004198	calcium-dependent cysteine-type endopeptidase activity	molecular_function	catalytic activity	2	3575	2	15861	1	0.05079218	0.3624595
GO:0004345	glucose-6-phosphate dehydrogenase activity	molecular_function	catalytic activity	4	3575	7	15861	0.571428571	0.05001644	0.3624595
GO:0004425	indole-3-glycerol-phosphate synthase activity	molecular_function	catalytic activity	2	3575	2	15861	1	0.05079218	0.3624595
GO:0004484	mRNA guanylyltransferase activity	molecular_function	catalytic activity	2	3575	2	15861	1	0.05079218	0.3624595
GO:0004620	phospholipase activity	molecular_function	catalytic activity	12	3575	33	15861	0.363636364	0.05040607	0.3624595
GO:0004651	polynucleotide 5'-phosphatase activity	molecular_function	catalytic activity	2	3575	2	15861	1	0.05079218	0.3624595
GO:0004823	leucine-tRNA ligase activity	molecular_function	catalytic activity	2	3575	2	15861	1	0.05079218	0.3624595
GO:0004824	lysine-tRNA ligase activity	molecular_function	catalytic activity	2	3575	2	15861	1	0.05079218	0.3624595
GO:0004825	methionine-tRNA ligase activity	molecular_function	catalytic activity	2	3575	2	15861	1	0.05079218	0.3624595
GO:0004846	urate oxidase activity	molecular_function	catalytic activity	2	3575	2	15861	1	0.05079218	0.3624595
GO:0004852	uroporphyrinogen-III synthase activity	molecular_function	catalytic activity	2	3575	2	15861	1	0.05079218	0.3624595
GO:0004930	G protein-coupled receptor activity	molecular_function	molecular transducer activity	4	3575	7	15861	0.571428571	0.05001644	0.3624595
GO:0005544	calcium-dependent phospholipid binding	molecular_function	binding	6	3575	13	15861	0.461538462	0.05135724	0.3624595
GO:0005976	polysaccharide metabolic process	biological_process	metabolic process	72	1902	265	8400	0.271698113	0.04527383	0.3624595
GO:0005982	starch metabolic process	biological_process	cellular process	9	1902	22	8400	0.409090909	0.0424596	0.3624595
GO:0006067	ethanol metabolic process	biological_process	cellular process	2	1902	2	8400	1	0.05124904	0.3624595
GO:0006069	ethanol oxidation	biological_process	cellular process	2	1902	2	8400	1	0.05124904	0.3624595
GO:0006370	7-methylguanosine mRNA capping	biological_process	cellular process	2	1902	2	8400	1	0.05124904	0.3624595
GO:0006429	leucyl-tRNA aminoacylation	biological_process	cellular process	2	1902	2	8400	1	0.05124904	0.3624595
GO:0006430	lysyl-tRNA aminoacylation	biological_process	cellular process	2	1902	2	8400	1	0.05124904	0.3624595
GO:0006431	methionyl-tRNA aminoacylation	biological_process	cellular process	2	1902	2	8400	1	0.05124904	0.3624595
GO:0006527	arginine catabolic process	biological_process	cellular process	2	1902	2	8400	1	0.05124904	0.3624595
GO:0006714	sesquiterpenoid metabolic process	biological_process	cellular process	2	1902	2	8400	1	0.05124904	0.3624595
GO:0007219	Notch signaling pathway	biological_process	biological regulation	2	1902	2	8400	1	0.05124904	0.3624595
GO:0008137	NADH dehydrogenase (ubiquinone) activity	molecular_function	catalytic activity	8	3575	19	15861	0.421052632	0.04507246	0.3624595
GO:0008194	UDP-glycosyltransferase activity	molecular_function	catalytic activity	54	3575	194	15861	0.278350515	0.0480129	0.3624595
GO:0008198	ferrous iron binding	molecular_function	binding	2	3575	2	15861	1	0.05079218	0.3624595
GO:0008443	phosphofructokinase activity	molecular_function	catalytic activity	7	3575	16	15861	0.4375	0.04853347	0.3624595
GO:0008792	arginine decarboxylase activity	molecular_function	catalytic activity	2	3575	2	15861	1	0.05079218	0.3624595
GO:0008883	glutamyl-tRNA reductase activity	molecular_function	catalytic activity	2	3575	2	15861	1	0.05079218	0.3624595
GO:0009084	glutamine family amino acid biosynthetic process	biological_process	cellular process	11	1902	29	8400	0.379310345	0.04572976	0.3624595
GO:0009233	menaquinone metabolic process	biological_process	cellular process	2	1902	2	8400	1	0.05124904	0.3624595
GO:0009234	menaquinone biosynthetic process	biological_process	cellular process	2	1902	2	8400	1	0.05124904	0.3624595
GO:0009312	oligosaccharide biosynthetic process	biological_process	metabolic process	11	1902	29	8400	0.379310345	0.04572976	0.3624595
GO:0009415	response to water	biological_process	response to stimulus	7	1902	16	8400	0.4375	0.04955191	0.3624595
GO:0009654	photosystem II oxygen evolving complex	cellular_component	cell	10	2426	27	11431	0.37037037	0.04394347	0.3624595
GO:0009736	cytokinin-activated signaling pathway	biological_process	biological regulation	2	1902	2	8400	1	0.05124904	0.3624595
GO:0009938	negative regulation of gibberellic acid mediated signaling pathway	biological_process	biological regulation	2	1902	2	8400	1	0.05124904	0.3624595
GO:0010208	pollen wall assembly	biological_process	cellular component organization or biogenesis	2	1902	2	8400	1	0.05124904	0.3624595
GO:0010286	heat acclimation	biological_process	response to stimulus	2	1902	2	8400	1	0.05124904	0.3624595
GO:0010584	pollen exine formation	biological_process	cellular component organization or biogenesis	2	1902	2	8400	1	0.05124904	0.3624595
GO:0010927	cellular component assembly involved in morphogenesis	biological_process	cellular component organization or biogenesis	2	1902	2	8400	1	0.05124904	0.3624595
GO:0015145	monosaccharide transmembrane transporter activity	molecular_function	transporter activity	2	3575	2	15861	1	0.05079218	0.3624595
GO:0016071	mRNA metabolic process	biological_process	cellular process	63	1902	230	8400	0.273913043	0.05017964	0.3624595
GO:0016106	sesquiterpenoid biosynthetic process	biological_process	cellular process	2	1902	2	8400	1	0.05124904	0.3624595
GO:0016620	oxidoreductase activity, acting on the aldehyde or oxo group of donors, NAD or NADP as acceptor	molecular_function	catalytic activity	18	3575	54	15861	0.333333333	0.04541926	0.3624595
GO:0016639	oxidoreductase activity, acting on the CH-NH2 group of donors, NAD or NADP as acceptor	molecular_function	catalytic activity	4	3575	7	15861	0.571428571	0.05001644	0.3624595
GO:0016663	oxidoreductase activity, acting on other nitrogenous compounds as donors, oxygen as acceptor	molecular_function	catalytic activity	2	3575	2	15861	1	0.05079218	0.3624595
GO:0016744	transferase activity, transferring aldehyde or ketonic groups	molecular_function	catalytic activity	10	3575	26	15861	0.384615385	0.04944901	0.3624595
GO:0016925	protein sumoylation	biological_process	cellular process	4	1902	7	8400	0.571428571	0.050755	0.3624595
GO:0019205	nucleobase-containing compound kinase activity	molecular_function	catalytic activity	14	3575	40	15861	0.35	0.04955621	0.3624595
GO:0019628	urate catabolic process	biological_process	cellular process	2	1902	2	8400	1	0.05124904	0.3624595
GO:0030554	adenyl nucleotide binding	molecular_function	binding	592	3575	2482	15861	0.238517325	0.04730688	0.3624595
GO:0031226	intrinsic component of plasma membrane	cellular_component	cell	9	2426	24	11431	0.375	0.05070837	0.3624595
GO:0031306	intrinsic component of mitochondrial outer membrane	cellular_component	organelle part	2	2426	2	11431	1	0.0450269	0.3624595
GO:0031307	integral component of mitochondrial outer membrane	cellular_component	organelle part	2	2426	2	11431	1	0.0450269	0.3624595
GO:0032559	adenyl ribonucleotide binding	molecular_function	binding	592	3575	2478	15861	0.238902341	0.04277898	0.3624595
GO:0034308	primary alcohol metabolic process	biological_process	metabolic process	2	1902	2	8400	1	0.05124904	0.3624595
GO:0034722	gamma-glutamyl-peptidase activity	molecular_function	catalytic activity	2	3575	2	15861	1	0.05079218	0.3624595
GO:0036374	glutathione hydrolase activity	molecular_function	catalytic activity	2	3575	2	15861	1	0.05079218	0.3624595
GO:0042440	pigment metabolic process	biological_process	metabolic process	16	1902	47	8400	0.340425532	0.04931377	0.3624595
GO:0042562	hormone binding	molecular_function	binding	4	3575	7	15861	0.571428571	0.05001644	0.3624595
GO:0042752	regulation of circadian rhythm	biological_process	biological regulation	4	1902	7	8400	0.571428571	0.050755	0.3624595
GO:0044770	cell cycle phase transition	biological_process	cellular process	2	1902	2	8400	1	0.05124904	0.3624595
GO:0044772	mitotic cell cycle phase transition	biological_process	cellular process	2	1902	2	8400	1	0.05124904	0.3624595
GO:0044843	cell cycle G1/S phase transition	biological_process	cellular process	2	1902	2	8400	1	0.05124904	0.3624595
GO:0045037	protein import into chloroplast stroma	biological_process	localization	2	1902	2	8400	1	0.05124904	0.3624595
GO:0046148	pigment biosynthetic process	biological_process	metabolic process	14	1902	40	8400	0.35	0.05107604	0.3624595
GO:0046415	urate metabolic process	biological_process	cellular process	2	1902	2	8400	1	0.05124904	0.3624595
GO:0050136	NADH dehydrogenase (quinone) activity	molecular_function	catalytic activity	8	3575	19	15861	0.421052632	0.04507246	0.3624595
GO:0051130	positive regulation of cellular component organization	biological_process	biological regulation	10	1902	26	8400	0.384615385	0.05071709	0.3624595
GO:0051903	S-(hydroxymethyl)glutathione dehydrogenase activity	molecular_function	catalytic activity	2	3575	2	15861	1	0.05079218	0.3624595
GO:0052691	UDP-arabinopyranose mutase activity	molecular_function	catalytic activity	2	3575	2	15861	1	0.05079218	0.3624595
GO:0071368	cellular response to cytokinin stimulus	biological_process	cellular process	2	1902	2	8400	1	0.05124904	0.3624595
GO:0097164	ammonium ion metabolic process	biological_process	metabolic process	9	1902	22	8400	0.409090909	0.0424596	0.3624595
GO:0098518	polynucleotide phosphatase activity	molecular_function	catalytic activity	2	3575	2	15861	1	0.05079218	0.3624595
GO:0102786	stearoyl-[acp] desaturase activity	molecular_function	catalytic activity	2	3575	2	15861	1	0.05079218	0.3624595
GO:1901362	organic cyclic compound biosynthetic process	biological_process	metabolic process	156	1902	613	8400	0.254486134	0.04838649	0.3624595
GO:1901575	organic substance catabolic process	biological_process	metabolic process	159	1902	624	8400	0.254807692	0.04485434	0.3624595
GO:1902584	positive regulation of response to water deprivation	biological_process	biological regulation	2	1902	2	8400	1	0.05124904	0.3624595
GO:2000070	regulation of response to water deprivation	biological_process	biological regulation	2	1902	2	8400	1	0.05124904	0.3624595
GO:0016829	lyase activity	molecular_function	catalytic activity	76	3575	284	15861	0.267605634	0.05189865	0.3647794
GO:1901606	alpha-amino acid catabolic process	biological_process	cellular process	12	1902	33	8400	0.363636364	0.05182914	0.3647794
GO:0004396	hexokinase activity	molecular_function	catalytic activity	5	3575	10	15861	0.5	0.05257851	0.3650694
GO:0004645	phosphorylase activity	molecular_function	catalytic activity	5	3575	10	15861	0.5	0.05257851	0.3650694
GO:0016161	beta-amylase activity	molecular_function	catalytic activity	5	3575	10	15861	0.5	0.05257851	0.3650694
GO:0048646	anatomical structure formation involved in morphogenesis	biological_process	developmental process	6	1902	13	8400	0.461538462	0.05233394	0.3650694
GO:0072341	modified amino acid binding	molecular_function	binding	5	3575	10	15861	0.5	0.05257851	0.3650694
GO:0102229	amylopectin maltohydrolase activity	molecular_function	catalytic activity	5	3575	10	15861	0.5	0.05257851	0.3650694
GO:0005773	vacuole	cellular_component	cell	25	2426	86	11431	0.290697674	0.05281949	0.3653965
GO:0005774	vacuolar membrane	cellular_component	organelle part	20	2426	66	11431	0.303030303	0.05283868	0.3653965
GO:0008483	transaminase activity	molecular_function	catalytic activity	15	3575	44	15861	0.340909091	0.053561	0.3659646
GO:0015995	chlorophyll biosynthetic process	biological_process	cellular process	5	1902	10	8400	0.5	0.05346992	0.3659646
GO:0016769	transferase activity, transferring nitrogenous groups	molecular_function	catalytic activity	15	3575	44	15861	0.340909091	0.053561	0.3659646
GO:0043044	ATP-dependent chromatin remodeling	biological_process	cellular component organization or biogenesis	5	1902	10	8400	0.5	0.05346992	0.3659646
GO:0046364	monosaccharide biosynthetic process	biological_process	metabolic process	5	1902	10	8400	0.5	0.05346992	0.3659646
GO:0046916	cellular transition metal ion homeostasis	biological_process	biological regulation	5	1902	10	8400	0.5	0.05346992	0.3659646
GO:0005524	ATP binding	molecular_function	binding	567	3575	2380	15861	0.238235294	0.05543291	0.3780018
GO:0016638	oxidoreductase activity, acting on the CH-NH2 group of donors	molecular_function	catalytic activity	8	3575	20	15861	0.4	0.06071536	0.4132018
GO:0016310	phosphorylation	biological_process	cellular process	32	1902	109	8400	0.293577982	0.06112743	0.4151823
GO:0072527	pyrimidine-containing compound metabolic process	biological_process	cellular process	17	1902	52	8400	0.326923077	0.06228284	0.422194
GO:0030029	actin filament-based process	biological_process	cellular process	21	1902	67	8400	0.313432836	0.06287473	0.4245282
GO:0030036	actin cytoskeleton organization	biological_process	cellular component organization or biogenesis	21	1902	67	8400	0.313432836	0.06287473	0.4245282
GO:0005753	mitochondrial proton-transporting ATP synthase complex	cellular_component	organelle part	5	2426	11	11431	0.454545455	0.06308541	0.4251139
GO:0015318	inorganic molecular entity transmembrane transporter activity	molecular_function	transporter activity	106	3575	411	15861	0.257907543	0.06357477	0.4275715
GO:0009987	cellular process	biological_process	cellular process	1309	1902	5658	8400	0.231353835	0.06375937	0.4279739
GO:0034654	nucleobase-containing compound biosynthetic process	biological_process	cellular process	112	1902	435	8400	0.257471264	0.06451135	0.4321756
GO:0006397	mRNA processing	biological_process	cellular process	54	1902	197	8400	0.274111675	0.0649859	0.4345061
GO:0005685	U1 snRNP	cellular_component	organelle part	7	2426	18	11431	0.388888889	0.06761582	0.4477397
GO:0005977	glycogen metabolic process	biological_process	cellular process	7	1902	17	8400	0.411764706	0.06827051	0.4477397
GO:0006112	energy reserve metabolic process	biological_process	cellular process	7	1902	17	8400	0.411764706	0.06827051	0.4477397
GO:0006875	cellular metal ion homeostasis	biological_process	biological regulation	7	1902	17	8400	0.411764706	0.06827051	0.4477397
GO:0016602	CCAAT-binding factor complex	cellular_component	organelle part	4	2426	8	11431	0.5	0.06812508	0.4477397
GO:0030833	regulation of actin filament polymerization	biological_process	cellular component organization or biogenesis	7	1902	17	8400	0.411764706	0.06827051	0.4477397
GO:0032271	regulation of protein polymerization	biological_process	biological regulation	7	1902	17	8400	0.411764706	0.06827051	0.4477397
GO:0042575	DNA polymerase complex	cellular_component	cell	3	2426	5	11431	0.6	0.06770163	0.4477397
GO:0046658	anchored component of plasma membrane	cellular_component	cell	4	2426	8	11431	0.5	0.06812508	0.4477397
GO:1901576	organic substance biosynthetic process	biological_process	metabolic process	461	1902	1927	8400	0.239231967	0.06743978	0.4477397
GO:0019438	aromatic compound biosynthetic process	biological_process	cellular process	139	1902	549	8400	0.253187614	0.068481	0.448263
GO:0043231	intracellular membrane-bounded organelle	cellular_component	cell	866	2426	3933	11431	0.220188152	0.06925432	0.4524616
GO:0009058	biosynthetic process	biological_process	metabolic process	487	1902	2041	8400	0.238608525	0.06977834	0.4533432
GO:0010411	xyloglucan metabolic process	biological_process	cellular process	13	1902	38	8400	0.342105263	0.06960079	0.4533432
GO:0016651	oxidoreductase activity, acting on NAD(P)H	molecular_function	catalytic activity	21	3575	68	15861	0.308823529	0.06978578	0.4533432
GO:0016853	isomerase activity	molecular_function	catalytic activity	69	3575	260	15861	0.265384615	0.07119751	0.4616398
GO:0006576	cellular biogenic amine metabolic process	biological_process	cellular process	11	1902	31	8400	0.35483871	0.07206911	0.4638062
GO:0016298	lipase activity	molecular_function	catalytic activity	14	3575	42	15861	0.333333333	0.07220773	0.4638062
GO:0044106	cellular amine metabolic process	biological_process	cellular process	11	1902	31	8400	0.35483871	0.07206911	0.4638062
GO:0061630	ubiquitin protein ligase activity	molecular_function	catalytic activity	14	3575	42	15861	0.333333333	0.07220773	0.4638062
GO:0061659	ubiquitin-like protein ligase activity	molecular_function	catalytic activity	14	3575	42	15861	0.333333333	0.07220773	0.4638062
GO:0016832	aldehyde-lyase activity	molecular_function	catalytic activity	6	3575	14	15861	0.428571429	0.07321322	0.4693857
GO:0009063	cellular amino acid catabolic process	biological_process	cellular process	14	1902	42	8400	0.333333333	0.074313	0.4743795
GO:0019856	pyrimidine nucleobase biosynthetic process	biological_process	cellular process	6	1902	14	8400	0.428571429	0.07454535	0.4743795
GO:0030838	positive regulation of actin filament polymerization	biological_process	cellular component organization or biogenesis	6	1902	14	8400	0.428571429	0.07454535	0.4743795
GO:0032273	positive regulation of protein polymerization	biological_process	biological regulation	6	1902	14	8400	0.428571429	0.07454535	0.4743795
GO:0003333	amino acid transmembrane transport	biological_process	localization	3	1902	5	8400	0.6	0.08017183	0.482768
GO:0003918	DNA topoisomerase type II (ATP-hydrolyzing) activity	molecular_function	catalytic activity	3	3575	5	15861	0.6	0.07925246	0.482768
GO:0004020	adenylylsulfate kinase activity	molecular_function	catalytic activity	3	3575	5	15861	0.6	0.07925246	0.482768
GO:0004416	hydroxyacylglutathione hydrolase activity	molecular_function	catalytic activity	3	3575	5	15861	0.6	0.07925246	0.482768
GO:0004435	phosphatidylinositol phospholipase C activity	molecular_function	catalytic activity	3	3575	5	15861	0.6	0.07925246	0.482768
GO:0004478	methionine adenosyltransferase activity	molecular_function	catalytic activity	3	3575	5	15861	0.6	0.07925246	0.482768
GO:0004612	phosphoenolpyruvate carboxykinase (ATP) activity	molecular_function	catalytic activity	3	3575	5	15861	0.6	0.07925246	0.482768
GO:0004807	triose-phosphate isomerase activity	molecular_function	catalytic activity	3	3575	5	15861	0.6	0.07925246	0.482768
GO:0006152	purine nucleoside catabolic process	biological_process	cellular process	3	1902	5	8400	0.6	0.08017183	0.482768
GO:0006471	protein ADP-ribosylation	biological_process	cellular process	3	1902	5	8400	0.6	0.08017183	0.482768
GO:0006556	S-adenosylmethionine biosynthetic process	biological_process	cellular process	3	1902	5	8400	0.6	0.08017183	0.482768
GO:0006739	NADP metabolic process	biological_process	cellular process	15	1902	46	8400	0.326086957	0.07840639	0.482768
GO:0008199	ferric iron binding	molecular_function	binding	3	3575	5	15861	0.6	0.07925246	0.482768
GO:0008219	cell death	biological_process	cellular process	5	1902	11	8400	0.454545455	0.08022675	0.482768
GO:0008964	phosphoenolpyruvate carboxylase activity	molecular_function	catalytic activity	3	3575	5	15861	0.6	0.07925246	0.482768
GO:0009164	nucleoside catabolic process	biological_process	cellular process	3	1902	5	8400	0.6	0.08017183	0.482768
GO:0009640	photomorphogenesis	biological_process	multicellular organismal process	3	1902	5	8400	0.6	0.08017183	0.482768
GO:0030149	sphingolipid catabolic process	biological_process	cellular process	3	1902	5	8400	0.6	0.08017183	0.482768
GO:0031369	translation initiation factor binding	molecular_function	binding	3	3575	5	15861	0.6	0.07925246	0.482768
GO:0034656	nucleobase-containing small molecule catabolic process	biological_process	cellular process	3	1902	5	8400	0.6	0.08017183	0.482768
GO:0042454	ribonucleoside catabolic process	biological_process	cellular process	3	1902	5	8400	0.6	0.08017183	0.482768
GO:0044070	regulation of anion transport	biological_process	biological regulation	3	1902	5	8400	0.6	0.08017183	0.482768
GO:0044437	vacuolar part	cellular_component	organelle part	20	2426	69	11431	0.289855072	0.07925596	0.482768
GO:0046130	purine ribonucleoside catabolic process	biological_process	cellular process	3	1902	5	8400	0.6	0.08017183	0.482768
GO:0046168	glycerol-3-phosphate catabolic process	biological_process	cellular process	3	1902	5	8400	0.6	0.08017183	0.482768
GO:0046466	membrane lipid catabolic process	biological_process	cellular process	3	1902	5	8400	0.6	0.08017183	0.482768
GO:0046514	ceramide catabolic process	biological_process	cellular process	3	1902	5	8400	0.6	0.08017183	0.482768
GO:0061505	DNA topoisomerase II activity	molecular_function	catalytic activity	3	3575	5	15861	0.6	0.07925246	0.482768
GO:0071369	cellular response to ethylene stimulus	biological_process	cellular process	3	1902	5	8400	0.6	0.08017183	0.482768
GO:1901565	organonitrogen compound catabolic process	biological_process	metabolic process	73	1902	277	8400	0.263537906	0.07838365	0.482768
GO:1901658	glycosyl compound catabolic process	biological_process	metabolic process	3	1902	5	8400	0.6	0.08017183	0.482768
GO:0002183	cytoplasmic translational initiation	biological_process	cellular process	10	1902	28	8400	0.357142857	0.08105945	0.4843796
GO:0006413	translational initiation	biological_process	cellular process	10	1902	28	8400	0.357142857	0.08105945	0.4843796
GO:0006970	response to osmotic stress	biological_process	response to stimulus	10	1902	28	8400	0.357142857	0.08105945	0.4843796
GO:0009639	response to red or far red light	biological_process	response to stimulus	10	1902	28	8400	0.357142857	0.08105945	0.4843796
GO:0004619	phosphoglycerate mutase activity	molecular_function	catalytic activity	4	3575	8	15861	0.5	0.08252482	0.4863576
GO:0005375	copper ion transmembrane transporter activity	molecular_function	transporter activity	4	3575	8	15861	0.5	0.08252482	0.4863576
GO:0008242	omega peptidase activity	molecular_function	catalytic activity	4	3575	8	15861	0.5	0.08252482	0.4863576
GO:0008299	isoprenoid biosynthetic process	biological_process	cellular process	16	1902	50	8400	0.32	0.08196454	0.4863576
GO:0009041	uridylate kinase activity	molecular_function	catalytic activity	4	3575	8	15861	0.5	0.08252482	0.4863576
GO:0015368	calcium:cation antiporter activity	molecular_function	transporter activity	4	3575	8	15861	0.5	0.08252482	0.4863576
GO:0015369	calcium:proton antiporter activity	molecular_function	transporter activity	4	3575	8	15861	0.5	0.08252482	0.4863576
GO:0045300	acyl-[acyl-carrier-protein] desaturase activity	molecular_function	catalytic activity	4	3575	8	15861	0.5	0.08252482	0.4863576
GO:0008216	spermidine metabolic process	biological_process	cellular process	4	1902	8	8400	0.5	0.08367583	0.4889405
GO:0008295	spermidine biosynthetic process	biological_process	cellular process	4	1902	8	8400	0.5	0.08367583	0.4889405
GO:0016108	tetraterpenoid metabolic process	biological_process	cellular process	4	1902	8	8400	0.5	0.08367583	0.4889405
GO:0016116	carotenoid metabolic process	biological_process	cellular process	4	1902	8	8400	0.5	0.08367583	0.4889405
GO:0055082	cellular chemical homeostasis	biological_process	biological regulation	13	1902	39	8400	0.333333333	0.08361123	0.4889405
GO:0006720	isoprenoid metabolic process	biological_process	cellular process	17	1902	54	8400	0.314814815	0.08505857	0.496175
GO:0006790	sulfur compound metabolic process	biological_process	cellular process	39	1902	140	8400	0.278571429	0.08526209	0.4965178
GO:0016854	racemase and epimerase activity	molecular_function	catalytic activity	11	3575	32	15861	0.34375	0.08608732	0.5004737
GO:0019787	ubiquitin-like protein transferase activity	molecular_function	catalytic activity	48	3575	177	15861	0.271186441	0.08643353	0.5016362
GO:0009416	response to light stimulus	biological_process	response to stimulus	24	1902	81	8400	0.296296296	0.08711673	0.5047473
GO:0009653	anatomical structure morphogenesis	biological_process	developmental process	14	1902	43	8400	0.325581395	0.08815412	0.5095292
GO:0043094	cellular metabolic compound salvage	biological_process	cellular process	11	1902	32	8400	0.34375	0.08823917	0.5095292
GO:0005885	Arp2/3 protein complex	cellular_component	organelle part	5	2426	12	11431	0.416666667	0.08981838	0.5122953
GO:0007015	actin filament organization	biological_process	cellular component organization or biogenesis	19	1902	62	8400	0.306451613	0.09008653	0.5122953
GO:0008064	regulation of actin polymerization or depolymerization	biological_process	cellular component organization or biogenesis	7	1902	18	8400	0.388888889	0.09065983	0.5122953
GO:0008540	proteasome regulatory particle, base subcomplex	cellular_component	cell	5	2426	12	11431	0.416666667	0.08981838	0.5122953
GO:0030832	regulation of actin filament length	biological_process	cellular component organization or biogenesis	7	1902	18	8400	0.388888889	0.09065983	0.5122953
GO:0031334	positive regulation of protein complex assembly	biological_process	biological regulation	7	1902	18	8400	0.388888889	0.09065983	0.5122953
GO:0032956	regulation of actin cytoskeleton organization	biological_process	biological regulation	7	1902	18	8400	0.388888889	0.09065983	0.5122953
GO:0032970	regulation of actin filament-based process	biological_process	biological regulation	7	1902	18	8400	0.388888889	0.09065983	0.5122953
GO:0044089	positive regulation of cellular component biogenesis	biological_process	biological regulation	7	1902	18	8400	0.388888889	0.09065983	0.5122953
GO:0044242	cellular lipid catabolic process	biological_process	cellular process	7	1902	18	8400	0.388888889	0.09065983	0.5122953
GO:0070566	adenylyltransferase activity	molecular_function	catalytic activity	9	3575	25	15861	0.36	0.08933761	0.5122953
GO:0110053	regulation of actin filament organization	biological_process	biological regulation	7	1902	18	8400	0.388888889	0.09065983	0.5122953
GO:1902903	regulation of supramolecular fiber organization	biological_process	biological regulation	7	1902	18	8400	0.388888889	0.09065983	0.5122953
GO:0018130	heterocycle biosynthetic process	biological_process	cellular process	137	1902	547	8400	0.250457038	0.09179029	0.5178301
GO:0016491	oxidoreductase activity	molecular_function	catalytic activity	376	3575	1573	15861	0.239033694	0.09198131	0.5180557
GO:0005618	cell wall	cellular_component	cell	30	2426	112	11431	0.267857143	0.09399162	0.5276453
GO:0030312	external encapsulating structure	cellular_component	cell	30	2426	112	11431	0.267857143	0.09399162	0.5276453
GO:0006081	cellular aldehyde metabolic process	biological_process	cellular process	17	1902	55	8400	0.309090909	0.09823351	0.5505571
GO:0003872	6-phosphofructokinase activity	molecular_function	catalytic activity	6	3575	15	15861	0.4	0.09955447	0.5546328
GO:0006694	steroid biosynthetic process	biological_process	metabolic process	10	1902	29	8400	0.344827586	0.09965402	0.5546328
GO:0016052	carbohydrate catabolic process	biological_process	metabolic process	44	1902	162	8400	0.271604938	0.09976922	0.5546328
GO:0016624	oxidoreductase activity, acting on the aldehyde or oxo group of donors, disulfide as acceptor	molecular_function	catalytic activity	6	3575	15	15861	0.4	0.09955447	0.5546328
GO:0043227	membrane-bounded organelle	cellular_component	organelle	876	2426	3999	11431	0.219054764	0.09953685	0.5546328
GO:0005978	glycogen biosynthetic process	biological_process	cellular process	6	1902	15	8400	0.4	0.1012847	0.5558504
GO:0006002	fructose 6-phosphate metabolic process	biological_process	cellular process	6	1902	15	8400	0.4	0.1012847	0.5558504
GO:0010638	positive regulation of organelle organization	biological_process	biological regulation	6	1902	15	8400	0.4	0.1012847	0.5558504
GO:0016861	intramolecular oxidoreductase activity, interconverting aldoses and ketoses	molecular_function	catalytic activity	8	3575	22	15861	0.363636364	0.1010341	0.5558504
GO:0044249	cellular biosynthetic process	biological_process	cellular process	442	1902	1860	8400	0.237634409	0.1010921	0.5558504
GO:0051495	positive regulation of cytoskeleton organization	biological_process	biological regulation	6	1902	15	8400	0.4	0.1012847	0.5558504
GO:1902905	positive regulation of supramolecular fiber organization	biological_process	biological regulation	6	1902	15	8400	0.4	0.1012847	0.5558504
GO:1905392	plant organ morphogenesis	biological_process	multicellular organismal process	6	1902	15	8400	0.4	0.1012847	0.5558504
GO:0031225	anchored component of membrane	cellular_component	membrane part	6	2426	16	11431	0.375	0.1032749	0.5658673
GO:0010608	posttranscriptional regulation of gene expression	biological_process	biological regulation	14	1902	44	8400	0.318181818	0.1035111	0.5662569
GO:0044459	plasma membrane part	cellular_component	cell	15	2426	51	11431	0.294117647	0.1061938	0.5800075
GO:0032446	protein modification by small protein conjugation	biological_process	cellular process	15	1902	48	8400	0.3125	0.1070785	0.5839098
GO:0097435	supramolecular fiber organization	biological_process	cellular component organization or biogenesis	22	1902	75	8400	0.293333333	0.1073538	0.5844818
GO:0000041	transition metal ion transport	biological_process	localization	3	1902	6	8400	0.5	0.1338979	0.5873015
GO:0000145	exocyst	cellular_component	cell	10	2426	32	11431	0.3125	0.1225353	0.5873015
GO:0000275	mitochondrial proton-transporting ATP synthase complex, catalytic core F(1)	cellular_component	organelle part	3	2426	6	11431	0.5	0.114422	0.5873015
GO:0002181	cytoplasmic translation	biological_process	cellular process	10	1902	30	8400	0.333333333	0.1205222	0.5873015
GO:0003682	chromatin binding	molecular_function	binding	13	3575	41	15861	0.317073171	0.1136424	0.5873015
GO:0003729	mRNA binding	molecular_function	binding	12	3575	37	15861	0.324324324	0.1092675	0.5873015
GO:0004075	biotin carboxylase activity	molecular_function	catalytic activity	2	3575	3	15861	0.666666667	0.1294898	0.5873015
GO:0004351	glutamate decarboxylase activity	molecular_function	catalytic activity	2	3575	3	15861	0.666666667	0.1294898	0.5873015
GO:0004356	glutamate-ammonia ligase activity	molecular_function	catalytic activity	4	3575	9	15861	0.444444444	0.1228218	0.5873015
GO:0004367	glycerol-3-phosphate dehydrogenase [NAD+] activity	molecular_function	catalytic activity	3	3575	6	15861	0.5	0.1324653	0.5873015
GO:0004455	ketol-acid reductoisomerase activity	molecular_function	catalytic activity	2	3575	3	15861	0.666666667	0.1294898	0.5873015
GO:0004629	phospholipase C activity	molecular_function	catalytic activity	3	3575	6	15861	0.5	0.1324653	0.5873015
GO:0004802	transketolase activity	molecular_function	catalytic activity	2	3575	3	15861	0.666666667	0.1294898	0.5873015
GO:0004864	protein phosphatase inhibitor activity	molecular_function	molecular function regulator	2	3575	3	15861	0.666666667	0.1294898	0.5873015
GO:0005315	inorganic phosphate transmembrane transporter activity	molecular_function	transporter activity	5	3575	12	15861	0.416666667	0.111064	0.5873015
GO:0005782	peroxisomal matrix	cellular_component	organelle part	2	2426	3	11431	0.666666667	0.115981	0.5873015
GO:0005838	proteasome regulatory particle	cellular_component	cell	6	2426	17	11431	0.352941176	0.1322047	0.5873015
GO:0005846	nuclear cap binding complex	cellular_component	cell	3	2426	6	11431	0.5	0.114422	0.5873015
GO:0005942	phosphatidylinositol 3-kinase complex	cellular_component	protein-containing complex	2	2426	3	11431	0.666666667	0.115981	0.5873015
GO:0006022	aminoglycan metabolic process	biological_process	metabolic process	5	1902	12	8400	0.416666667	0.1127653	0.5873015
GO:0006026	aminoglycan catabolic process	biological_process	metabolic process	5	1902	12	8400	0.416666667	0.1127653	0.5873015
GO:0006030	chitin metabolic process	biological_process	cellular process	5	1902	12	8400	0.416666667	0.1127653	0.5873015
GO:0006032	chitin catabolic process	biological_process	cellular process	5	1902	12	8400	0.416666667	0.1127653	0.5873015
GO:0006094	gluconeogenesis	biological_process	metabolic process	4	1902	9	8400	0.444444444	0.1244362	0.5873015
GO:0006177	GMP biosynthetic process	biological_process	cellular process	2	1902	3	8400	0.666666667	0.1305575	0.5873015
GO:0006206	pyrimidine nucleobase metabolic process	biological_process	cellular process	6	1902	16	8400	0.375	0.1323244	0.5873015
GO:0006417	regulation of translation	biological_process	biological regulation	9	1902	26	8400	0.346153846	0.1128278	0.5873015
GO:0006542	glutamine biosynthetic process	biological_process	cellular process	4	1902	9	8400	0.444444444	0.1244362	0.5873015
GO:0006560	proline metabolic process	biological_process	cellular process	3	1902	6	8400	0.5	0.1338979	0.5873015
GO:0006595	polyamine metabolic process	biological_process	cellular process	7	1902	19	8400	0.368421053	0.1166512	0.5873015
GO:0006596	polyamine biosynthetic process	biological_process	cellular process	7	1902	19	8400	0.368421053	0.1166512	0.5873015
GO:0006741	NADP biosynthetic process	biological_process	cellular process	2	1902	3	8400	0.666666667	0.1305575	0.5873015
GO:0006751	glutathione catabolic process	biological_process	cellular process	3	1902	6	8400	0.5	0.1338979	0.5873015
GO:0006873	cellular ion homeostasis	biological_process	biological regulation	10	1902	30	8400	0.333333333	0.1205222	0.5873015
GO:0006878	cellular copper ion homeostasis	biological_process	biological regulation	2	1902	3	8400	0.666666667	0.1305575	0.5873015
GO:0006906	vesicle fusion	biological_process	cellular component organization or biogenesis	2	1902	3	8400	0.666666667	0.1305575	0.5873015
GO:0006995	cellular response to nitrogen starvation	biological_process	cellular process	2	1902	3	8400	0.666666667	0.1305575	0.5873015
GO:0007029	endoplasmic reticulum organization	biological_process	cellular component organization or biogenesis	3	1902	6	8400	0.5	0.1338979	0.5873015
GO:0007623	circadian rhythm	biological_process	rhythmic process	4	1902	9	8400	0.444444444	0.1244362	0.5873015
GO:0008154	actin polymerization or depolymerization	biological_process	cellular component organization or biogenesis	7	1902	19	8400	0.368421053	0.1166512	0.5873015
GO:0008184	glycogen phosphorylase activity	molecular_function	catalytic activity	2	3575	3	15861	0.666666667	0.1294898	0.5873015
GO:0008515	sucrose transmembrane transporter activity	molecular_function	transporter activity	2	3575	3	15861	0.666666667	0.1294898	0.5873015
GO:0008865	fructokinase activity	molecular_function	catalytic activity	2	3575	3	15861	0.666666667	0.1294898	0.5873015
GO:0008970	phospholipase A1 activity	molecular_function	catalytic activity	2	3575	3	15861	0.666666667	0.1294898	0.5873015
GO:0009314	response to radiation	biological_process	response to stimulus	24	1902	83	8400	0.289156627	0.1093155	0.5873015
GO:0009330	DNA topoisomerase complex (ATP-hydrolyzing)	cellular_component	cell	2	2426	3	11431	0.666666667	0.115981	0.5873015
GO:0009360	DNA polymerase III complex	cellular_component	cell	2	2426	3	11431	0.666666667	0.115981	0.5873015
GO:0009626	plant-type hypersensitive response	biological_process	cellular process	3	1902	6	8400	0.5	0.1338979	0.5873015
GO:0009733	response to auxin	biological_process	response to stimulus	33	1902	121	8400	0.272727273	0.1329423	0.5873015
GO:0009853	photorespiration	biological_process	cellular process	2	1902	3	8400	0.666666667	0.1305575	0.5873015
GO:0010017	red or far-red light signaling pathway	biological_process	biological regulation	3	1902	6	8400	0.5	0.1338979	0.5873015
GO:0010109	regulation of photosynthesis	biological_process	biological regulation	3	1902	6	8400	0.5	0.1338979	0.5873015
GO:0010114	response to red light	biological_process	response to stimulus	2	1902	3	8400	0.666666667	0.1305575	0.5873015
GO:0010155	regulation of proton transport	biological_process	biological regulation	2	1902	3	8400	0.666666667	0.1305575	0.5873015
GO:0010188	response to microbial phytotoxin	biological_process	response to stimulus	2	1902	3	8400	0.666666667	0.1305575	0.5873015
GO:0010319	stromule	cellular_component	organelle part	2	2426	3	11431	0.666666667	0.115981	0.5873015
GO:0010565	regulation of cellular ketone metabolic process	biological_process	biological regulation	2	1902	3	8400	0.666666667	0.1305575	0.5873015
GO:0015154	disaccharide transmembrane transporter activity	molecular_function	transporter activity	2	3575	3	15861	0.666666667	0.1294898	0.5873015
GO:0015157	oligosaccharide transmembrane transporter activity	molecular_function	transporter activity	2	3575	3	15861	0.666666667	0.1294898	0.5873015
GO:0015171	amino acid transmembrane transporter activity	molecular_function	transporter activity	4	3575	9	15861	0.444444444	0.1228218	0.5873015
GO:0015294	solute:cation symporter activity	molecular_function	transporter activity	3	3575	6	15861	0.5	0.1324653	0.5873015
GO:0016109	tetraterpenoid biosynthetic process	biological_process	cellular process	3	1902	6	8400	0.5	0.1338979	0.5873015
GO:0016117	carotenoid biosynthetic process	biological_process	cellular process	3	1902	6	8400	0.5	0.1338979	0.5873015
GO:0016125	sterol metabolic process	biological_process	metabolic process	7	1902	19	8400	0.368421053	0.1166512	0.5873015
GO:0016211	ammonia ligase activity	molecular_function	catalytic activity	4	3575	9	15861	0.444444444	0.1228218	0.5873015
GO:0016589	NURF complex	cellular_component	organelle part	2	2426	3	11431	0.666666667	0.115981	0.5873015
GO:0016604	nuclear body	cellular_component	organelle part	2	2426	3	11431	0.666666667	0.115981	0.5873015
GO:0016628	oxidoreductase activity, acting on the CH-CH group of donors, NAD or NADP as acceptor	molecular_function	catalytic activity	7	3575	19	15861	0.368421053	0.1145273	0.5873015
GO:0016757	transferase activity, transferring glycosyl groups	molecular_function	catalytic activity	160	3575	652	15861	0.245398773	0.1156196	0.5873015
GO:0016758	transferase activity, transferring hexosyl groups	molecular_function	catalytic activity	107	3575	429	15861	0.249417249	0.1259587	0.5873015
GO:0016762	xyloglucan:xyloglucosyl transferase activity	molecular_function	catalytic activity	12	3575	37	15861	0.324324324	0.1092675	0.5873015
GO:0016860	intramolecular oxidoreductase activity	molecular_function	catalytic activity	12	3575	38	15861	0.315789474	0.1284598	0.5873015
GO:0016880	acid-ammonia (or amide) ligase activity	molecular_function	catalytic activity	4	3575	9	15861	0.444444444	0.1228218	0.5873015
GO:0016984	ribulose-bisphosphate carboxylase activity	molecular_function	catalytic activity	2	3575	3	15861	0.666666667	0.1294898	0.5873015
GO:0016998	cell wall macromolecule catabolic process	biological_process	cellular process	5	1902	12	8400	0.416666667	0.1127653	0.5873015
GO:0017069	snRNA binding	molecular_function	binding	3	3575	6	15861	0.5	0.1324653	0.5873015
GO:0019212	phosphatase inhibitor activity	molecular_function	molecular function regulator	2	3575	3	15861	0.666666667	0.1294898	0.5873015
GO:0019319	hexose biosynthetic process	biological_process	metabolic process	4	1902	9	8400	0.444444444	0.1244362	0.5873015
GO:0019320	hexose catabolic process	biological_process	metabolic process	3	1902	6	8400	0.5	0.1338979	0.5873015
GO:0019682	glyceraldehyde-3-phosphate metabolic process	biological_process	cellular process	12	1902	38	8400	0.315789474	0.1315877	0.5873015
GO:0019825	oxygen binding	molecular_function	binding	3	3575	6	15861	0.5	0.1324653	0.5873015
GO:0022624	proteasome accessory complex	cellular_component	cell	6	2426	17	11431	0.352941176	0.1322047	0.5873015
GO:0030004	cellular monovalent inorganic cation homeostasis	biological_process	biological regulation	2	1902	3	8400	0.666666667	0.1305575	0.5873015
GO:0030641	regulation of cellular pH	biological_process	biological regulation	2	1902	3	8400	0.666666667	0.1305575	0.5873015
GO:0031010	ISWI-type complex	cellular_component	organelle part	2	2426	3	11431	0.666666667	0.115981	0.5873015
GO:0031386	protein tag	molecular_function	protein tag	3	3575	6	15861	0.5	0.1324653	0.5873015
GO:0031907	microbody lumen	cellular_component	organelle part	2	2426	3	11431	0.666666667	0.115981	0.5873015
GO:0031967	organelle envelope	cellular_component	organelle part	67	2426	276	11431	0.242753623	0.1197542	0.5873015
GO:0031975	envelope	cellular_component	cell	67	2426	276	11431	0.242753623	0.1197542	0.5873015
GO:0034050	host programmed cell death induced by symbiont	biological_process	cellular process	3	1902	6	8400	0.5	0.1338979	0.5873015
GO:0035032	phosphatidylinositol 3-kinase complex, class III	cellular_component	protein-containing complex	2	2426	3	11431	0.666666667	0.115981	0.5873015
GO:0038199	ethylene receptor activity	molecular_function	molecular transducer activity	3	3575	6	15861	0.5	0.1324653	0.5873015
GO:0042284	sphingolipid delta-4 desaturase activity	molecular_function	catalytic activity	2	3575	3	15861	0.666666667	0.1294898	0.5873015
GO:0043069	negative regulation of programmed cell death	biological_process	biological regulation	2	1902	3	8400	0.666666667	0.1305575	0.5873015
GO:0043226	organelle	cellular_component	organelle	1011	2426	4645	11431	0.217653391	0.1251256	0.5873015
GO:0043650	dicarboxylic acid biosynthetic process	biological_process	cellular process	7	1902	19	8400	0.368421053	0.1166512	0.5873015
GO:0044272	sulfur compound biosynthetic process	biological_process	cellular process	23	1902	79	8400	0.291139241	0.1084263	0.5873015
GO:0045333	cellular respiration	biological_process	cellular process	25	1902	87	8400	0.287356322	0.1100422	0.5873015
GO:0046037	GMP metabolic process	biological_process	cellular process	2	1902	3	8400	0.666666667	0.1305575	0.5873015
GO:0046348	amino sugar catabolic process	biological_process	metabolic process	5	1902	12	8400	0.416666667	0.1127653	0.5873015
GO:0046470	phosphatidylcholine metabolic process	biological_process	cellular process	5	1902	12	8400	0.416666667	0.1127653	0.5873015
GO:0046498	S-adenosylhomocysteine metabolic process	biological_process	cellular process	3	1902	6	8400	0.5	0.1338979	0.5873015
GO:0046524	sucrose-phosphate synthase activity	molecular_function	catalytic activity	3	3575	6	15861	0.5	0.1324653	0.5873015
GO:0048038	quinone binding	molecular_function	binding	5	3575	12	15861	0.416666667	0.111064	0.5873015
GO:0048511	rhythmic process	biological_process	rhythmic process	4	1902	9	8400	0.444444444	0.1244362	0.5873015
GO:0050145	nucleoside monophosphate kinase activity	molecular_function	catalytic activity	8	3575	23	15861	0.347826087	0.1256612	0.5873015
GO:0051082	unfolded protein binding	molecular_function	binding	29	3575	104	15861	0.278846154	0.1182378	0.5873015
GO:0051139	metal ion:proton antiporter activity	molecular_function	transporter activity	4	3575	9	15861	0.444444444	0.1228218	0.5873015
GO:0051260	protein homooligomerization	biological_process	cellular component organization or biogenesis	3	1902	6	8400	0.5	0.1338979	0.5873015
GO:0051341	regulation of oxidoreductase activity	biological_process	biological regulation	2	1902	3	8400	0.666666667	0.1305575	0.5873015
GO:0051353	positive regulation of oxidoreductase activity	biological_process	biological regulation	2	1902	3	8400	0.666666667	0.1305575	0.5873015
GO:0051453	regulation of intracellular pH	biological_process	biological regulation	2	1902	3	8400	0.666666667	0.1305575	0.5873015
GO:0051740	ethylene binding	molecular_function	binding	3	3575	6	15861	0.5	0.1324653	0.5873015
GO:0055070	copper ion homeostasis	biological_process	biological regulation	2	1902	3	8400	0.666666667	0.1305575	0.5873015
GO:0055076	transition metal ion homeostasis	biological_process	biological regulation	5	1902	12	8400	0.416666667	0.1127653	0.5873015
GO:0055080	cation homeostasis	biological_process	biological regulation	10	1902	30	8400	0.333333333	0.1205222	0.5873015
GO:0060548	negative regulation of cell death	biological_process	biological regulation	3	1902	6	8400	0.5	0.1338979	0.5873015
GO:0061025	membrane fusion	biological_process	cellular component organization or biogenesis	2	1902	3	8400	0.666666667	0.1305575	0.5873015
GO:0061650	ubiquitin-like protein conjugating enzyme activity	molecular_function	catalytic activity	3	3575	6	15861	0.5	0.1324653	0.5873015
GO:0070772	PAS complex	cellular_component	organelle part	2	2426	3	11431	0.666666667	0.115981	0.5873015
GO:0071489	cellular response to red or far red light	biological_process	cellular process	3	1902	6	8400	0.5	0.1338979	0.5873015
GO:0071540	eukaryotic translation initiation factor 3 complex, eIF3e	cellular_component	cell	2	2426	3	11431	0.666666667	0.115981	0.5873015
GO:0071596	ubiquitin-dependent protein catabolic process via the N-end rule pathway	biological_process	cellular process	2	1902	3	8400	0.666666667	0.1305575	0.5873015
GO:0072328	alkene binding	molecular_function	binding	3	3575	6	15861	0.5	0.1324653	0.5873015
GO:0072329	monocarboxylic acid catabolic process	biological_process	cellular process	7	1902	19	8400	0.368421053	0.1166512	0.5873015
GO:0090174	organelle membrane fusion	biological_process	cellular component organization or biogenesis	2	1902	3	8400	0.666666667	0.1305575	0.5873015
GO:0090322	regulation of superoxide metabolic process	biological_process	biological regulation	2	1902	3	8400	0.666666667	0.1305575	0.5873015
GO:0090697	post-embryonic plant organ morphogenesis	biological_process	multicellular organismal process	3	1902	6	8400	0.5	0.1338979	0.5873015
GO:0098771	inorganic ion homeostasis	biological_process	biological regulation	10	1902	30	8400	0.333333333	0.1205222	0.5873015
GO:0098805	whole membrane	cellular_component	membrane	47	2426	188	11431	0.25	0.1187349	0.5873015
GO:0102250	linear malto-oligosaccharide phosphorylase activity	molecular_function	catalytic activity	2	3575	3	15861	0.666666667	0.1294898	0.5873015
GO:0102499	SHG alpha-glucan phosphorylase activity	molecular_function	catalytic activity	2	3575	3	15861	0.666666667	0.1294898	0.5873015
GO:1900150	regulation of defense response to fungus	biological_process	biological regulation	2	1902	3	8400	0.666666667	0.1305575	0.5873015
GO:1900407	regulation of cellular response to oxidative stress	biological_process	biological regulation	2	1902	3	8400	0.666666667	0.1305575	0.5873015
GO:1900409	positive regulation of cellular response to oxidative stress	biological_process	biological regulation	2	1902	3	8400	0.666666667	0.1305575	0.5873015
GO:1901031	regulation of response to reactive oxygen species	biological_process	biological regulation	2	1902	3	8400	0.666666667	0.1305575	0.5873015
GO:1901033	positive regulation of response to reactive oxygen species	biological_process	biological regulation	2	1902	3	8400	0.666666667	0.1305575	0.5873015
GO:1901070	guanosine-containing compound biosynthetic process	biological_process	cellular process	4	1902	9	8400	0.444444444	0.1244362	0.5873015
GO:1901071	glucosamine-containing compound metabolic process	biological_process	metabolic process	5	1902	12	8400	0.416666667	0.1127653	0.5873015
GO:1901072	glucosamine-containing compound catabolic process	biological_process	metabolic process	5	1902	12	8400	0.416666667	0.1127653	0.5873015
GO:1901668	regulation of superoxide dismutase activity	biological_process	biological regulation	2	1902	3	8400	0.666666667	0.1305575	0.5873015
GO:1901671	positive regulation of superoxide dismutase activity	biological_process	biological regulation	2	1902	3	8400	0.666666667	0.1305575	0.5873015
GO:1902882	regulation of response to oxidative stress	biological_process	biological regulation	2	1902	3	8400	0.666666667	0.1305575	0.5873015
GO:1902884	positive regulation of response to oxidative stress	biological_process	biological regulation	2	1902	3	8400	0.666666667	0.1305575	0.5873015
GO:1903825	organic acid transmembrane transport	biological_process	localization	4	1902	9	8400	0.444444444	0.1244362	0.5873015
GO:1904062	regulation of cation transmembrane transport	biological_process	biological regulation	2	1902	3	8400	0.666666667	0.1305575	0.5873015
GO:1904833	positive regulation of removal of superoxide radicals	biological_process	biological regulation	2	1902	3	8400	0.666666667	0.1305575	0.5873015
GO:1905039	carboxylic acid transmembrane transport	biological_process	localization	4	1902	9	8400	0.444444444	0.1244362	0.5873015
GO:2000121	regulation of removal of superoxide radicals	biological_process	biological regulation	2	1902	3	8400	0.666666667	0.1305575	0.5873015
GO:2000379	positive regulation of reactive oxygen species metabolic process	biological_process	biological regulation	2	1902	3	8400	0.666666667	0.1305575	0.5873015
GO:2001293	malonyl-CoA metabolic process	biological_process	cellular process	2	1902	3	8400	0.666666667	0.1305575	0.5873015
GO:2001295	malonyl-CoA biosynthetic process	biological_process	cellular process	2	1902	3	8400	0.666666667	0.1305575	0.5873015
GO:0036442	proton-exporting ATPase activity	molecular_function	transporter activity	9	3575	27	15861	0.333333333	0.1340889	0.5873882
GO:0042578	phosphoric ester hydrolase activity	molecular_function	catalytic activity	77	3575	304	15861	0.253289474	0.1348752	0.590079
GO:0038023	signaling receptor activity	molecular_function	molecular transducer activity	14	3575	46	15861	0.304347826	0.1352178	0.5908243
GO:0004842	ubiquitin-protein transferase activity	molecular_function	catalytic activity	44	3575	167	15861	0.263473054	0.138228	0.6032087
GO:0043229	intracellular organelle	cellular_component	cell	1009	2426	4642	11431	0.217363206	0.1386355	0.6042183
GO:0019898	extrinsic component of membrane	cellular_component	membrane part	10	2426	33	11431	0.303030303	0.1440616	0.6239031
GO:0019899	enzyme binding	molecular_function	binding	24	3575	86	15861	0.279069767	0.1438636	0.6239031
GO:0044444	cytoplasmic part	cellular_component	cell	475	2426	2150	11431	0.220930233	0.143383	0.6239031
GO:0044448	cell cortex part	cellular_component	cell	10	2426	33	11431	0.303030303	0.1440616	0.6239031
GO:0051186	cofactor metabolic process	biological_process	cellular process	91	1902	363	8400	0.250688705	0.1437115	0.6239031
GO:0031984	organelle subcompartment	cellular_component	organelle part	95	2426	405	11431	0.234567901	0.1453648	0.6287532
GO:0040029	regulation of gene expression, epigenetic	biological_process	biological regulation	7	1902	20	8400	0.35	0.1460493	0.629333
GO:0042493	response to drug	biological_process	response to stimulus	7	1902	20	8400	0.35	0.1460493	0.629333
GO:0051028	mRNA transport	biological_process	localization	7	1902	20	8400	0.35	0.1460493	0.629333
GO:0004630	phospholipase D activity	molecular_function	catalytic activity	5	3575	13	15861	0.384615385	0.1483806	0.6353876
GO:0005385	zinc ion transmembrane transporter activity	molecular_function	transporter activity	5	3575	13	15861	0.384615385	0.1483806	0.6353876
GO:0008553	proton-exporting ATPase activity, phosphorylative mechanism	molecular_function	transporter activity	5	3575	13	15861	0.384615385	0.1483806	0.6353876
GO:0070290	N-acylphosphatidylethanolamine-specific phospholipase D activity	molecular_function	catalytic activity	5	3575	13	15861	0.384615385	0.1483806	0.6353876
GO:0072509	divalent inorganic cation transmembrane transporter activity	molecular_function	transporter activity	5	3575	13	15861	0.384615385	0.1483806	0.6353876
GO:0034314	Arp2/3 complex-mediated actin nucleation	biological_process	cellular component organization or biogenesis	5	1902	13	8400	0.384615385	0.1505349	0.6414096
GO:0045010	actin nucleation	biological_process	cellular component organization or biogenesis	5	1902	13	8400	0.384615385	0.1505349	0.6414096
GO:0120029	proton export across plasma membrane	biological_process	localization	5	1902	13	8400	0.384615385	0.1505349	0.6414096
GO:0140115	export across plasma membrane	biological_process	localization	5	1902	13	8400	0.384615385	0.1505349	0.6414096
GO:0055114	oxidation-reduction process	biological_process	metabolic process	47	1902	180	8400	0.261111111	0.1507371	0.6414743
GO:0006665	sphingolipid metabolic process	biological_process	cellular process	8	1902	24	8400	0.333333333	0.155975	0.6613032
GO:0043254	regulation of protein complex assembly	biological_process	biological regulation	8	1902	24	8400	0.333333333	0.155975	0.6613032
GO:0055065	metal ion homeostasis	biological_process	biological regulation	8	1902	24	8400	0.333333333	0.155975	0.6613032
GO:0032040	small-subunit processome	cellular_component	protein-containing complex	5	2426	14	11431	0.357142857	0.1573799	0.6664359
GO:0046915	transition metal ion transmembrane transporter activity	molecular_function	transporter activity	9	3575	28	15861	0.321428571	0.1601102	0.6771615
GO:0034248	regulation of cellular amide metabolic process	biological_process	biological regulation	9	1902	28	8400	0.321428571	0.163296	0.6897848
GO:0006099	tricarboxylic acid cycle	biological_process	cellular process	19	1902	67	8400	0.28358209	0.1640595	0.6913072
GO:0009060	aerobic respiration	biological_process	cellular process	19	1902	67	8400	0.28358209	0.1640595	0.6913072
GO:0072350	tricarboxylic acid metabolic process	biological_process	cellular process	20	1902	71	8400	0.281690141	0.1642721	0.6913537
GO:0016776	phosphotransferase activity, phosphate group as acceptor	molecular_function	catalytic activity	10	3575	32	15861	0.3125	0.1653017	0.6948344
GO:0031968	organelle outer membrane	cellular_component	organelle part	11	2426	38	11431	0.289473684	0.1655376	0.6949743
GO:0005938	cell cortex	cellular_component	cell	10	2426	34	11431	0.294117647	0.1673863	0.7001646
GO:0043624	cellular protein complex disassembly	biological_process	cellular component organization or biogenesis	6	1902	17	8400	0.352941176	0.167263	0.7001646
GO:0099568	cytoplasmic region	cellular_component	cell	10	2426	34	11431	0.294117647	0.1673863	0.7001646
GO:0000015	phosphopyruvate hydratase complex	cellular_component	cell	3	2426	7	11431	0.428571429	0.1696399	0.7004664
GO:0006072	glycerol-3-phosphate metabolic process	biological_process	cellular process	4	1902	10	8400	0.4	0.171747	0.7004664
GO:0006635	fatty acid beta-oxidation	biological_process	cellular process	4	1902	10	8400	0.4	0.171747	0.7004664
GO:0006817	phosphate ion transport	biological_process	localization	4	1902	10	8400	0.4	0.171747	0.7004664
GO:0008878	glucose-1-phosphate adenylyltransferase activity	molecular_function	catalytic activity	4	3575	10	15861	0.4	0.1696507	0.7004664
GO:0009062	fatty acid catabolic process	biological_process	cellular process	4	1902	10	8400	0.4	0.171747	0.7004664
GO:0009331	glycerol-3-phosphate dehydrogenase complex	cellular_component	cell	3	2426	7	11431	0.428571429	0.1696399	0.7004664
GO:0010207	photosystem II assembly	biological_process	cellular component organization or biogenesis	4	1902	10	8400	0.4	0.171747	0.7004664
GO:0017144	drug metabolic process	biological_process	cellular process	116	1902	473	8400	0.245243129	0.1708301	0.7004664
GO:0019206	nucleoside kinase activity	molecular_function	catalytic activity	4	3575	10	15861	0.4	0.1696507	0.7004664
GO:0019395	fatty acid oxidation	biological_process	cellular process	4	1902	10	8400	0.4	0.171747	0.7004664
GO:0019789	SUMO transferase activity	molecular_function	catalytic activity	4	3575	10	15861	0.4	0.1696507	0.7004664
GO:0032592	integral component of mitochondrial membrane	cellular_component	organelle part	3	2426	7	11431	0.428571429	0.1696399	0.7004664
GO:0034250	positive regulation of cellular amide metabolic process	biological_process	biological regulation	4	1902	10	8400	0.4	0.171747	0.7004664
GO:0034440	lipid oxidation	biological_process	cellular process	4	1902	10	8400	0.4	0.171747	0.7004664
GO:0043543	protein acylation	biological_process	cellular process	4	1902	10	8400	0.4	0.171747	0.7004664
GO:0045727	positive regulation of translation	biological_process	biological regulation	4	1902	10	8400	0.4	0.171747	0.7004664
GO:0051606	detection of stimulus	biological_process	response to stimulus	4	1902	10	8400	0.4	0.171747	0.7004664
GO:0052646	alditol phosphate metabolic process	biological_process	cellular process	4	1902	10	8400	0.4	0.171747	0.7004664
GO:0098573	intrinsic component of mitochondrial membrane	cellular_component	organelle part	3	2426	7	11431	0.428571429	0.1696399	0.7004664
GO:1905393	plant organ formation	biological_process	developmental process	4	1902	10	8400	0.4	0.171747	0.7004664
GO:0006098	pentose-phosphate shunt	biological_process	cellular process	11	1902	36	8400	0.305555556	0.172846	0.7032761
GO:0051156	glucose 6-phosphate metabolic process	biological_process	cellular process	11	1902	36	8400	0.305555556	0.172846	0.7032761
GO:0003779	actin binding	molecular_function	binding	24	3575	88	15861	0.272727273	0.1733504	0.7044927
GO:0004532	exoribonuclease activity	molecular_function	catalytic activity	7	3575	21	15861	0.333333333	0.1755733	0.7093244
GO:0004743	pyruvate kinase activity	molecular_function	catalytic activity	7	3575	21	15861	0.333333333	0.1755733	0.7093244
GO:0016896	exoribonuclease activity, producing 5'-phosphomonoesters	molecular_function	catalytic activity	7	3575	21	15861	0.333333333	0.1755733	0.7093244
GO:0030955	potassium ion binding	molecular_function	binding	7	3575	21	15861	0.333333333	0.1755733	0.7093244
GO:0031420	alkali metal ion binding	molecular_function	binding	7	3575	21	15861	0.333333333	0.1755733	0.7093244
GO:0016836	hydro-lyase activity	molecular_function	catalytic activity	21	3575	76	15861	0.276315789	0.1758161	0.7094697
GO:0006575	cellular modified amino acid metabolic process	biological_process	cellular process	13	1902	44	8400	0.295454545	0.1781447	0.7171254
GO:0032535	regulation of cellular component size	biological_process	cellular component organization or biogenesis	7	1902	21	8400	0.333333333	0.1785496	0.7171254
GO:0090066	regulation of anatomical structure size	biological_process	biological regulation	7	1902	21	8400	0.333333333	0.1785496	0.7171254
GO:1901068	guanosine-containing compound metabolic process	biological_process	cellular process	7	1902	21	8400	0.333333333	0.1785496	0.7171254
GO:0006418	tRNA aminoacylation for protein translation	biological_process	cellular process	16	1902	56	8400	0.285714286	0.1815778	0.7284349
GO:0006101	citrate metabolic process	biological_process	cellular process	19	1902	68	8400	0.279411765	0.1819179	0.7289467
GO:0022890	inorganic cation transmembrane transporter activity	molecular_function	transporter activity	72	3575	289	15861	0.249134948	0.1824334	0.7301593
GO:0015932	nucleobase-containing compound transmembrane transporter activity	molecular_function	transporter activity	8	3575	25	15861	0.32	0.1830905	0.730233
GO:0016868	intramolecular transferase activity, phosphotransferases	molecular_function	catalytic activity	8	3575	25	15861	0.32	0.1830905	0.730233
GO:1901505	carbohydrate derivative transmembrane transporter activity	molecular_function	transporter activity	8	3575	25	15861	0.32	0.1830905	0.730233
GO:0000266	mitochondrial fission	biological_process	cellular component organization or biogenesis	3	1902	7	8400	0.428571429	0.196255	0.7413597
GO:0001678	cellular glucose homeostasis	biological_process	biological regulation	3	1902	7	8400	0.428571429	0.196255	0.7413597
GO:0003824	catalytic activity	molecular_function	catalytic activity	2133	3575	9360	15861	0.227884615	0.1892392	0.7413597
GO:0004096	catalase activity	molecular_function	antioxidant activity	3	3575	7	15861	0.428571429	0.194302	0.7413597
GO:0004634	phosphopyruvate hydratase activity	molecular_function	catalytic activity	3	3575	7	15861	0.428571429	0.194302	0.7413597
GO:0005342	organic acid transmembrane transporter activity	molecular_function	transporter activity	5	3575	14	15861	0.357142857	0.1901403	0.7413597
GO:0005536	glucose binding	molecular_function	binding	3	3575	7	15861	0.428571429	0.194302	0.7413597
GO:0005783	endoplasmic reticulum	cellular_component	cell	65	2426	276	11431	0.235507246	0.1878087	0.7413597
GO:0006354	DNA-templated transcription, elongation	biological_process	cellular process	5	1902	14	8400	0.357142857	0.1927512	0.7413597
GO:0006368	transcription elongation from RNA polymerase II promoter	biological_process	cellular process	5	1902	14	8400	0.357142857	0.1927512	0.7413597
GO:0006376	mRNA splice site selection	biological_process	cellular component organization or biogenesis	3	1902	7	8400	0.428571429	0.196255	0.7413597
GO:0006449	regulation of translational termination	biological_process	biological regulation	3	1902	7	8400	0.428571429	0.196255	0.7413597
GO:0006452	translational frameshifting	biological_process	cellular process	3	1902	7	8400	0.428571429	0.196255	0.7413597
GO:0006573	valine metabolic process	biological_process	cellular process	3	1902	7	8400	0.428571429	0.196255	0.7413597
GO:0006655	phosphatidylglycerol biosynthetic process	biological_process	cellular process	3	1902	7	8400	0.428571429	0.196255	0.7413597
GO:0006782	protoporphyrinogen IX biosynthetic process	biological_process	cellular process	3	1902	7	8400	0.428571429	0.196255	0.7413597
GO:0006879	cellular iron ion homeostasis	biological_process	biological regulation	3	1902	7	8400	0.428571429	0.196255	0.7413597
GO:0008202	steroid metabolic process	biological_process	metabolic process	10	1902	33	8400	0.303030303	0.1958494	0.7413597
GO:0009099	valine biosynthetic process	biological_process	cellular process	3	1902	7	8400	0.428571429	0.196255	0.7413597
GO:0009267	cellular response to starvation	biological_process	cellular process	5	1902	14	8400	0.357142857	0.1927512	0.7413597
GO:0009309	amine biosynthetic process	biological_process	cellular process	8	1902	25	8400	0.32	0.1863972	0.7413597
GO:0009581	detection of external stimulus	biological_process	response to stimulus	3	1902	7	8400	0.428571429	0.196255	0.7413597
GO:0009582	detection of abiotic stimulus	biological_process	response to stimulus	3	1902	7	8400	0.428571429	0.196255	0.7413597
GO:0009668	plastid membrane organization	biological_process	cellular component organization or biogenesis	3	1902	7	8400	0.428571429	0.196255	0.7413597
GO:0010027	thylakoid membrane organization	biological_process	cellular component organization or biogenesis	3	1902	7	8400	0.428571429	0.196255	0.7413597
GO:0012501	programmed cell death	biological_process	cellular process	3	1902	7	8400	0.428571429	0.196255	0.7413597
GO:0015293	symporter activity	molecular_function	transporter activity	3	3575	7	15861	0.428571429	0.194302	0.7413597
GO:0015450	P-P-bond-hydrolysis-driven protein transmembrane transporter activity	molecular_function	transporter activity	3	3575	7	15861	0.428571429	0.194302	0.7413597
GO:0030042	actin filament depolymerization	biological_process	cellular component organization or biogenesis	5	1902	14	8400	0.357142857	0.1927512	0.7413597
GO:0030532	small nuclear ribonucleoprotein complex	cellular_component	organelle part	11	2426	39	11431	0.282051282	0.1889125	0.7413597
GO:0033500	carbohydrate homeostasis	biological_process	biological regulation	3	1902	7	8400	0.428571429	0.196255	0.7413597
GO:0035250	UDP-galactosyltransferase activity	molecular_function	catalytic activity	3	3575	7	15861	0.428571429	0.194302	0.7413597
GO:0042401	cellular biogenic amine biosynthetic process	biological_process	cellular process	8	1902	25	8400	0.32	0.1863972	0.7413597
GO:0042593	glucose homeostasis	biological_process	biological regulation	3	1902	7	8400	0.428571429	0.196255	0.7413597
GO:0043171	peptide catabolic process	biological_process	cellular process	3	1902	7	8400	0.428571429	0.196255	0.7413597
GO:0044550	secondary metabolite biosynthetic process	biological_process	metabolic process	5	1902	14	8400	0.357142857	0.1927512	0.7413597
GO:0045901	positive regulation of translational elongation	biological_process	biological regulation	3	1902	7	8400	0.428571429	0.196255	0.7413597
GO:0045905	positive regulation of translational termination	biological_process	biological regulation	3	1902	7	8400	0.428571429	0.196255	0.7413597
GO:0046185	aldehyde catabolic process	biological_process	cellular process	3	1902	7	8400	0.428571429	0.196255	0.7413597
GO:0046471	phosphatidylglycerol metabolic process	biological_process	cellular process	3	1902	7	8400	0.428571429	0.196255	0.7413597
GO:0046500	S-adenosylmethionine metabolic process	biological_process	cellular process	3	1902	7	8400	0.428571429	0.196255	0.7413597
GO:0046501	protoporphyrinogen IX metabolic process	biological_process	cellular process	3	1902	7	8400	0.428571429	0.196255	0.7413597
GO:0046943	carboxylic acid transmembrane transporter activity	molecular_function	transporter activity	5	3575	14	15861	0.357142857	0.1901403	0.7413597
GO:0051261	protein depolymerization	biological_process	cellular component organization or biogenesis	5	1902	14	8400	0.357142857	0.1927512	0.7413597
GO:0080048	GDP-D-glucose phosphorylase activity	molecular_function	catalytic activity	3	3575	7	15861	0.428571429	0.194302	0.7413597
GO:0080167	response to karrikin	biological_process	response to stimulus	3	1902	7	8400	0.428571429	0.196255	0.7413597
GO:0090698	post-embryonic plant morphogenesis	biological_process	developmental process	3	1902	7	8400	0.428571429	0.196255	0.7413597
GO:0097525	spliceosomal snRNP complex	cellular_component	organelle part	11	2426	39	11431	0.282051282	0.1889125	0.7413597
GO:0000176	nuclear exosome (RNase complex)	cellular_component	organelle part	2	2426	4	11431	0.5	0.199837	0.7426229
GO:0000276	mitochondrial proton-transporting ATP synthase complex, coupling factor F(o)	cellular_component	organelle part	2	2426	4	11431	0.5	0.199837	0.7426229
GO:0000813	ESCRT I complex	cellular_component	organelle part	2	2426	4	11431	0.5	0.199837	0.7426229
GO:0004812	aminoacyl-tRNA ligase activity	molecular_function	catalytic activity	16	3575	57	15861	0.280701754	0.1973702	0.7426229
GO:0008023	transcription elongation factor complex	cellular_component	organelle part	6	2426	19	11431	0.315789474	0.1997331	0.7426229
GO:0016875	ligase activity, forming carbon-oxygen bonds	molecular_function	catalytic activity	16	3575	57	15861	0.280701754	0.1973702	0.7426229
GO:0020037	heme binding	molecular_function	binding	88	3575	359	15861	0.245125348	0.1992295	0.7426229
GO:0030684	preribosome	cellular_component	protein-containing complex	7	2426	23	11431	0.304347826	0.1996733	0.7426229
GO:0030686	90S preribosome	cellular_component	protein-containing complex	2	2426	4	11431	0.5	0.199837	0.7426229
GO:0032300	mismatch repair complex	cellular_component	cell	2	2426	4	11431	0.5	0.199837	0.7426229
GO:0051539	4 iron, 4 sulfur cluster binding	molecular_function	binding	15	3575	53	15861	0.283018868	0.1976222	0.7426229
GO:0060089	molecular transducer activity	molecular_function	molecular transducer activity	14	3575	49	15861	0.285714286	0.1975557	0.7426229
GO:0070603	SWI/SNF superfamily-type complex	cellular_component	organelle part	8	2426	27	11431	0.296296296	0.1980545	0.7426229
GO:0089701	U2AF	cellular_component	organelle part	2	2426	4	11431	0.5	0.199837	0.7426229
GO:1990391	DNA repair complex	cellular_component	protein-containing complex	2	2426	4	11431	0.5	0.199837	0.7426229
GO:0006401	RNA catabolic process	biological_process	cellular process	13	1902	45	8400	0.288888889	0.2016103	0.7478338
GO:0006457	protein folding	biological_process	cellular process	43	1902	168	8400	0.255952381	0.2016753	0.7478338
GO:0006119	oxidative phosphorylation	biological_process	cellular process	6	1902	18	8400	0.333333333	0.2055645	0.7597912
GO:0042773	ATP synthesis coupled electron transport	biological_process	cellular process	6	1902	18	8400	0.333333333	0.2055645	0.7597912
GO:0046686	response to cadmium ion	biological_process	response to stimulus	6	1902	18	8400	0.333333333	0.2055645	0.7597912
GO:0001101	response to acid chemical	biological_process	response to stimulus	25	1902	94	8400	0.265957447	0.2103813	0.7751535
GO:0003825	alpha,alpha-trehalose-phosphate synthase (UDP-forming) activity	molecular_function	catalytic activity	2	3575	4	15861	0.5	0.2209389	0.7751535
GO:0004034	aldose 1-epimerase activity	molecular_function	catalytic activity	2	3575	4	15861	0.5	0.2209389	0.7751535
GO:0004316	3-oxoacyl-[acyl-carrier-protein] reductase (NADPH) activity	molecular_function	catalytic activity	2	3575	4	15861	0.5	0.2209389	0.7751535
GO:0004379	glycylpeptide N-tetradecanoyltransferase activity	molecular_function	catalytic activity	2	3575	4	15861	0.5	0.2209389	0.7751535
GO:0004514	nicotinate-nucleotide diphosphorylase (carboxylating) activity	molecular_function	catalytic activity	2	3575	4	15861	0.5	0.2209389	0.7751535
GO:0004535	poly(A)-specific ribonuclease activity	molecular_function	catalytic activity	4	3575	11	15861	0.363636364	0.2214779	0.7751535
GO:0004556	alpha-amylase activity	molecular_function	catalytic activity	2	3575	4	15861	0.5	0.2209389	0.7751535
GO:0004579	dolichyl-diphosphooligosaccharide-protein glycotransferase activity	molecular_function	catalytic activity	2	3575	4	15861	0.5	0.2209389	0.7751535
GO:0004813	alanine-tRNA ligase activity	molecular_function	catalytic activity	2	3575	4	15861	0.5	0.2209389	0.7751535
GO:0004822	isoleucine-tRNA ligase activity	molecular_function	catalytic activity	2	3575	4	15861	0.5	0.2209389	0.7751535
GO:0005516	calmodulin binding	molecular_function	binding	14	3575	50	15861	0.28	0.22087	0.7751535
GO:0006007	glucose catabolic process	biological_process	metabolic process	2	1902	4	8400	0.5	0.2226024	0.7751535
GO:0006403	RNA localization	biological_process	localization	9	1902	30	8400	0.3	0.2225403	0.7751535
GO:0006414	translational elongation	biological_process	cellular process	7	1902	22	8400	0.318181818	0.2137597	0.7751535
GO:0006419	alanyl-tRNA aminoacylation	biological_process	cellular process	2	1902	4	8400	0.5	0.2226024	0.7751535
GO:0006428	isoleucyl-tRNA aminoacylation	biological_process	cellular process	2	1902	4	8400	0.5	0.2226024	0.7751535
GO:0006498	N-terminal protein lipidation	biological_process	cellular process	2	1902	4	8400	0.5	0.2226024	0.7751535
GO:0006499	N-terminal protein myristoylation	biological_process	cellular process	2	1902	4	8400	0.5	0.2226024	0.7751535
GO:0009112	nucleobase metabolic process	biological_process	cellular process	9	1902	30	8400	0.3	0.2225403	0.7751535
GO:0009240	isopentenyl diphosphate biosynthetic process	biological_process	cellular process	2	1902	4	8400	0.5	0.2226024	0.7751535
GO:0009452	7-methylguanosine RNA capping	biological_process	cellular process	2	1902	4	8400	0.5	0.2226024	0.7751535
GO:0009651	response to salt stress	biological_process	response to stimulus	8	1902	26	8400	0.307692308	0.2190947	0.7751535
GO:0009937	regulation of gibberellic acid mediated signaling pathway	biological_process	biological regulation	2	1902	4	8400	0.5	0.2226024	0.7751535
GO:0010101	post-embryonic root morphogenesis	biological_process	multicellular organismal process	2	1902	4	8400	0.5	0.2226024	0.7751535
GO:0010102	lateral root morphogenesis	biological_process	multicellular organismal process	2	1902	4	8400	0.5	0.2226024	0.7751535
GO:0010181	FMN binding	molecular_function	binding	11	3575	38	15861	0.289473684	0.221378	0.7751535
GO:0010193	response to ozone	biological_process	response to stimulus	2	1902	4	8400	0.5	0.2226024	0.7751535
GO:0010311	lateral root formation	biological_process	multicellular organismal process	2	1902	4	8400	0.5	0.2226024	0.7751535
GO:0010468	regulation of gene expression	biological_process	biological regulation	220	1902	927	8400	0.237324703	0.2115837	0.7751535
GO:0015105	arsenite transmembrane transporter activity	molecular_function	transporter activity	2	3575	4	15861	0.5	0.2209389	0.7751535
GO:0015295	solute:proton symporter activity	molecular_function	transporter activity	2	3575	4	15861	0.5	0.2209389	0.7751535
GO:0016410	N-acyltransferase activity	molecular_function	catalytic activity	9	3575	30	15861	0.3	0.2185328	0.7751535
GO:0016879	ligase activity, forming carbon-nitrogen bonds	molecular_function	catalytic activity	20	3575	74	15861	0.27027027	0.2129268	0.7751535
GO:0018205	peptidyl-lysine modification	biological_process	cellular process	8	1902	26	8400	0.307692308	0.2190947	0.7751535
GO:0018377	protein myristoylation	biological_process	cellular process	2	1902	4	8400	0.5	0.2226024	0.7751535
GO:0019107	myristoyltransferase activity	molecular_function	catalytic activity	2	3575	4	15861	0.5	0.2209389	0.7751535
GO:0019365	pyridine nucleotide salvage	biological_process	cellular process	2	1902	4	8400	0.5	0.2226024	0.7751535
GO:0030619	U1 snRNA binding	molecular_function	binding	2	3575	4	15861	0.5	0.2209389	0.7751535
GO:0032890	regulation of organic acid transport	biological_process	biological regulation	2	1902	4	8400	0.5	0.2226024	0.7751535
GO:0036260	RNA capping	biological_process	cellular process	2	1902	4	8400	0.5	0.2226024	0.7751535
GO:0042548	regulation of photosynthesis, light reaction	biological_process	biological regulation	2	1902	4	8400	0.5	0.2226024	0.7751535
GO:0042753	positive regulation of circadian rhythm	biological_process	biological regulation	2	1902	4	8400	0.5	0.2226024	0.7751535
GO:0043467	regulation of generation of precursor metabolites and energy	biological_process	biological regulation	2	1902	4	8400	0.5	0.2226024	0.7751535
GO:0046112	nucleobase biosynthetic process	biological_process	cellular process	7	1902	22	8400	0.318181818	0.2137597	0.7751535
GO:0046490	isopentenyl diphosphate metabolic process	biological_process	cellular process	2	1902	4	8400	0.5	0.2226024	0.7751535
GO:0046873	metal ion transmembrane transporter activity	molecular_function	transporter activity	41	3575	161	15861	0.254658385	0.2105332	0.7751535
GO:0050657	nucleic acid transport	biological_process	localization	9	1902	30	8400	0.3	0.2225403	0.7751535
GO:0050658	RNA transport	biological_process	localization	9	1902	30	8400	0.3	0.2225403	0.7751535
GO:0051236	establishment of RNA localization	biological_process	localization	9	1902	30	8400	0.3	0.2225403	0.7751535
GO:0051952	regulation of amine transport	biological_process	biological regulation	2	1902	4	8400	0.5	0.2226024	0.7751535
GO:0051955	regulation of amino acid transport	biological_process	biological regulation	2	1902	4	8400	0.5	0.2226024	0.7751535
GO:0070403	NAD+ binding	molecular_function	binding	2	3575	4	15861	0.5	0.2209389	0.7751535
GO:0080143	regulation of amino acid export	biological_process	biological regulation	2	1902	4	8400	0.5	0.2226024	0.7751535
GO:1903789	regulation of amino acid transmembrane transport	biological_process	biological regulation	2	1902	4	8400	0.5	0.2226024	0.7751535
GO:1903959	regulation of anion transmembrane transport	biological_process	biological regulation	2	1902	4	8400	0.5	0.2226024	0.7751535
GO:2000024	regulation of leaf development	biological_process	biological regulation	2	1902	4	8400	0.5	0.2226024	0.7751535
GO:0006207	'de novo' pyrimidine nucleobase biosynthetic process	biological_process	cellular process	4	1902	11	8400	0.363636364	0.2240442	0.7778053
GO:0016558	protein import into peroxisome matrix	biological_process	cellular component organization or biogenesis	4	1902	11	8400	0.363636364	0.2240442	0.7778053
GO:0043101	purine-containing compound salvage	biological_process	cellular process	4	1902	11	8400	0.363636364	0.2240442	0.7778053
GO:0048878	chemical homeostasis	biological_process	biological regulation	16	1902	58	8400	0.275862069	0.2242842	0.7778512
GO:0016485	protein processing	biological_process	metabolic process	11	1902	38	8400	0.289473684	0.2258775	0.7825857
GO:0015629	actin cytoskeleton	cellular_component	cell	13	2426	49	11431	0.265306122	0.2263755	0.7827661
GO:0050801	ion homeostasis	biological_process	biological regulation	12	1902	42	8400	0.285714286	0.226386	0.7827661
GO:0005911	cell-cell junction	cellular_component	cell junction	8	2426	28	11431	0.285714286	0.2290326	0.7879457
GO:0009506	plasmodesma	cellular_component	symplast	8	2426	28	11431	0.285714286	0.2290326	0.7879457
GO:0030054	cell junction	cellular_component	cell junction	8	2426	28	11431	0.285714286	0.2290326	0.7879457
GO:0055044	symplast	cellular_component	symplast	8	2426	28	11431	0.285714286	0.2290326	0.7879457
GO:1904949	ATPase complex	cellular_component	protein-containing complex	8	2426	28	11431	0.285714286	0.2290326	0.7879457
GO:0005742	mitochondrial outer membrane translocase complex	cellular_component	organelle part	3	2426	8	11431	0.375	0.2305489	0.7915743
GO:0034518	RNA cap binding complex	cellular_component	protein-containing complex	3	2426	8	11431	0.375	0.2305489	0.7915743
GO:0000175	3'-5'-exoribonuclease activity	molecular_function	catalytic activity	5	3575	15	15861	0.333333333	0.2354333	0.8043189
GO:0004324	ferredoxin-NADP+ reductase activity	molecular_function	catalytic activity	5	3575	15	15861	0.333333333	0.2354333	0.8043189
GO:0007165	signal transduction	biological_process	biological regulation	103	1902	426	8400	0.241784038	0.2349895	0.8043189
GO:0015078	proton transmembrane transporter activity	molecular_function	transporter activity	32	3575	125	15861	0.256	0.2345095	0.8043189
GO:0016731	oxidoreductase activity, acting on iron-sulfur proteins as donors, NAD or NADP as acceptor	molecular_function	catalytic activity	5	3575	15	15861	0.333333333	0.2354333	0.8043189
GO:0009409	response to cold	biological_process	response to stimulus	5	1902	15	8400	0.333333333	0.2384845	0.8059131
GO:0015698	inorganic anion transport	biological_process	localization	5	1902	15	8400	0.333333333	0.2384845	0.8059131
GO:0019674	NAD metabolic process	biological_process	cellular process	5	1902	15	8400	0.333333333	0.2384845	0.8059131
GO:0031011	Ino80 complex	cellular_component	organelle part	6	2426	20	11431	0.3	0.2374106	0.8059131
GO:0033202	DNA helicase complex	cellular_component	cell	6	2426	20	11431	0.3	0.2374106	0.8059131
GO:0043173	nucleotide salvage	biological_process	cellular process	5	1902	15	8400	0.333333333	0.2384845	0.8059131
GO:0046540	U4/U6 x U5 tri-snRNP complex	cellular_component	organelle part	6	2426	20	11431	0.3	0.2374106	0.8059131
GO:0051017	actin filament bundle assembly	biological_process	cellular component organization or biogenesis	5	1902	15	8400	0.333333333	0.2384845	0.8059131
GO:0051258	protein polymerization	biological_process	cellular component organization or biogenesis	5	1902	15	8400	0.333333333	0.2384845	0.8059131
GO:0061572	actin filament bundle organization	biological_process	cellular component organization or biogenesis	5	1902	15	8400	0.333333333	0.2384845	0.8059131
GO:0097526	spliceosomal tri-snRNP complex	cellular_component	organelle part	6	2426	20	11431	0.3	0.2374106	0.8059131
GO:0005887	integral component of plasma membrane	cellular_component	cell	5	2426	16	11431	0.3125	0.2396787	0.8067693
GO:0015075	ion transmembrane transporter activity	molecular_function	transporter activity	109	3575	454	15861	0.240088106	0.239431	0.8067693
GO:0030127	COPII vesicle coat	cellular_component	organelle part	5	2426	16	11431	0.3125	0.2396787	0.8067693
GO:0045261	proton-transporting ATP synthase complex, catalytic core F(1)	cellular_component	cell	5	2426	16	11431	0.3125	0.2396787	0.8067693
GO:0044036	cell wall macromolecule metabolic process	biological_process	cellular process	19	1902	71	8400	0.267605634	0.2409101	0.8101193
GO:0004402	histone acetyltransferase activity	molecular_function	catalytic activity	6	3575	19	15861	0.315789474	0.2431438	0.8144368
GO:0004568	chitinase activity	molecular_function	catalytic activity	6	3575	19	15861	0.315789474	0.2431438	0.8144368
GO:0034212	peptide N-acetyltransferase activity	molecular_function	catalytic activity	6	3575	19	15861	0.315789474	0.2431438	0.8144368
GO:0061733	peptide-lysine-N-acetyltransferase activity	molecular_function	catalytic activity	6	3575	19	15861	0.315789474	0.2431438	0.8144368
GO:0006637	acyl-CoA metabolic process	biological_process	cellular process	6	1902	19	8400	0.315789474	0.2466015	0.8231108
GO:0008514	organic anion transmembrane transporter activity	molecular_function	transporter activity	7	3575	23	15861	0.304347826	0.2474132	0.8231108
GO:0031072	heat shock protein binding	molecular_function	binding	7	3575	23	15861	0.304347826	0.2474132	0.8231108
GO:0032984	protein-containing complex disassembly	biological_process	cellular component organization or biogenesis	6	1902	19	8400	0.315789474	0.2466015	0.8231108
GO:0035383	thioester metabolic process	biological_process	cellular process	6	1902	19	8400	0.315789474	0.2466015	0.8231108
GO:0043038	amino acid activation	biological_process	cellular process	16	1902	59	8400	0.271186441	0.2471219	0.8231108
GO:0043039	tRNA aminoacylation	biological_process	cellular process	16	1902	59	8400	0.271186441	0.2471219	0.8231108
GO:0005634	nucleus	cellular_component	cell	564	2426	2597	11431	0.217173662	0.2497901	0.8302132
GO:0042803	protein homodimerization activity	molecular_function	binding	9	3575	31	15861	0.290322581	0.2504361	0.8315545
GO:0031668	cellular response to extracellular stimulus	biological_process	cellular process	7	1902	23	8400	0.304347826	0.2512229	0.8317515
GO:0032989	cellular component morphogenesis	biological_process	cellular component organization or biogenesis	7	1902	23	8400	0.304347826	0.2512229	0.8317515
GO:0071496	cellular response to external stimulus	biological_process	response to stimulus	7	1902	23	8400	0.304347826	0.2512229	0.8317515
GO:0023052	signaling	biological_process	signaling	103	1902	428	8400	0.240654206	0.2520838	0.8337969
GO:0051640	organelle localization	biological_process	localization	12	1902	43	8400	0.279069767	0.2535959	0.8379903
GO:0071944	cell periphery	cellular_component	cell	97	2426	429	11431	0.226107226	0.2538626	0.8380642
GO:0016567	protein ubiquitination	biological_process	cellular process	10	1902	35	8400	0.285714286	0.2550179	0.8410687
GO:0005777	peroxisome	cellular_component	cell	15	2426	59	11431	0.254237288	0.2580003	0.8492716
GO:0042579	microbody	cellular_component	cell	15	2426	59	11431	0.254237288	0.2580003	0.8492716
GO:0004176	ATP-dependent peptidase activity	molecular_function	catalytic activity	3	3575	8	15861	0.375	0.2613682	0.8496174
GO:0004605	phosphatidate cytidylyltransferase activity	molecular_function	catalytic activity	3	3575	8	15861	0.375	0.2613682	0.8496174
GO:0005086	ARF guanyl-nucleotide exchange factor activity	molecular_function	molecular function regulator	3	3575	8	15861	0.375	0.2613682	0.8496174
GO:0006222	UMP biosynthetic process	biological_process	cellular process	3	1902	8	8400	0.375	0.2638025	0.8496174
GO:0006865	amino acid transport	biological_process	localization	3	1902	8	8400	0.375	0.2638025	0.8496174
GO:0008655	pyrimidine-containing compound salvage	biological_process	cellular process	3	1902	8	8400	0.375	0.2638025	0.8496174
GO:0009173	pyrimidine ribonucleoside monophosphate metabolic process	biological_process	cellular process	3	1902	8	8400	0.375	0.2638025	0.8496174
GO:0009174	pyrimidine ribonucleoside monophosphate biosynthetic process	biological_process	cellular process	3	1902	8	8400	0.375	0.2638025	0.8496174
GO:0009753	response to jasmonic acid	biological_process	response to stimulus	3	1902	8	8400	0.375	0.2638025	0.8496174
GO:0019867	outer membrane	cellular_component	membrane	12	2426	46	11431	0.260869565	0.2583969	0.8496174
GO:0032012	regulation of ARF protein signal transduction	biological_process	biological regulation	3	1902	8	8400	0.375	0.2638025	0.8496174
GO:0035196	production of miRNAs involved in gene silencing by miRNA	biological_process	biological regulation	3	1902	8	8400	0.375	0.2638025	0.8496174
GO:0035999	tetrahydrofolate interconversion	biological_process	cellular process	3	1902	8	8400	0.375	0.2638025	0.8496174
GO:0042537	benzene-containing compound metabolic process	biological_process	cellular process	3	1902	8	8400	0.375	0.2638025	0.8496174
GO:0043243	positive regulation of protein complex disassembly	biological_process	biological regulation	3	1902	8	8400	0.375	0.2638025	0.8496174
GO:0043621	protein self-association	molecular_function	binding	3	3575	8	15861	0.375	0.2613682	0.8496174
GO:0046049	UMP metabolic process	biological_process	cellular process	3	1902	8	8400	0.375	0.2638025	0.8496174
GO:0046365	monosaccharide catabolic process	biological_process	metabolic process	3	1902	8	8400	0.375	0.2638025	0.8496174
GO:0046578	regulation of Ras protein signal transduction	biological_process	biological regulation	3	1902	8	8400	0.375	0.2638025	0.8496174
GO:0050664	oxidoreductase activity, acting on NAD(P)H, oxygen as acceptor	molecular_function	catalytic activity	3	3575	8	15861	0.375	0.2613682	0.8496174
GO:0051056	regulation of small GTPase mediated signal transduction	biological_process	biological regulation	3	1902	8	8400	0.375	0.2638025	0.8496174
GO:0072507	divalent inorganic cation homeostasis	biological_process	biological regulation	3	1902	8	8400	0.375	0.2638025	0.8496174
GO:0090696	post-embryonic plant organ development	biological_process	multicellular organismal process	3	1902	8	8400	0.375	0.2638025	0.8496174
GO:0015291	secondary active transmembrane transporter activity	molecular_function	transporter activity	32	3575	127	15861	0.251968504	0.2660602	0.8560849
GO:0120114	Sm-like protein family complex	cellular_component	protein-containing complex	11	2426	42	11431	0.261904762	0.2668329	0.8577665
GO:0000049	tRNA binding	molecular_function	binding	7	3575	24	15861	0.291666667	0.2862523	0.8588326
GO:0000148	1,3-beta-D-glucan synthase complex	cellular_component	cell	4	2426	13	11431	0.307692308	0.2909596	0.8588326
GO:0000149	SNARE binding	molecular_function	binding	2	3575	6	15861	0.333333333	0.4068622	0.8588326
GO:0000151	ubiquitin ligase complex	cellular_component	cell	7	2426	26	11431	0.269230769	0.3062334	0.8588326
GO:0000178	exosome (RNase complex)	cellular_component	cell	3	2426	9	11431	0.333333333	0.2945344	0.8588326
GO:0000234	phosphoethanolamine N-methyltransferase activity	molecular_function	catalytic activity	1	3575	2	15861	0.5	0.3999991	0.8588326
GO:0000244	spliceosomal tri-snRNP complex assembly	biological_process	cellular component organization or biogenesis	1	1902	2	8400	0.5	0.4016081	0.8588326
GO:0000245	spliceosomal complex assembly	biological_process	cellular component organization or biogenesis	3	1902	10	8400	0.3	0.4028023	0.8588326
GO:0000281	mitotic cytokinesis	biological_process	cellular process	2	1902	6	8400	0.333333333	0.4093852	0.8588326
GO:0000287	magnesium ion binding	molecular_function	binding	35	3575	146	15861	0.239726027	0.3696598	0.8588326
GO:0000291	nuclear-transcribed mRNA catabolic process, exonucleolytic	biological_process	biological regulation	1	1902	2	8400	0.5	0.4016081	0.8588326
GO:0000306	extrinsic component of vacuolar membrane	cellular_component	organelle part	1	2426	2	11431	0.5	0.3794329	0.8588326
GO:0000325	plant-type vacuole	cellular_component	cell	3	2426	10	11431	0.3	0.3593499	0.8588326
GO:0000339	RNA cap binding	molecular_function	binding	3	3575	10	15861	0.3	0.3996374	0.8588326
GO:0000347	THO complex	cellular_component	organelle part	2	2426	5	11431	0.4	0.2879273	0.8588326
GO:0000375	RNA splicing, via transesterification reactions	biological_process	cellular process	32	1902	134	8400	0.23880597	0.3981067	0.8588326
GO:0000377	RNA splicing, via transesterification reactions with bulged adenosine as nucleophile	biological_process	cellular process	32	1902	134	8400	0.23880597	0.3981067	0.8588326
GO:0000398	mRNA splicing, via spliceosome	biological_process	cellular process	32	1902	132	8400	0.242424242	0.3616653	0.8588326
GO:0000413	protein peptidyl-prolyl isomerization	biological_process	cellular process	1	1902	2	8400	0.5	0.4016081	0.8588326
GO:0000460	maturation of 5.8S rRNA	biological_process	cellular component organization or biogenesis	2	1902	5	8400	0.4	0.3175561	0.8588326
GO:0000463	maturation of LSU-rRNA from tricistronic rRNA transcript (SSU-rRNA, 5.8S rRNA, LSU-rRNA)	biological_process	cellular component organization or biogenesis	2	1902	5	8400	0.4	0.3175561	0.8588326
GO:0000466	maturation of 5.8S rRNA from tricistronic rRNA transcript (SSU-rRNA, 5.8S rRNA, LSU-rRNA)	biological_process	cellular component organization or biogenesis	2	1902	5	8400	0.4	0.3175561	0.8588326
GO:0000910	cytokinesis	biological_process	cellular process	2	1902	6	8400	0.333333333	0.4093852	0.8588326
GO:0000911	cytokinesis by cell plate formation	biological_process	cellular process	2	1902	5	8400	0.4	0.3175561	0.8588326
GO:0000956	nuclear-transcribed mRNA catabolic process	biological_process	biological regulation	8	1902	30	8400	0.266666667	0.3652623	0.8588326
GO:0001927	exocyst assembly	biological_process	cellular component organization or biogenesis	1	1902	2	8400	0.5	0.4016081	0.8588326
GO:0002151	G-quadruplex RNA binding	molecular_function	binding	1	3575	2	15861	0.5	0.3999991	0.8588326
GO:0002831	regulation of response to biotic stimulus	biological_process	biological regulation	2	1902	6	8400	0.333333333	0.4093852	0.8588326
GO:0003684	damaged DNA binding	molecular_function	binding	5	3575	18	15861	0.277777778	0.3827732	0.8588326
GO:0003756	protein disulfide isomerase activity	molecular_function	catalytic activity	2	3575	5	15861	0.4	0.3153966	0.8588326
GO:0003830	beta-1,4-mannosylglycoprotein 4-beta-N-acetylglucosaminyltransferase activity	molecular_function	catalytic activity	2	3575	5	15861	0.4	0.3153966	0.8588326
GO:0003841	1-acylglycerol-3-phosphate O-acyltransferase activity	molecular_function	catalytic activity	2	3575	5	15861	0.4	0.3153966	0.8588326
GO:0003843	1,3-beta-D-glucan synthase activity	molecular_function	catalytic activity	4	3575	13	15861	0.307692308	0.333709	0.8588326
GO:0003849	3-deoxy-7-phosphoheptulonate synthase activity	molecular_function	catalytic activity	2	3575	5	15861	0.4	0.3153966	0.8588326
GO:0003855	3-dehydroquinate dehydratase activity	molecular_function	catalytic activity	1	3575	2	15861	0.5	0.3999991	0.8588326
GO:0003861	3-isopropylmalate dehydratase activity	molecular_function	catalytic activity	1	3575	2	15861	0.5	0.3999991	0.8588326
GO:0003871	5-methyltetrahydropteroyltriglutamate-homocysteine S-methyltransferase activity	molecular_function	catalytic activity	2	3575	5	15861	0.4	0.3153966	0.8588326
GO:0003887	DNA-directed DNA polymerase activity	molecular_function	catalytic activity	5	3575	16	15861	0.3125	0.2832815	0.8588326
GO:0003922	GMP synthase (glutamine-hydrolyzing) activity	molecular_function	catalytic activity	1	3575	2	15861	0.5	0.3999991	0.8588326
GO:0003923	GPI-anchor transamidase activity	molecular_function	catalytic activity	1	3575	2	15861	0.5	0.3999991	0.8588326
GO:0003934	GTP cyclohydrolase I activity	molecular_function	catalytic activity	1	3575	2	15861	0.5	0.3999991	0.8588326
GO:0003955	NAD(P)H dehydrogenase (quinone) activity	molecular_function	catalytic activity	2	3575	6	15861	0.333333333	0.4068622	0.8588326
GO:0003983	UTP:glucose-1-phosphate uridylyltransferase activity	molecular_function	catalytic activity	1	3575	2	15861	0.5	0.3999991	0.8588326
GO:0003997	acyl-CoA oxidase activity	molecular_function	catalytic activity	2	3575	5	15861	0.4	0.3153966	0.8588326
GO:0004012	phospholipid-translocating ATPase activity	molecular_function	transporter activity	4	3575	14	15861	0.285714286	0.3911364	0.8588326
GO:0004014	adenosylmethionine decarboxylase activity	molecular_function	catalytic activity	2	3575	6	15861	0.333333333	0.4068622	0.8588326
GO:0004017	adenylate kinase activity	molecular_function	catalytic activity	3	3575	10	15861	0.3	0.3996374	0.8588326
GO:0004022	alcohol dehydrogenase (NAD) activity	molecular_function	catalytic activity	2	3575	5	15861	0.4	0.3153966	0.8588326
GO:0004029	aldehyde dehydrogenase (NAD) activity	molecular_function	catalytic activity	1	3575	2	15861	0.5	0.3999991	0.8588326
GO:0004055	argininosuccinate synthase activity	molecular_function	catalytic activity	1	3575	2	15861	0.5	0.3999991	0.8588326
GO:0004056	argininosuccinate lyase activity	molecular_function	catalytic activity	1	3575	2	15861	0.5	0.3999991	0.8588326
GO:0004097	catechol oxidase activity	molecular_function	catalytic activity	2	3575	5	15861	0.4	0.3153966	0.8588326
GO:0004106	chorismate mutase activity	molecular_function	catalytic activity	3	3575	10	15861	0.3	0.3996374	0.8588326
GO:0004107	chorismate synthase activity	molecular_function	catalytic activity	1	3575	2	15861	0.5	0.3999991	0.8588326
GO:0004148	dihydrolipoyl dehydrogenase activity	molecular_function	catalytic activity	1	3575	2	15861	0.5	0.3999991	0.8588326
GO:0004190	aspartic-type endopeptidase activity	molecular_function	catalytic activity	27	3575	109	15861	0.247706422	0.3224746	0.8588326
GO:0004360	glutamine-fructose-6-phosphate transaminase (isomerizing) activity	molecular_function	catalytic activity	1	3575	2	15861	0.5	0.3999991	0.8588326
GO:0004372	glycine hydroxymethyltransferase activity	molecular_function	catalytic activity	2	3575	6	15861	0.333333333	0.4068622	0.8588326
GO:0004373	glycogen (starch) synthase activity	molecular_function	catalytic activity	3	3575	9	15861	0.333333333	0.3306414	0.8588326
GO:0004375	glycine dehydrogenase (decarboxylating) activity	molecular_function	catalytic activity	1	3575	2	15861	0.5	0.3999991	0.8588326
GO:0004421	hydroxymethylglutaryl-CoA synthase activity	molecular_function	catalytic activity	2	3575	5	15861	0.4	0.3153966	0.8588326
GO:0004422	hypoxanthine phosphoribosyltransferase activity	molecular_function	catalytic activity	1	3575	2	15861	0.5	0.3999991	0.8588326
GO:0004450	isocitrate dehydrogenase (NADP+) activity	molecular_function	catalytic activity	4	3575	12	15861	0.333333333	0.2766849	0.8588326
GO:0004452	isopentenyl-diphosphate delta-isomerase activity	molecular_function	catalytic activity	1	3575	2	15861	0.5	0.3999991	0.8588326
GO:0004489	methylenetetrahydrofolate reductase (NAD(P)H) activity	molecular_function	catalytic activity	1	3575	2	15861	0.5	0.3999991	0.8588326
GO:0004506	squalene monooxygenase activity	molecular_function	catalytic activity	1	3575	2	15861	0.5	0.3999991	0.8588326
GO:0004527	exonuclease activity	molecular_function	catalytic activity	16	3575	63	15861	0.253968254	0.3388429	0.8588326
GO:0004534	5'-3' exoribonuclease activity	molecular_function	catalytic activity	2	3575	6	15861	0.333333333	0.4068622	0.8588326
GO:0004550	nucleoside diphosphate kinase activity	molecular_function	catalytic activity	2	3575	6	15861	0.333333333	0.4068622	0.8588326
GO:0004555	alpha,alpha-trehalase activity	molecular_function	catalytic activity	1	3575	2	15861	0.5	0.3999991	0.8588326
GO:0004557	alpha-galactosidase activity	molecular_function	catalytic activity	2	3575	5	15861	0.4	0.3153966	0.8588326
GO:0004571	mannosyl-oligosaccharide 1,2-alpha-mannosidase activity	molecular_function	catalytic activity	2	3575	6	15861	0.333333333	0.4068622	0.8588326
GO:0004609	phosphatidylserine decarboxylase activity	molecular_function	catalytic activity	1	3575	2	15861	0.5	0.3999991	0.8588326
GO:0004617	phosphoglycerate dehydrogenase activity	molecular_function	catalytic activity	2	3575	5	15861	0.4	0.3153966	0.8588326
GO:0004618	phosphoglycerate kinase activity	molecular_function	catalytic activity	2	3575	5	15861	0.4	0.3153966	0.8588326
GO:0004652	polynucleotide adenylyltransferase activity	molecular_function	catalytic activity	2	3575	6	15861	0.333333333	0.4068622	0.8588326
GO:0004709	MAP kinase kinase kinase activity	molecular_function	catalytic activity	1	3575	2	15861	0.5	0.3999991	0.8588326
GO:0004722	protein serine/threonine phosphatase activity	molecular_function	catalytic activity	24	3575	97	15861	0.24742268	0.3382719	0.8588326
GO:0004729	oxygen-dependent protoporphyrinogen oxidase activity	molecular_function	catalytic activity	1	3575	2	15861	0.5	0.3999991	0.8588326
GO:0004735	pyrroline-5-carboxylate reductase activity	molecular_function	catalytic activity	1	3575	2	15861	0.5	0.3999991	0.8588326
GO:0004751	ribose-5-phosphate isomerase activity	molecular_function	catalytic activity	2	3575	6	15861	0.333333333	0.4068622	0.8588326
GO:0004764	shikimate 3-dehydrogenase (NADP+) activity	molecular_function	catalytic activity	1	3575	2	15861	0.5	0.3999991	0.8588326
GO:0004779	sulfate adenylyltransferase activity	molecular_function	catalytic activity	2	3575	5	15861	0.4	0.3153966	0.8588326
GO:0004781	sulfate adenylyltransferase (ATP) activity	molecular_function	catalytic activity	2	3575	5	15861	0.4	0.3153966	0.8588326
GO:0004801	sedoheptulose-7-phosphate:D-glyceraldehyde-3-phosphate glyceronetransferase activity	molecular_function	catalytic activity	3	3575	10	15861	0.3	0.3996374	0.8588326
GO:0004832	valine-tRNA ligase activity	molecular_function	catalytic activity	1	3575	2	15861	0.5	0.3999991	0.8588326
GO:0004834	tryptophan synthase activity	molecular_function	catalytic activity	2	3575	6	15861	0.333333333	0.4068622	0.8588326
GO:0004845	uracil phosphoribosyltransferase activity	molecular_function	catalytic activity	1	3575	2	15861	0.5	0.3999991	0.8588326
GO:0004849	uridine kinase activity	molecular_function	catalytic activity	2	3575	6	15861	0.333333333	0.4068622	0.8588326
GO:0004869	cysteine-type endopeptidase inhibitor activity	molecular_function	molecular function regulator	4	3575	13	15861	0.307692308	0.333709	0.8588326
GO:0004970	ionotropic glutamate receptor activity	molecular_function	transporter activity	5	3575	17	15861	0.294117647	0.3327051	0.8588326
GO:0005093	Rab GDP-dissociation inhibitor activity	molecular_function	molecular function regulator	2	3575	6	15861	0.333333333	0.4068622	0.8588326
GO:0005230	extracellular ligand-gated ion channel activity	molecular_function	transporter activity	5	3575	17	15861	0.294117647	0.3327051	0.8588326
GO:0005247	voltage-gated chloride channel activity	molecular_function	transporter activity	3	3575	10	15861	0.3	0.3996374	0.8588326
GO:0005254	chloride channel activity	molecular_function	transporter activity	3	3575	10	15861	0.3	0.3996374	0.8588326
GO:0005319	lipid transporter activity	molecular_function	transporter activity	8	3575	30	15861	0.266666667	0.3601252	0.8588326
GO:0005351	carbohydrate:proton symporter activity	molecular_function	transporter activity	1	3575	2	15861	0.5	0.3999991	0.8588326
GO:0005402	carbohydrate:cation symporter activity	molecular_function	transporter activity	1	3575	2	15861	0.5	0.3999991	0.8588326
GO:0005460	UDP-glucose transmembrane transporter activity	molecular_function	transporter activity	1	3575	2	15861	0.5	0.3999991	0.8588326
GO:0005542	folic acid binding	molecular_function	binding	1	3575	2	15861	0.5	0.3999991	0.8588326
GO:0005674	transcription factor TFIIF complex	cellular_component	organelle part	2	2426	6	11431	0.333333333	0.3746799	0.8588326
GO:0005682	U5 snRNP	cellular_component	organelle part	2	2426	6	11431	0.333333333	0.3746799	0.8588326
GO:0005687	U4 snRNP	cellular_component	organelle part	2	2426	5	11431	0.4	0.2879273	0.8588326
GO:0005730	nucleolus	cellular_component	organelle part	21	2426	88	11431	0.238636364	0.309911	0.8588326
GO:0005732	small nucleolar ribonucleoprotein complex	cellular_component	protein-containing complex	4	2426	13	11431	0.307692308	0.2909596	0.8588326
GO:0005787	signal peptidase complex	cellular_component	organelle part	3	2426	9	11431	0.333333333	0.2945344	0.8588326
GO:0005980	glycogen catabolic process	biological_process	cellular process	1	1902	2	8400	0.5	0.4016081	0.8588326
GO:0006011	UDP-glucose metabolic process	biological_process	cellular process	1	1902	2	8400	0.5	0.4016081	0.8588326
GO:0006074	(1->3)-beta-D-glucan metabolic process	biological_process	cellular process	4	1902	13	8400	0.307692308	0.3370832	0.8588326
GO:0006075	(1->3)-beta-D-glucan biosynthetic process	biological_process	cellular process	4	1902	13	8400	0.307692308	0.3370832	0.8588326
GO:0006089	lactate metabolic process	biological_process	cellular process	2	1902	5	8400	0.4	0.3175561	0.8588326
GO:0006102	isocitrate metabolic process	biological_process	cellular process	4	1902	13	8400	0.307692308	0.3370832	0.8588326
GO:0006183	GTP biosynthetic process	biological_process	cellular process	2	1902	6	8400	0.333333333	0.4093852	0.8588326
GO:0006223	uracil salvage	biological_process	cellular process	1	1902	2	8400	0.5	0.4016081	0.8588326
GO:0006228	UTP biosynthetic process	biological_process	cellular process	2	1902	6	8400	0.333333333	0.4093852	0.8588326
GO:0006271	DNA strand elongation involved in DNA replication	biological_process	cellular process	1	1902	2	8400	0.5	0.4016081	0.8588326
GO:0006273	lagging strand elongation	biological_process	cellular process	1	1902	2	8400	0.5	0.4016081	0.8588326
GO:0006274	DNA replication termination	biological_process	cellular process	1	1902	2	8400	0.5	0.4016081	0.8588326
GO:0006298	mismatch repair	biological_process	cellular process	3	1902	10	8400	0.3	0.4028023	0.8588326
GO:0006301	postreplication repair	biological_process	cellular process	2	1902	6	8400	0.333333333	0.4093852	0.8588326
GO:0006338	chromatin remodeling	biological_process	cellular component organization or biogenesis	7	1902	24	8400	0.291666667	0.2904426	0.8588326
GO:0006355	regulation of transcription, DNA-templated	biological_process	biological regulation	181	1902	780	8400	0.232051282	0.3613486	0.8588326
GO:0006396	RNA processing	biological_process	cellular process	104	1902	440	8400	0.236363636	0.3225664	0.8588326
GO:0006402	mRNA catabolic process	biological_process	biological regulation	9	1902	34	8400	0.264705882	0.3587636	0.8588326
GO:0006406	mRNA export from nucleus	biological_process	localization	3	1902	10	8400	0.3	0.4028023	0.8588326
GO:0006408	snRNA export from nucleus	biological_process	localization	1	1902	2	8400	0.5	0.4016081	0.8588326
GO:0006438	valyl-tRNA aminoacylation	biological_process	cellular process	1	1902	2	8400	0.5	0.4016081	0.8588326
GO:0006448	regulation of translational elongation	biological_process	biological regulation	4	1902	12	8400	0.333333333	0.2796837	0.8588326
GO:0006473	protein acetylation	biological_process	cellular process	2	1902	6	8400	0.333333333	0.4093852	0.8588326
GO:0006475	internal protein amino acid acetylation	biological_process	cellular process	2	1902	5	8400	0.4	0.3175561	0.8588326
GO:0006545	glycine biosynthetic process	biological_process	biological regulation	2	1902	6	8400	0.333333333	0.4093852	0.8588326
GO:0006549	isoleucine metabolic process	biological_process	cellular process	3	1902	10	8400	0.3	0.4028023	0.8588326
GO:0006561	proline biosynthetic process	biological_process	cellular process	2	1902	5	8400	0.4	0.3175561	0.8588326
GO:0006568	tryptophan metabolic process	biological_process	cellular process	3	1902	9	8400	0.333333333	0.3334857	0.8588326
GO:0006586	indolalkylamine metabolic process	biological_process	cellular process	3	1902	9	8400	0.333333333	0.3334857	0.8588326
GO:0006591	ornithine metabolic process	biological_process	cellular process	1	1902	2	8400	0.5	0.4016081	0.8588326
GO:0006597	spermine biosynthetic process	biological_process	cellular process	2	1902	6	8400	0.333333333	0.4093852	0.8588326
GO:0006646	phosphatidylethanolamine biosynthetic process	biological_process	cellular process	1	1902	2	8400	0.5	0.4016081	0.8588326
GO:0006672	ceramide metabolic process	biological_process	cellular process	6	1902	20	8400	0.3	0.2896953	0.8588326
GO:0006749	glutathione metabolic process	biological_process	cellular process	4	1902	14	8400	0.285714286	0.394816	0.8588326
GO:0006760	folic acid-containing compound metabolic process	biological_process	cellular process	5	1902	16	8400	0.3125	0.286739	0.8588326
GO:0006783	heme biosynthetic process	biological_process	cellular process	4	1902	13	8400	0.307692308	0.3370832	0.8588326
GO:0006811	ion transport	biological_process	localization	64	1902	263	8400	0.243346008	0.274447	0.8588326
GO:0006812	cation transport	biological_process	localization	52	1902	219	8400	0.237442922	0.3724077	0.8588326
GO:0006813	potassium ion transport	biological_process	localization	2	1902	6	8400	0.333333333	0.4093852	0.8588326
GO:0006820	anion transport	biological_process	localization	11	1902	43	8400	0.255813953	0.3786379	0.8588326
GO:0006857	oligopeptide transport	biological_process	localization	8	1902	28	8400	0.285714286	0.2898877	0.8588326
GO:0006885	regulation of pH	biological_process	biological regulation	3	1902	10	8400	0.3	0.4028023	0.8588326
GO:0006893	Golgi to plasma membrane transport	biological_process	localization	1	1902	2	8400	0.5	0.4016081	0.8588326
GO:0006903	vesicle targeting	biological_process	cellular process	1	1902	2	8400	0.5	0.4016081	0.8588326
GO:0006997	nucleus organization	biological_process	cellular component organization or biogenesis	2	1902	6	8400	0.333333333	0.4093852	0.8588326
GO:0007010	cytoskeleton organization	biological_process	cellular component organization or biogenesis	34	1902	139	8400	0.244604317	0.3340146	0.8588326
GO:0007031	peroxisome organization	biological_process	cellular component organization or biogenesis	8	1902	31	8400	0.258064516	0.4036714	0.8588326
GO:0007127	meiosis I	biological_process	cellular component organization or biogenesis	2	1902	6	8400	0.333333333	0.4093852	0.8588326
GO:0007131	reciprocal meiotic recombination	biological_process	cellular component organization or biogenesis	2	1902	6	8400	0.333333333	0.4093852	0.8588326
GO:0007154	cell communication	biological_process	cellular process	116	1902	494	8400	0.234817814	0.3404536	0.8588326
GO:0007602	phototransduction	biological_process	biological regulation	2	1902	5	8400	0.4	0.3175561	0.8588326
GO:0008066	glutamate receptor activity	molecular_function	molecular transducer activity	5	3575	17	15861	0.294117647	0.3327051	0.8588326
GO:0008097	5S rRNA binding	molecular_function	binding	2	3575	6	15861	0.333333333	0.4068622	0.8588326
GO:0008146	sulfotransferase activity	molecular_function	catalytic activity	5	3575	16	15861	0.3125	0.2832815	0.8588326
GO:0008156	negative regulation of DNA replication	biological_process	biological regulation	1	1902	2	8400	0.5	0.4016081	0.8588326
GO:0008172	S-methyltransferase activity	molecular_function	catalytic activity	3	3575	9	15861	0.333333333	0.3306414	0.8588326
GO:0008180	COP9 signalosome	cellular_component	organelle part	3	2426	9	11431	0.333333333	0.2945344	0.8588326
GO:0008215	spermine metabolic process	biological_process	cellular process	2	1902	6	8400	0.333333333	0.4093852	0.8588326
GO:0008250	oligosaccharyltransferase complex	cellular_component	organelle part	3	2426	10	11431	0.3	0.3593499	0.8588326
GO:0008271	secondary active sulfate transmembrane transporter activity	molecular_function	transporter activity	4	3575	14	15861	0.285714286	0.3911364	0.8588326
GO:0008278	cohesin complex	cellular_component	organelle part	2	2426	6	11431	0.333333333	0.3746799	0.8588326
GO:0008283	cell proliferation	biological_process	cell proliferation	2	1902	5	8400	0.4	0.3175561	0.8588326
GO:0008409	5'-3' exonuclease activity	molecular_function	catalytic activity	3	3575	10	15861	0.3	0.3996374	0.8588326
GO:0008430	selenium binding	molecular_function	binding	1	3575	2	15861	0.5	0.3999991	0.8588326
GO:0008446	GDP-mannose 4,6-dehydratase activity	molecular_function	catalytic activity	1	3575	2	15861	0.5	0.3999991	0.8588326
GO:0008453	alanine-glyoxylate transaminase activity	molecular_function	catalytic activity	1	3575	2	15861	0.5	0.3999991	0.8588326
GO:0008460	dTDP-glucose 4,6-dehydratase activity	molecular_function	catalytic activity	2	3575	5	15861	0.4	0.3153966	0.8588326
GO:0008509	anion transmembrane transporter activity	molecular_function	transporter activity	22	3575	88	15861	0.25	0.3282798	0.8588326
GO:0008534	oxidized purine nucleobase lesion DNA N-glycosylase activity	molecular_function	catalytic activity	1	3575	2	15861	0.5	0.3999991	0.8588326
GO:0008676	3-deoxy-8-phosphooctulonate synthase activity	molecular_function	catalytic activity	1	3575	2	15861	0.5	0.3999991	0.8588326
GO:0008696	4-amino-4-deoxychorismate lyase activity	molecular_function	catalytic activity	1	3575	2	15861	0.5	0.3999991	0.8588326
GO:0008840	4-hydroxy-tetrahydrodipicolinate synthase	molecular_function	catalytic activity	1	3575	2	15861	0.5	0.3999991	0.8588326
GO:0008863	formate dehydrogenase (NAD+) activity	molecular_function	catalytic activity	1	3575	2	15861	0.5	0.3999991	0.8588326
GO:0008934	inositol monophosphate 1-phosphatase activity	molecular_function	catalytic activity	2	3575	5	15861	0.4	0.3153966	0.8588326
GO:0009056	catabolic process	biological_process	metabolic process	169	1902	733	8400	0.230559345	0.4051419	0.8588326
GO:0009097	isoleucine biosynthetic process	biological_process	cellular process	3	1902	10	8400	0.3	0.4028023	0.8588326
GO:0009129	pyrimidine nucleoside monophosphate metabolic process	biological_process	cellular process	3	1902	9	8400	0.333333333	0.3334857	0.8588326
GO:0009130	pyrimidine nucleoside monophosphate biosynthetic process	biological_process	cellular process	3	1902	9	8400	0.333333333	0.3334857	0.8588326
GO:0009133	nucleoside diphosphate biosynthetic process	biological_process	cellular process	1	1902	2	8400	0.5	0.4016081	0.8588326
GO:0009138	pyrimidine nucleoside diphosphate metabolic process	biological_process	cellular process	1	1902	2	8400	0.5	0.4016081	0.8588326
GO:0009139	pyrimidine nucleoside diphosphate biosynthetic process	biological_process	cellular process	1	1902	2	8400	0.5	0.4016081	0.8588326
GO:0009228	thiamine biosynthetic process	biological_process	cellular process	2	1902	5	8400	0.4	0.3175561	0.8588326
GO:0009269	response to desiccation	biological_process	response to stimulus	2	1902	5	8400	0.4	0.3175561	0.8588326
GO:0009411	response to UV	biological_process	response to stimulus	2	1902	6	8400	0.333333333	0.4093852	0.8588326
GO:0009435	NAD biosynthetic process	biological_process	cellular process	3	1902	10	8400	0.3	0.4028023	0.8588326
GO:0009438	methylglyoxal metabolic process	biological_process	cellular process	2	1902	5	8400	0.4	0.3175561	0.8588326
GO:0009512	cytochrome b6f complex	cellular_component	cell	1	2426	2	11431	0.5	0.3794329	0.8588326
GO:0009555	pollen development	biological_process	multicellular organismal process	4	1902	13	8400	0.307692308	0.3370832	0.8588326
GO:0009583	detection of light stimulus	biological_process	response to stimulus	2	1902	6	8400	0.333333333	0.4093852	0.8588326
GO:0009584	detection of visible light	biological_process	response to stimulus	2	1902	5	8400	0.4	0.3175561	0.8588326
GO:0009585	red, far-red light phototransduction	biological_process	biological regulation	2	1902	5	8400	0.4	0.3175561	0.8588326
GO:0009615	response to virus	biological_process	multi-organism process	1	1902	2	8400	0.5	0.4016081	0.8588326
GO:0009644	response to high light intensity	biological_process	response to stimulus	3	1902	9	8400	0.333333333	0.3334857	0.8588326
GO:0009648	photoperiodism	biological_process	response to stimulus	2	1902	5	8400	0.4	0.3175561	0.8588326
GO:0009694	jasmonic acid metabolic process	biological_process	biological regulation	2	1902	5	8400	0.4	0.3175561	0.8588326
GO:0009695	jasmonic acid biosynthetic process	biological_process	biological regulation	1	1902	2	8400	0.5	0.4016081	0.8588326
GO:0009704	de-etiolation	biological_process	multicellular organismal process	1	1902	2	8400	0.5	0.4016081	0.8588326
GO:0009723	response to ethylene	biological_process	response to stimulus	3	1902	9	8400	0.333333333	0.3334857	0.8588326
GO:0009735	response to cytokinin	biological_process	response to stimulus	3	1902	9	8400	0.333333333	0.3334857	0.8588326
GO:0009746	response to hexose	biological_process	response to stimulus	2	1902	6	8400	0.333333333	0.4093852	0.8588326
GO:0009749	response to glucose	biological_process	response to stimulus	2	1902	6	8400	0.333333333	0.4093852	0.8588326
GO:0009800	cinnamic acid biosynthetic process	biological_process	cellular process	2	1902	5	8400	0.4	0.3175561	0.8588326
GO:0009803	cinnamic acid metabolic process	biological_process	cellular process	2	1902	5	8400	0.4	0.3175561	0.8588326
GO:0009845	seed germination	biological_process	multicellular organismal process	2	1902	6	8400	0.333333333	0.4093852	0.8588326
GO:0009867	jasmonic acid mediated signaling pathway	biological_process	biological regulation	2	1902	5	8400	0.4	0.3175561	0.8588326
GO:0009889	regulation of biosynthetic process	biological_process	biological regulation	193	1902	835	8400	0.231137725	0.3802538	0.8588326
GO:0009892	negative regulation of metabolic process	biological_process	biological regulation	39	1902	165	8400	0.236363636	0.4091823	0.8588326
GO:0009902	chloroplast relocation	biological_process	cellular component organization or biogenesis	2	1902	6	8400	0.333333333	0.4093852	0.8588326
GO:0009908	flower development	biological_process	multicellular organismal process	9	1902	35	8400	0.257142857	0.3946756	0.8588326
GO:0009965	leaf morphogenesis	biological_process	multicellular organismal process	2	1902	5	8400	0.4	0.3175561	0.8588326
GO:0009970	cellular response to sulfate starvation	biological_process	cellular process	1	1902	2	8400	0.5	0.4016081	0.8588326
GO:0010015	root morphogenesis	biological_process	multicellular organismal process	3	1902	9	8400	0.333333333	0.3334857	0.8588326
GO:0010016	shoot system morphogenesis	biological_process	multicellular organismal process	3	1902	9	8400	0.333333333	0.3334857	0.8588326
GO:0010035	response to inorganic substance	biological_process	response to stimulus	22	1902	87	8400	0.252873563	0.3151009	0.8588326
GO:0010044	response to aluminum ion	biological_process	response to stimulus	1	1902	2	8400	0.5	0.4016081	0.8588326
GO:0010074	maintenance of meristem identity	biological_process	multicellular organismal process	1	1902	2	8400	0.5	0.4016081	0.8588326
GO:0010115	regulation of abscisic acid biosynthetic process	biological_process	biological regulation	1	1902	2	8400	0.5	0.4016081	0.8588326
GO:0010138	pyrimidine ribonucleotide salvage	biological_process	cellular process	2	1902	5	8400	0.4	0.3175561	0.8588326
GO:0010152	pollen maturation	biological_process	multicellular organismal process	1	1902	2	8400	0.5	0.4016081	0.8588326
GO:0010200	response to chitin	biological_process	response to stimulus	1	1902	2	8400	0.5	0.4016081	0.8588326
GO:0010218	response to far red light	biological_process	response to stimulus	1	1902	2	8400	0.5	0.4016081	0.8588326
GO:0010242	oxygen evolving activity	molecular_function	catalytic activity	1	3575	2	15861	0.5	0.3999991	0.8588326
GO:0010265	SCF complex assembly	biological_process	cellular component organization or biogenesis	1	1902	2	8400	0.5	0.4016081	0.8588326
GO:0010277	chlorophyllide a oxygenase [overall] activity	molecular_function	catalytic activity	2	3575	5	15861	0.4	0.3153966	0.8588326
GO:0010329	auxin efflux transmembrane transporter activity	molecular_function	transporter activity	2	3575	6	15861	0.333333333	0.4068622	0.8588326
GO:0010336	gibberellic acid homeostasis	biological_process	biological regulation	1	1902	2	8400	0.5	0.4016081	0.8588326
GO:0010375	stomatal complex patterning	biological_process	multicellular organismal process	1	1902	2	8400	0.5	0.4016081	0.8588326
GO:0010431	seed maturation	biological_process	multicellular organismal process	2	1902	5	8400	0.4	0.3175561	0.8588326
GO:0010496	intercellular transport	biological_process	cellular process	1	1902	2	8400	0.5	0.4016081	0.8588326
GO:0010497	plasmodesmata-mediated intercellular transport	biological_process	cellular process	1	1902	2	8400	0.5	0.4016081	0.8588326
GO:0010556	regulation of macromolecule biosynthetic process	biological_process	biological regulation	192	1902	825	8400	0.232727273	0.3384478	0.8588326
GO:0010605	negative regulation of macromolecule metabolic process	biological_process	biological regulation	38	1902	159	8400	0.238993711	0.3813921	0.8588326
GO:0010629	negative regulation of gene expression	biological_process	biological regulation	36	1902	151	8400	0.238410596	0.3924682	0.8588326
GO:0010941	regulation of cell death	biological_process	biological regulation	4	1902	13	8400	0.307692308	0.3370832	0.8588326
GO:0012507	ER to Golgi transport vesicle membrane	cellular_component	organelle part	5	2426	18	11431	0.277777778	0.330598	0.8588326
GO:0015108	chloride transmembrane transporter activity	molecular_function	transporter activity	4	3575	12	15861	0.333333333	0.2766849	0.8588326
GO:0015116	sulfate transmembrane transporter activity	molecular_function	transporter activity	4	3575	14	15861	0.285714286	0.3911364	0.8588326
GO:0015165	pyrimidine nucleotide-sugar transmembrane transporter activity	molecular_function	transporter activity	4	3575	13	15861	0.307692308	0.333709	0.8588326
GO:0015276	ligand-gated ion channel activity	molecular_function	transporter activity	5	3575	17	15861	0.294117647	0.3327051	0.8588326
GO:0015377	cation:chloride symporter activity	molecular_function	transporter activity	1	3575	2	15861	0.5	0.3999991	0.8588326
GO:0015491	cation:cation antiporter activity	molecular_function	transporter activity	5	3575	16	15861	0.3125	0.2832815	0.8588326
GO:0015562	efflux transmembrane transporter activity	molecular_function	transporter activity	3	3575	9	15861	0.333333333	0.3306414	0.8588326
GO:0015672	monovalent inorganic cation transport	biological_process	localization	26	1902	105	8400	0.247619048	0.3365241	0.8588326
GO:0015893	drug transport	biological_process	localization	2	1902	5	8400	0.4	0.3175561	0.8588326
GO:0015919	peroxisomal membrane transport	biological_process	localization	4	1902	12	8400	0.333333333	0.2796837	0.8588326
GO:0015924	mannosyl-oligosaccharide mannosidase activity	molecular_function	catalytic activity	2	3575	6	15861	0.333333333	0.4068622	0.8588326
GO:0015927	trehalase activity	molecular_function	catalytic activity	1	3575	2	15861	0.5	0.3999991	0.8588326
GO:0015942	formate metabolic process	biological_process	cellular process	1	1902	2	8400	0.5	0.4016081	0.8588326
GO:0015969	guanosine tetraphosphate metabolic process	biological_process	cellular process	3	1902	9	8400	0.333333333	0.3334857	0.8588326
GO:0015985	energy coupled proton transport, down electrochemical gradient	biological_process	localization	8	1902	30	8400	0.266666667	0.3652623	0.8588326
GO:0015986	ATP synthesis coupled proton transport	biological_process	cellular process	8	1902	30	8400	0.266666667	0.3652623	0.8588326
GO:0015996	chlorophyll catabolic process	biological_process	cellular process	2	1902	5	8400	0.4	0.3175561	0.8588326
GO:0016035	zeta DNA polymerase complex	cellular_component	organelle part	1	2426	2	11431	0.5	0.3794329	0.8588326
GO:0016040	glutamate synthase (NADH) activity	molecular_function	catalytic activity	1	3575	2	15861	0.5	0.3999991	0.8588326
GO:0016042	lipid catabolic process	biological_process	metabolic process	20	1902	81	8400	0.24691358	0.3704711	0.8588326
GO:0016050	vesicle organization	biological_process	cellular component organization or biogenesis	4	1902	14	8400	0.285714286	0.394816	0.8588326
GO:0016119	carotene metabolic process	biological_process	cellular process	1	1902	2	8400	0.5	0.4016081	0.8588326
GO:0016122	xanthophyll metabolic process	biological_process	cellular process	1	1902	2	8400	0.5	0.4016081	0.8588326
GO:0016303	1-phosphatidylinositol-3-kinase activity	molecular_function	catalytic activity	1	3575	2	15861	0.5	0.3999991	0.8588326
GO:0016469	proton-transporting two-sector ATPase complex	cellular_component	protein-containing complex	16	2426	67	11431	0.23880597	0.3417694	0.8588326
GO:0016540	protein autoprocessing	biological_process	metabolic process	1	1902	2	8400	0.5	0.4016081	0.8588326
GO:0016560	protein import into peroxisome matrix, docking	biological_process	cellular component organization or biogenesis	2	1902	5	8400	0.4	0.3175561	0.8588326
GO:0016569	covalent chromatin modification	biological_process	cellular component organization or biogenesis	9	1902	35	8400	0.257142857	0.3946756	0.8588326
GO:0016570	histone modification	biological_process	cellular component organization or biogenesis	9	1902	35	8400	0.257142857	0.3946756	0.8588326
GO:0016573	histone acetylation	biological_process	cellular component organization or biogenesis	2	1902	5	8400	0.4	0.3175561	0.8588326
GO:0016593	Cdc73/Paf1 complex	cellular_component	organelle part	4	2426	14	11431	0.285714286	0.3443914	0.8588326
GO:0016627	oxidoreductase activity, acting on the CH-CH group of donors	molecular_function	catalytic activity	18	3575	71	15861	0.253521127	0.3274717	0.8588326
GO:0016630	protochlorophyllide reductase activity	molecular_function	catalytic activity	1	3575	2	15861	0.5	0.3999991	0.8588326
GO:0016634	oxidoreductase activity, acting on the CH-CH group of donors, oxygen as acceptor	molecular_function	catalytic activity	4	3575	12	15861	0.333333333	0.2766849	0.8588326
GO:0016635	oxidoreductase activity, acting on the CH-CH group of donors, quinone or related compound as acceptor	molecular_function	catalytic activity	3	3575	9	15861	0.333333333	0.3306414	0.8588326
GO:0016642	oxidoreductase activity, acting on the CH-NH2 group of donors, disulfide as acceptor	molecular_function	catalytic activity	1	3575	2	15861	0.5	0.3999991	0.8588326
GO:0016703	oxidoreductase activity, acting on single donors with incorporation of molecular oxygen, incorporation of one atom of oxygen (internal monooxygenases or internal mixed function oxidases)	molecular_function	catalytic activity	2	3575	6	15861	0.333333333	0.4068622	0.8588326
GO:0016710	trans-cinnamate 4-monooxygenase activity	molecular_function	catalytic activity	1	3575	2	15861	0.5	0.3999991	0.8588326
GO:0016725	oxidoreductase activity, acting on CH or CH2 groups	molecular_function	catalytic activity	2	3575	5	15861	0.4	0.3153966	0.8588326
GO:0016730	oxidoreductase activity, acting on iron-sulfur proteins as donors	molecular_function	catalytic activity	6	3575	20	15861	0.3	0.285847	0.8588326
GO:0016781	phosphotransferase activity, paired acceptors	molecular_function	catalytic activity	1	3575	2	15861	0.5	0.3999991	0.8588326
GO:0016782	transferase activity, transferring sulfur-containing groups	molecular_function	catalytic activity	9	3575	35	15861	0.257142857	0.3889988	0.8588326
GO:0016790	thiolester hydrolase activity	molecular_function	catalytic activity	8	3575	28	15861	0.285714286	0.2853928	0.8588326
GO:0016791	phosphatase activity	molecular_function	catalytic activity	61	3575	254	15861	0.24015748	0.3078464	0.8588326
GO:0016796	exonuclease activity, active with either ribo- or deoxyribonucleic acids and producing 5'-phosphomonoesters	molecular_function	catalytic activity	7	3575	24	15861	0.291666667	0.2862523	0.8588326
GO:0016840	carbon-nitrogen lyase activity	molecular_function	catalytic activity	7	3575	25	15861	0.28	0.3263708	0.8588326
GO:0016841	ammonia-lyase activity	molecular_function	catalytic activity	2	3575	6	15861	0.333333333	0.4068622	0.8588326
GO:0016843	amine-lyase activity	molecular_function	catalytic activity	3	3575	9	15861	0.333333333	0.3306414	0.8588326
GO:0016844	strictosidine synthase activity	molecular_function	catalytic activity	3	3575	9	15861	0.333333333	0.3306414	0.8588326
GO:0016851	magnesium chelatase activity	molecular_function	catalytic activity	2	3575	5	15861	0.4	0.3153966	0.8588326
GO:0016864	intramolecular oxidoreductase activity, transposing S-S bonds	molecular_function	catalytic activity	2	3575	5	15861	0.4	0.3153966	0.8588326
GO:0016884	carbon-nitrogen ligase activity, with glutamine as amido-N-donor	molecular_function	catalytic activity	6	3575	20	15861	0.3	0.285847	0.8588326
GO:0017006	protein-tetrapyrrole linkage	biological_process	cellular process	2	1902	6	8400	0.333333333	0.4093852	0.8588326
GO:0017053	transcriptional repressor complex	cellular_component	protein-containing complex	1	2426	2	11431	0.5	0.3794329	0.8588326
GO:0017056	structural constituent of nuclear pore	molecular_function	structural molecule activity	6	3575	20	15861	0.3	0.285847	0.8588326
GO:0017057	6-phosphogluconolactonase activity	molecular_function	catalytic activity	2	3575	6	15861	0.333333333	0.4068622	0.8588326
GO:0018131	oxazole or thiazole biosynthetic process	biological_process	cellular process	1	1902	2	8400	0.5	0.4016081	0.8588326
GO:0018208	peptidyl-proline modification	biological_process	cellular process	1	1902	2	8400	0.5	0.4016081	0.8588326
GO:0018393	internal peptidyl-lysine acetylation	biological_process	cellular process	2	1902	5	8400	0.4	0.3175561	0.8588326
GO:0018394	peptidyl-lysine acetylation	biological_process	cellular process	2	1902	5	8400	0.4	0.3175561	0.8588326
GO:0019209	kinase activator activity	molecular_function	molecular function regulator	1	3575	2	15861	0.5	0.3999991	0.8588326
GO:0019219	regulation of nucleobase-containing compound metabolic process	biological_process	biological regulation	188	1902	815	8400	0.230674847	0.3948197	0.8588326
GO:0019222	regulation of metabolic process	biological_process	biological regulation	240	1902	1029	8400	0.233236152	0.3011039	0.8588326
GO:0019243	methylglyoxal catabolic process to D-lactate via S-lactoyl-glutathione	biological_process	cellular process	2	1902	5	8400	0.4	0.3175561	0.8588326
GO:0019264	glycine biosynthetic process from serine	biological_process	biological regulation	2	1902	6	8400	0.333333333	0.4093852	0.8588326
GO:0019287	isopentenyl diphosphate biosynthetic process, mevalonate pathway	biological_process	cellular process	1	1902	2	8400	0.5	0.4016081	0.8588326
GO:0019288	isopentenyl diphosphate biosynthetic process, methylerythritol 4-phosphate pathway	biological_process	cellular process	1	1902	2	8400	0.5	0.4016081	0.8588326
GO:0019388	galactose catabolic process	biological_process	metabolic process	1	1902	2	8400	0.5	0.4016081	0.8588326
GO:0019405	alditol catabolic process	biological_process	cellular process	1	1902	2	8400	0.5	0.4016081	0.8588326
GO:0019419	sulfate reduction	biological_process	cellular process	1	1902	2	8400	0.5	0.4016081	0.8588326
GO:0019563	glycerol catabolic process	biological_process	cellular process	1	1902	2	8400	0.5	0.4016081	0.8588326
GO:0019632	shikimate metabolic process	biological_process	cellular process	1	1902	2	8400	0.5	0.4016081	0.8588326
GO:0019673	GDP-mannose metabolic process	biological_process	cellular process	2	1902	5	8400	0.4	0.3175561	0.8588326
GO:0019722	calcium-mediated signaling	biological_process	biological regulation	1	1902	2	8400	0.5	0.4016081	0.8588326
GO:0019725	cellular homeostasis	biological_process	biological regulation	45	1902	183	8400	0.245901639	0.2884689	0.8588326
GO:0019750	chloroplast localization	biological_process	localization	2	1902	6	8400	0.333333333	0.4093852	0.8588326
GO:0019866	organelle inner membrane	cellular_component	organelle part	28	2426	122	11431	0.229508197	0.3534726	0.8588326
GO:0019932	second-messenger-mediated signaling	biological_process	biological regulation	1	1902	2	8400	0.5	0.4016081	0.8588326
GO:0021700	developmental maturation	biological_process	developmental process	3	1902	9	8400	0.333333333	0.3334857	0.8588326
GO:0022411	cellular component disassembly	biological_process	cellular component organization or biogenesis	6	1902	20	8400	0.3	0.2896953	0.8588326
GO:0022616	DNA strand elongation	biological_process	cellular process	1	1902	2	8400	0.5	0.4016081	0.8588326
GO:0022824	transmitter-gated ion channel activity	molecular_function	transporter activity	5	3575	17	15861	0.294117647	0.3327051	0.8588326
GO:0022834	ligand-gated channel activity	molecular_function	transporter activity	5	3575	17	15861	0.294117647	0.3327051	0.8588326
GO:0022835	transmitter-gated channel activity	molecular_function	transporter activity	5	3575	17	15861	0.294117647	0.3327051	0.8588326
GO:0022904	respiratory electron transport chain	biological_process	cellular process	6	1902	20	8400	0.3	0.2896953	0.8588326
GO:0030014	CCR4-NOT complex	cellular_component	cell	7	2426	28	11431	0.25	0.3824506	0.8588326
GO:0030041	actin filament polymerization	biological_process	cellular component organization or biogenesis	2	1902	5	8400	0.4	0.3175561	0.8588326
GO:0030148	sphingolipid biosynthetic process	biological_process	cellular process	2	1902	5	8400	0.4	0.3175561	0.8588326
GO:0030173	integral component of Golgi membrane	cellular_component	organelle part	4	2426	14	11431	0.285714286	0.3443914	0.8588326
GO:0030295	protein kinase activator activity	molecular_function	molecular function regulator	1	3575	2	15861	0.5	0.3999991	0.8588326
GO:0030371	translation repressor activity	molecular_function	translation regulator activity	1	3575	2	15861	0.5	0.3999991	0.8588326
GO:0030490	maturation of SSU-rRNA	biological_process	cellular component organization or biogenesis	3	1902	10	8400	0.3	0.4028023	0.8588326
GO:0030594	neurotransmitter receptor activity	molecular_function	molecular transducer activity	5	3575	17	15861	0.294117647	0.3327051	0.8588326
GO:0030677	ribonuclease P complex	cellular_component	protein-containing complex	1	2426	2	11431	0.5	0.3794329	0.8588326
GO:0030687	preribosome, large subunit precursor	cellular_component	protein-containing complex	2	2426	5	11431	0.4	0.2879273	0.8588326
GO:0030983	mismatched DNA binding	molecular_function	binding	3	3575	10	15861	0.3	0.3996374	0.8588326
GO:0031050	dsRNA processing	biological_process	cellular process	4	1902	12	8400	0.333333333	0.2796837	0.8588326
GO:0031090	organelle membrane	cellular_component	organelle part	100	2426	449	11431	0.222717149	0.3073496	0.8588326
GO:0031145	anaphase-promoting complex-dependent catabolic process	biological_process	cellular process	1	1902	2	8400	0.5	0.4016081	0.8588326
GO:0031201	SNARE complex	cellular_component	cell	2	2426	6	11431	0.333333333	0.3746799	0.8588326
GO:0031228	intrinsic component of Golgi membrane	cellular_component	organelle part	4	2426	14	11431	0.285714286	0.3443914	0.8588326
GO:0031323	regulation of cellular metabolic process	biological_process	biological regulation	209	1902	905	8400	0.230939227	0.3795578	0.8588326
GO:0031326	regulation of cellular biosynthetic process	biological_process	biological regulation	193	1902	835	8400	0.231137725	0.3802538	0.8588326
GO:0031365	N-terminal protein amino acid modification	biological_process	cellular process	2	1902	6	8400	0.333333333	0.4093852	0.8588326
GO:0031461	cullin-RING ubiquitin ligase complex	cellular_component	cell	6	2426	21	11431	0.285714286	0.2769933	0.8588326
GO:0031491	nucleosome binding	molecular_function	binding	2	3575	6	15861	0.333333333	0.4068622	0.8588326
GO:0031669	cellular response to nutrient levels	biological_process	cellular process	5	1902	18	8400	0.277777778	0.3868885	0.8588326
GO:0032048	cardiolipin metabolic process	biological_process	cellular process	2	1902	5	8400	0.4	0.3175561	0.8588326
GO:0032049	cardiolipin biosynthetic process	biological_process	cellular process	2	1902	5	8400	0.4	0.3175561	0.8588326
GO:0032051	clathrin light chain binding	molecular_function	binding	1	3575	2	15861	0.5	0.3999991	0.8588326
GO:0032101	regulation of response to external stimulus	biological_process	biological regulation	2	1902	6	8400	0.333333333	0.4093852	0.8588326
GO:0032262	pyrimidine nucleotide salvage	biological_process	cellular process	2	1902	6	8400	0.333333333	0.4093852	0.8588326
GO:0032506	cytokinetic process	biological_process	cellular process	2	1902	5	8400	0.4	0.3175561	0.8588326
GO:0032784	regulation of DNA-templated transcription, elongation	biological_process	biological regulation	2	1902	6	8400	0.333333333	0.4093852	0.8588326
GO:0032868	response to insulin	biological_process	response to stimulus	1	1902	2	8400	0.5	0.4016081	0.8588326
GO:0032869	cellular response to insulin stimulus	biological_process	cellular process	1	1902	2	8400	0.5	0.4016081	0.8588326
GO:0032991	protein-containing complex	cellular_component	protein-containing complex	398	2426	1840	11431	0.216304348	0.3304094	0.8588326
GO:0033176	proton-transporting V-type ATPase complex	cellular_component	protein-containing complex	9	2426	37	11431	0.243243243	0.3835017	0.8588326
GO:0033177	proton-transporting two-sector ATPase complex, proton-transporting domain	cellular_component	protein-containing complex	6	2426	24	11431	0.25	0.4016801	0.8588326
GO:0033178	proton-transporting two-sector ATPase complex, catalytic domain	cellular_component	protein-containing complex	10	2426	39	11431	0.256410256	0.3057147	0.8588326
GO:0033179	proton-transporting V-type ATPase, V0 domain	cellular_component	protein-containing complex	4	2426	15	11431	0.266666667	0.3979692	0.8588326
GO:0033180	proton-transporting V-type ATPase, V1 domain	cellular_component	protein-containing complex	5	2426	19	11431	0.263157895	0.3773355	0.8588326
GO:0033218	amide binding	molecular_function	binding	9	3575	35	15861	0.257142857	0.3889988	0.8588326
GO:0033567	DNA replication, Okazaki fragment processing	biological_process	cellular process	1	1902	2	8400	0.5	0.4016081	0.8588326
GO:0033843	xyloglucan 6-xylosyltransferase activity	molecular_function	catalytic activity	1	3575	2	15861	0.5	0.3999991	0.8588326
GO:0033865	nucleoside bisphosphate metabolic process	biological_process	cellular process	11	1902	41	8400	0.268292683	0.3151526	0.8588326
GO:0033866	nucleoside bisphosphate biosynthetic process	biological_process	cellular process	6	1902	22	8400	0.272727273	0.3793012	0.8588326
GO:0033875	ribonucleoside bisphosphate metabolic process	biological_process	cellular process	11	1902	41	8400	0.268292683	0.3151526	0.8588326
GO:0034030	ribonucleoside bisphosphate biosynthetic process	biological_process	cellular process	6	1902	22	8400	0.272727273	0.3793012	0.8588326
GO:0034032	purine nucleoside bisphosphate metabolic process	biological_process	cellular process	11	1902	41	8400	0.268292683	0.3151526	0.8588326
GO:0034033	purine nucleoside bisphosphate biosynthetic process	biological_process	cellular process	6	1902	22	8400	0.272727273	0.3793012	0.8588326
GO:0034035	purine ribonucleoside bisphosphate metabolic process	biological_process	cellular process	3	1902	9	8400	0.333333333	0.3334857	0.8588326
GO:0034220	ion transmembrane transport	biological_process	localization	27	1902	107	8400	0.252336449	0.2936117	0.8588326
GO:0034256	chlorophyll(ide) b reductase activity	molecular_function	catalytic activity	1	3575	2	15861	0.5	0.3999991	0.8588326
GO:0034284	response to monosaccharide	biological_process	response to stimulus	2	1902	6	8400	0.333333333	0.4093852	0.8588326
GO:0035004	phosphatidylinositol 3-kinase activity	molecular_function	catalytic activity	1	3575	2	15861	0.5	0.3999991	0.8588326
GO:0035101	FACT complex	cellular_component	organelle part	1	2426	2	11431	0.5	0.3794329	0.8588326
GO:0035194	posttranscriptional gene silencing by RNA	biological_process	biological regulation	4	1902	14	8400	0.285714286	0.394816	0.8588326
GO:0035195	gene silencing by miRNA	biological_process	biological regulation	3	1902	9	8400	0.333333333	0.3334857	0.8588326
GO:0035384	thioester biosynthetic process	biological_process	cellular process	5	1902	16	8400	0.3125	0.286739	0.8588326
GO:0035825	homologous recombination	biological_process	cellular process	2	1902	6	8400	0.333333333	0.4093852	0.8588326
GO:0036033	mediator complex binding	molecular_function	binding	1	3575	2	15861	0.5	0.3999991	0.8588326
GO:0040011	locomotion	biological_process	locomotion	2	1902	5	8400	0.4	0.3175561	0.8588326
GO:0042085	5-methyltetrahydropteroyltri-L-glutamate-dependent methyltransferase activity	molecular_function	catalytic activity	2	3575	5	15861	0.4	0.3153966	0.8588326
GO:0042171	lysophosphatidic acid acyltransferase activity	molecular_function	catalytic activity	2	3575	5	15861	0.4	0.3153966	0.8588326
GO:0042182	ketone catabolic process	biological_process	cellular process	2	1902	5	8400	0.4	0.3175561	0.8588326
GO:0042183	formate catabolic process	biological_process	cellular process	1	1902	2	8400	0.5	0.4016081	0.8588326
GO:0042214	terpene metabolic process	biological_process	cellular process	1	1902	2	8400	0.5	0.4016081	0.8588326
GO:0042430	indole-containing compound metabolic process	biological_process	cellular process	3	1902	9	8400	0.333333333	0.3334857	0.8588326
GO:0042450	arginine biosynthetic process via ornithine	biological_process	cellular process	1	1902	2	8400	0.5	0.4016081	0.8588326
GO:0042542	response to hydrogen peroxide	biological_process	response to stimulus	2	1902	6	8400	0.333333333	0.4093852	0.8588326
GO:0042549	photosystem II stabilization	biological_process	biological regulation	1	1902	2	8400	0.5	0.4016081	0.8588326
GO:0042586	peptide deformylase activity	molecular_function	catalytic activity	1	3575	2	15861	0.5	0.3999991	0.8588326
GO:0042594	response to starvation	biological_process	response to stimulus	5	1902	16	8400	0.3125	0.286739	0.8588326
GO:0042631	cellular response to water deprivation	biological_process	cellular process	1	1902	2	8400	0.5	0.4016081	0.8588326
GO:0042724	thiamine-containing compound biosynthetic process	biological_process	cellular process	2	1902	5	8400	0.4	0.3175561	0.8588326
GO:0042802	identical protein binding	molecular_function	binding	10	3575	36	15861	0.277777778	0.2816028	0.8588326
GO:0042887	amide transmembrane transporter activity	molecular_function	transporter activity	4	3575	13	15861	0.307692308	0.333709	0.8588326
GO:0042981	regulation of apoptotic process	biological_process	biological regulation	1	1902	2	8400	0.5	0.4016081	0.8588326
GO:0043066	negative regulation of apoptotic process	biological_process	biological regulation	1	1902	2	8400	0.5	0.4016081	0.8588326
GO:0043067	regulation of programmed cell death	biological_process	biological regulation	3	1902	10	8400	0.3	0.4028023	0.8588326
GO:0043097	pyrimidine nucleoside salvage	biological_process	cellular process	2	1902	5	8400	0.4	0.3175561	0.8588326
GO:0043100	pyrimidine nucleobase salvage	biological_process	cellular process	1	1902	2	8400	0.5	0.4016081	0.8588326
GO:0043137	DNA replication, removal of RNA primer	biological_process	cellular process	1	1902	2	8400	0.5	0.4016081	0.8588326
GO:0043175	RNA polymerase core enzyme binding	molecular_function	binding	1	3575	2	15861	0.5	0.3999991	0.8588326
GO:0043244	regulation of protein complex disassembly	biological_process	biological regulation	4	1902	13	8400	0.307692308	0.3370832	0.8588326
GO:0043269	regulation of ion transport	biological_process	biological regulation	6	1902	20	8400	0.3	0.2896953	0.8588326
GO:0043434	response to peptide hormone	biological_process	response to stimulus	1	1902	2	8400	0.5	0.4016081	0.8588326
GO:0043455	regulation of secondary metabolic process	biological_process	biological regulation	2	1902	5	8400	0.4	0.3175561	0.8588326
GO:0043487	regulation of RNA stability	biological_process	biological regulation	1	1902	2	8400	0.5	0.4016081	0.8588326
GO:0043531	ADP binding	molecular_function	binding	24	3575	95	15861	0.252631579	0.297987	0.8588326
GO:0043564	Ku70:Ku80 complex	cellular_component	organelle part	1	2426	2	11431	0.5	0.3794329	0.8588326
GO:0043605	cellular amide catabolic process	biological_process	cellular process	1	1902	2	8400	0.5	0.4016081	0.8588326
GO:0043682	copper-transporting ATPase activity	molecular_function	transporter activity	1	3575	2	15861	0.5	0.3999991	0.8588326
GO:0043878	glyceraldehyde-3-phosphate dehydrogenase (NAD+) (non-phosphorylating) activity	molecular_function	catalytic activity	1	3575	2	15861	0.5	0.3999991	0.8588326
GO:0044087	regulation of cellular component biogenesis	biological_process	biological regulation	9	1902	34	8400	0.264705882	0.3587636	0.8588326
GO:0044206	UMP salvage	biological_process	cellular process	2	1902	5	8400	0.4	0.3175561	0.8588326
GO:0044211	CTP salvage	biological_process	cellular process	2	1902	5	8400	0.4	0.3175561	0.8588326
GO:0044265	cellular macromolecule catabolic process	biological_process	cellular process	54	1902	223	8400	0.242152466	0.3092085	0.8588326
GO:0044271	cellular nitrogen compound biosynthetic process	biological_process	cellular process	251	1902	1075	8400	0.233488372	0.2888009	0.8588326
GO:0044445	cytosolic part	cellular_component	cell	12	2426	51	11431	0.235294118	0.3963446	0.8588326
GO:0044571	[2Fe-2S] cluster assembly	biological_process	cellular component organization or biogenesis	1	1902	2	8400	0.5	0.4016081	0.8588326
GO:0044665	MLL1/2 complex	cellular_component	organelle part	1	2426	2	11431	0.5	0.3794329	0.8588326
GO:0044769	ATPase activity, coupled to transmembrane movement of ions, rotational mechanism	molecular_function	transporter activity	10	3575	37	15861	0.27027027	0.3138702	0.8588326
GO:0045048	protein insertion into ER membrane	biological_process	cellular component organization or biogenesis	1	1902	2	8400	0.5	0.4016081	0.8588326
GO:0045181	glutamate synthase activity, NAD(P)H as acceptor	molecular_function	catalytic activity	1	3575	2	15861	0.5	0.3999991	0.8588326
GO:0045182	translation regulator activity	molecular_function	translation regulator activity	1	3575	2	15861	0.5	0.3999991	0.8588326
GO:0045259	proton-transporting ATP synthase complex	cellular_component	cell	7	2426	26	11431	0.269230769	0.3062334	0.8588326
GO:0045292	mRNA cis splicing, via spliceosome	biological_process	cellular process	5	1902	16	8400	0.3125	0.286739	0.8588326
GO:0045431	flavonol synthase activity	molecular_function	catalytic activity	1	3575	2	15861	0.5	0.3999991	0.8588326
GO:0045489	pectin biosynthetic process	biological_process	cellular process	7	1902	26	8400	0.269230769	0.3720978	0.8588326
GO:0045548	phenylalanine ammonia-lyase activity	molecular_function	catalytic activity	2	3575	5	15861	0.4	0.3153966	0.8588326
GO:0045550	geranylgeranyl reductase activity	molecular_function	catalytic activity	1	3575	2	15861	0.5	0.3999991	0.8588326
GO:0045900	negative regulation of translational elongation	biological_process	biological regulation	1	1902	2	8400	0.5	0.4016081	0.8588326
GO:0045934	negative regulation of nucleobase-containing compound metabolic process	biological_process	biological regulation	13	1902	50	8400	0.26	0.3355347	0.8588326
GO:0046051	UTP metabolic process	biological_process	cellular process	2	1902	6	8400	0.333333333	0.4093852	0.8588326
GO:0046107	uracil biosynthetic process	biological_process	cellular process	1	1902	2	8400	0.5	0.4016081	0.8588326
GO:0046149	pigment catabolic process	biological_process	metabolic process	2	1902	5	8400	0.4	0.3175561	0.8588326
GO:0046292	formaldehyde metabolic process	biological_process	cellular process	1	1902	2	8400	0.5	0.4016081	0.8588326
GO:0046294	formaldehyde catabolic process	biological_process	cellular process	1	1902	2	8400	0.5	0.4016081	0.8588326
GO:0046337	phosphatidylethanolamine metabolic process	biological_process	cellular process	1	1902	2	8400	0.5	0.4016081	0.8588326
GO:0046417	chorismate metabolic process	biological_process	cellular process	5	1902	16	8400	0.3125	0.286739	0.8588326
GO:0046423	allene-oxide cyclase activity	molecular_function	catalytic activity	1	3575	2	15861	0.5	0.3999991	0.8588326
GO:0046484	oxazole or thiazole metabolic process	biological_process	cellular process	1	1902	2	8400	0.5	0.4016081	0.8588326
GO:0046522	S-methyl-5-thioribose kinase activity	molecular_function	catalytic activity	1	3575	2	15861	0.5	0.3999991	0.8588326
GO:0046653	tetrahydrofolate metabolic process	biological_process	cellular process	4	1902	13	8400	0.307692308	0.3370832	0.8588326
GO:0046677	response to antibiotic	biological_process	response to stimulus	4	1902	12	8400	0.333333333	0.2796837	0.8588326
GO:0046685	response to arsenic-containing substance	biological_process	response to stimulus	1	1902	2	8400	0.5	0.4016081	0.8588326
GO:0046857	oxidoreductase activity, acting on other nitrogenous compounds as donors, with NAD or NADP as acceptor	molecular_function	catalytic activity	1	3575	2	15861	0.5	0.3999991	0.8588326
GO:0046961	proton-transporting ATPase activity, rotational mechanism	molecular_function	transporter activity	4	3575	14	15861	0.285714286	0.3911364	0.8588326
GO:0046967	cytosol to ER transport	biological_process	localization	1	1902	2	8400	0.5	0.4016081	0.8588326
GO:0047216	inositol 3-alpha-galactosyltransferase activity	molecular_function	catalytic activity	2	3575	6	15861	0.333333333	0.4068622	0.8588326
GO:0047262	polygalacturonate 4-alpha-galacturonosyltransferase activity	molecular_function	catalytic activity	7	3575	26	15861	0.269230769	0.3672648	0.8588326
GO:0047305	(R)-3-amino-2-methylpropionate-pyruvate transaminase activity	molecular_function	catalytic activity	1	3575	2	15861	0.5	0.3999991	0.8588326
GO:0047334	diphosphate-fructose-6-phosphate 1-phosphotransferase activity	molecular_function	catalytic activity	2	3575	6	15861	0.333333333	0.4068622	0.8588326
GO:0047793	cycloeucalenol cycloisomerase activity	molecular_function	catalytic activity	1	3575	2	15861	0.5	0.3999991	0.8588326
GO:0048444	floral organ morphogenesis	biological_process	multicellular organismal process	1	1902	2	8400	0.5	0.4016081	0.8588326
GO:0048518	positive regulation of biological process	biological_process	biological regulation	42	1902	177	8400	0.237288136	0.3924898	0.8588326
GO:0048527	lateral root development	biological_process	multicellular organismal process	2	1902	6	8400	0.333333333	0.4093852	0.8588326
GO:0048528	post-embryonic root development	biological_process	multicellular organismal process	2	1902	6	8400	0.333333333	0.4093852	0.8588326
GO:0048573	photoperiodism, flowering	biological_process	multicellular organismal process	2	1902	5	8400	0.4	0.3175561	0.8588326
GO:0048825	cotyledon development	biological_process	multicellular organismal process	1	1902	2	8400	0.5	0.4016081	0.8588326
GO:0048869	cellular developmental process	biological_process	cellular process	13	1902	49	8400	0.265306122	0.3070464	0.8588326
GO:0050124	N-acylneuraminate-9-phosphatase activity	molecular_function	catalytic activity	1	3575	2	15861	0.5	0.3999991	0.8588326
GO:0050242	pyruvate, phosphate dikinase activity	molecular_function	catalytic activity	1	3575	2	15861	0.5	0.3999991	0.8588326
GO:0050308	sugar-phosphatase activity	molecular_function	catalytic activity	3	3575	9	15861	0.333333333	0.3306414	0.8588326
GO:0050311	sulfite reductase (ferredoxin) activity	molecular_function	catalytic activity	1	3575	2	15861	0.5	0.3999991	0.8588326
GO:0051002	ligase activity, forming nitrogen-metal bonds	molecular_function	catalytic activity	2	3575	5	15861	0.4	0.3153966	0.8588326
GO:0051003	ligase activity, forming nitrogen-metal bonds, forming coordination complexes	molecular_function	catalytic activity	2	3575	5	15861	0.4	0.3153966	0.8588326
GO:0051185	coenzyme transmembrane transporter activity	molecular_function	transporter activity	1	3575	2	15861	0.5	0.3999991	0.8588326
GO:0051205	protein insertion into membrane	biological_process	cellular component organization or biogenesis	1	1902	2	8400	0.5	0.4016081	0.8588326
GO:0051252	regulation of RNA metabolic process	biological_process	biological regulation	186	1902	794	8400	0.234256927	0.303564	0.8588326
GO:0051253	negative regulation of RNA metabolic process	biological_process	biological regulation	12	1902	46	8400	0.260869565	0.3409798	0.8588326
GO:0051493	regulation of cytoskeleton organization	biological_process	biological regulation	7	1902	25	8400	0.28	0.3309047	0.8588326
GO:0051538	3 iron, 4 sulfur cluster binding	molecular_function	binding	2	3575	6	15861	0.333333333	0.4068622	0.8588326
GO:0051596	methylglyoxal catabolic process	biological_process	cellular process	2	1902	5	8400	0.4	0.3175561	0.8588326
GO:0051604	protein maturation	biological_process	metabolic process	14	1902	56	8400	0.25	0.3861756	0.8588326
GO:0051644	plastid localization	biological_process	localization	2	1902	6	8400	0.333333333	0.4093852	0.8588326
GO:0051648	vesicle localization	biological_process	localization	1	1902	2	8400	0.5	0.4016081	0.8588326
GO:0051650	establishment of vesicle localization	biological_process	localization	1	1902	2	8400	0.5	0.4016081	0.8588326
GO:0051656	establishment of organelle localization	biological_process	localization	4	1902	13	8400	0.307692308	0.3370832	0.8588326
GO:0051667	establishment of plastid localization	biological_process	localization	2	1902	6	8400	0.333333333	0.4093852	0.8588326
GO:0051723	protein methylesterase activity	molecular_function	catalytic activity	1	3575	2	15861	0.5	0.3999991	0.8588326
GO:0051748	UTP-monosaccharide-1-phosphate uridylyltransferase activity	molecular_function	catalytic activity	1	3575	2	15861	0.5	0.3999991	0.8588326
GO:0051775	response to redox state	biological_process	response to stimulus	1	1902	2	8400	0.5	0.4016081	0.8588326
GO:0051776	detection of redox state	biological_process	response to stimulus	1	1902	2	8400	0.5	0.4016081	0.8588326
GO:0052657	guanine phosphoribosyltransferase activity	molecular_function	catalytic activity	1	3575	2	15861	0.5	0.3999991	0.8588326
GO:0052692	raffinose alpha-galactosidase activity	molecular_function	catalytic activity	2	3575	5	15861	0.4	0.3153966	0.8588326
GO:0052742	phosphatidylinositol kinase activity	molecular_function	catalytic activity	1	3575	2	15861	0.5	0.3999991	0.8588326
GO:0052745	inositol phosphate phosphatase activity	molecular_function	catalytic activity	2	3575	5	15861	0.4	0.3153966	0.8588326
GO:0052832	inositol monophosphate 3-phosphatase activity	molecular_function	catalytic activity	2	3575	5	15861	0.4	0.3153966	0.8588326
GO:0052833	inositol monophosphate 4-phosphatase activity	molecular_function	catalytic activity	2	3575	5	15861	0.4	0.3153966	0.8588326
GO:0052834	inositol monophosphate phosphatase activity	molecular_function	catalytic activity	2	3575	5	15861	0.4	0.3153966	0.8588326
GO:0052837	thiazole biosynthetic process	biological_process	cellular process	1	1902	2	8400	0.5	0.4016081	0.8588326
GO:0052838	thiazole metabolic process	biological_process	cellular process	1	1902	2	8400	0.5	0.4016081	0.8588326
GO:0055072	iron ion homeostasis	biological_process	biological regulation	3	1902	9	8400	0.333333333	0.3334857	0.8588326
GO:0055081	anion homeostasis	biological_process	biological regulation	1	1902	2	8400	0.5	0.4016081	0.8588326
GO:0055085	transmembrane transport	biological_process	localization	66	1902	278	8400	0.237410072	0.3509952	0.8588326
GO:0055129	L-proline biosynthetic process	biological_process	cellular process	2	1902	5	8400	0.4	0.3175561	0.8588326
GO:0060255	regulation of macromolecule metabolic process	biological_process	biological regulation	230	1902	1001	8400	0.22977023	0.4074125	0.8588326
GO:0061013	regulation of mRNA catabolic process	biological_process	biological regulation	1	1902	2	8400	0.5	0.4016081	0.8588326
GO:0061024	membrane organization	biological_process	cellular component organization or biogenesis	11	1902	43	8400	0.255813953	0.3786379	0.8588326
GO:0061575	cyclin-dependent protein serine/threonine kinase activator activity	molecular_function	molecular function regulator	1	3575	2	15861	0.5	0.3999991	0.8588326
GO:0061617	MICOS complex	cellular_component	organelle part	1	2426	2	11431	0.5	0.3794329	0.8588326
GO:0061631	ubiquitin conjugating enzyme activity	molecular_function	catalytic activity	2	3575	5	15861	0.4	0.3153966	0.8588326
GO:0061640	cytoskeleton-dependent cytokinesis	biological_process	cellular process	2	1902	6	8400	0.333333333	0.4093852	0.8588326
GO:0061727	methylglyoxal catabolic process to lactate	biological_process	cellular process	2	1902	5	8400	0.4	0.3175561	0.8588326
GO:0062012	regulation of small molecule metabolic process	biological_process	biological regulation	2	1902	6	8400	0.333333333	0.4093852	0.8588326
GO:0070001	aspartic-type peptidase activity	molecular_function	catalytic activity	27	3575	109	15861	0.247706422	0.3224746	0.8588326
GO:0070063	RNA polymerase binding	molecular_function	binding	1	3575	2	15861	0.5	0.3999991	0.8588326
GO:0070127	tRNA aminoacylation for mitochondrial protein translation	biological_process	cellular process	1	1902	2	8400	0.5	0.4016081	0.8588326
GO:0070143	mitochondrial alanyl-tRNA aminoacylation	biological_process	cellular process	1	1902	2	8400	0.5	0.4016081	0.8588326
GO:0070534	protein K63-linked ubiquitination	biological_process	cellular process	1	1902	2	8400	0.5	0.4016081	0.8588326
GO:0070548	L-glutamine aminotransferase activity	molecular_function	catalytic activity	1	3575	2	15861	0.5	0.3999991	0.8588326
GO:0070647	protein modification by small protein conjugation or removal	biological_process	cellular process	28	1902	113	8400	0.247787611	0.3266735	0.8588326
GO:0070818	protoporphyrinogen oxidase activity	molecular_function	catalytic activity	1	3575	2	15861	0.5	0.3999991	0.8588326
GO:0070918	production of small RNA involved in gene silencing by RNA	biological_process	biological regulation	4	1902	12	8400	0.333333333	0.2796837	0.8588326
GO:0071339	MLL1 complex	cellular_component	organelle part	1	2426	2	11431	0.5	0.3794329	0.8588326
GO:0071375	cellular response to peptide hormone stimulus	biological_process	cellular process	1	1902	2	8400	0.5	0.4016081	0.8588326
GO:0071395	cellular response to jasmonic acid stimulus	biological_process	cellular process	2	1902	5	8400	0.4	0.3175561	0.8588326
GO:0071417	cellular response to organonitrogen compound	biological_process	cellular process	1	1902	2	8400	0.5	0.4016081	0.8588326
GO:0071427	mRNA-containing ribonucleoprotein complex export from nucleus	biological_process	localization	3	1902	10	8400	0.3	0.4028023	0.8588326
GO:0071439	clathrin complex	cellular_component	cell	1	2426	2	11431	0.5	0.3794329	0.8588326
GO:0071462	cellular response to water stimulus	biological_process	cellular process	1	1902	2	8400	0.5	0.4016081	0.8588326
GO:0071616	acyl-CoA biosynthetic process	biological_process	cellular process	5	1902	16	8400	0.3125	0.286739	0.8588326
GO:0071617	lysophospholipid acyltransferase activity	molecular_function	catalytic activity	2	3575	5	15861	0.4	0.3153966	0.8588326
GO:0071949	FAD binding	molecular_function	binding	15	3575	58	15861	0.25862069	0.3185717	0.8588326
GO:0080161	auxin transmembrane transporter activity	molecular_function	transporter activity	2	3575	6	15861	0.333333333	0.4068622	0.8588326
GO:0090228	positive regulation of red or far-red light signaling pathway	biological_process	biological regulation	1	1902	2	8400	0.5	0.4016081	0.8588326
GO:0090482	vitamin transmembrane transporter activity	molecular_function	transporter activity	1	3575	2	15861	0.5	0.3999991	0.8588326
GO:0090567	reproductive shoot system development	biological_process	multicellular organismal process	9	1902	35	8400	0.257142857	0.3946756	0.8588326
GO:0090576	RNA polymerase III transcription factor complex	cellular_component	organelle part	1	2426	2	11431	0.5	0.3794329	0.8588326
GO:0097346	INO80-type complex	cellular_component	organelle part	6	2426	21	11431	0.285714286	0.2769933	0.8588326
GO:0098588	bounding membrane of organelle	cellular_component	organelle part	69	2426	304	11431	0.226973684	0.2827061	0.8588326
GO:0098655	cation transmembrane transport	biological_process	localization	23	1902	95	8400	0.242105263	0.3957313	0.8588326
GO:0098656	anion transmembrane transport	biological_process	localization	4	1902	12	8400	0.333333333	0.2796837	0.8588326
GO:0098662	inorganic cation transmembrane transport	biological_process	localization	23	1902	95	8400	0.242105263	0.3957313	0.8588326
GO:0098799	outer mitochondrial membrane protein complex	cellular_component	organelle part	3	2426	9	11431	0.333333333	0.2945344	0.8588326
GO:0106130	purine phosphoribosyltransferase activity	molecular_function	catalytic activity	2	3575	6	15861	0.333333333	0.4068622	0.8588326
GO:0110095	cellular detoxification of aldehyde	biological_process	cellular process	1	1902	2	8400	0.5	0.4016081	0.8588326
GO:0110096	cellular response to aldehyde	biological_process	cellular process	1	1902	2	8400	0.5	0.4016081	0.8588326
GO:0140097	catalytic activity, acting on DNA	molecular_function	catalytic activity	31	3575	125	15861	0.248	0.3035991	0.8588326
GO:0140103	catalytic activity, acting on a glycoprotein	molecular_function	catalytic activity	5	3575	18	15861	0.277777778	0.3827732	0.8588326
GO:1901566	organonitrogen compound biosynthetic process	biological_process	metabolic process	264	1902	1141	8400	0.231375986	0.346145	0.8588326
GO:1901615	organic hydroxy compound metabolic process	biological_process	metabolic process	18	1902	70	8400	0.257142857	0.3110797	0.8588326
GO:1901617	organic hydroxy compound biosynthetic process	biological_process	metabolic process	10	1902	37	8400	0.27027027	0.3192296	0.8588326
GO:1901652	response to peptide	biological_process	response to stimulus	1	1902	2	8400	0.5	0.4016081	0.8588326
GO:1901653	cellular response to peptide	biological_process	cellular process	1	1902	2	8400	0.5	0.4016081	0.8588326
GO:1901682	sulfur compound transmembrane transporter activity	molecular_function	transporter activity	4	3575	14	15861	0.285714286	0.3911364	0.8588326
GO:1901700	response to oxygen-containing compound	biological_process	response to stimulus	32	1902	132	8400	0.242424242	0.3616653	0.8588326
GO:1902294	cell cycle DNA replication termination	biological_process	cellular process	1	1902	2	8400	0.5	0.4016081	0.8588326
GO:1902317	nuclear DNA replication termination	biological_process	cellular process	1	1902	2	8400	0.5	0.4016081	0.8588326
GO:1902410	mitotic cytokinetic process	biological_process	cellular process	2	1902	5	8400	0.4	0.3175561	0.8588326
GO:1902494	catalytic complex	cellular_component	protein-containing complex	101	2426	455	11431	0.221978022	0.3197012	0.8588326
GO:1902600	proton transmembrane transport	biological_process	localization	23	1902	93	8400	0.247311828	0.3525643	0.8588326
GO:1902979	mitotic DNA replication termination	biological_process	cellular process	1	1902	2	8400	0.5	0.4016081	0.8588326
GO:1903506	regulation of nucleic acid-templated transcription	biological_process	biological regulation	181	1902	780	8400	0.232051282	0.3613486	0.8588326
GO:1904680	peptide transmembrane transporter activity	molecular_function	transporter activity	4	3575	12	15861	0.333333333	0.2766849	0.8588326
GO:1905354	exoribonuclease complex	cellular_component	protein-containing complex	3	2426	9	11431	0.333333333	0.2945344	0.8588326
GO:1990204	oxidoreductase complex	cellular_component	cell	17	2426	69	11431	0.246376812	0.2852226	0.8588326
GO:2000038	regulation of stomatal complex development	biological_process	biological regulation	1	1902	2	8400	0.5	0.4016081	0.8588326
GO:2000104	negative regulation of DNA-dependent DNA replication	biological_process	biological regulation	1	1902	2	8400	0.5	0.4016081	0.8588326
GO:2000112	regulation of cellular macromolecule biosynthetic process	biological_process	biological regulation	192	1902	823	8400	0.233292831	0.3239626	0.8588326
GO:2000123	positive regulation of stomatal complex development	biological_process	biological regulation	1	1902	2	8400	0.5	0.4016081	0.8588326
GO:2000762	regulation of phenylpropanoid metabolic process	biological_process	biological regulation	1	1902	2	8400	0.5	0.4016081	0.8588326
GO:2001070	starch binding	molecular_function	binding	2	3575	5	15861	0.4	0.3153966	0.8588326
GO:2001141	regulation of RNA biosynthetic process	biological_process	biological regulation	181	1902	780	8400	0.232051282	0.3613486	0.8588326
GO:0045892	negative regulation of transcription, DNA-templated	biological_process	biological regulation	11	1902	44	8400	0.25	0.4108872	0.8604048
GO:1902679	negative regulation of RNA biosynthetic process	biological_process	biological regulation	11	1902	44	8400	0.25	0.4108872	0.8604048
GO:1903507	negative regulation of nucleic acid-templated transcription	biological_process	biological regulation	11	1902	44	8400	0.25	0.4108872	0.8604048
GO:0010038	response to metal ion	biological_process	response to stimulus	7	1902	27	8400	0.259259259	0.4135306	0.8654118
GO:0016866	intramolecular transferase activity	molecular_function	catalytic activity	16	3575	66	15861	0.242424242	0.4168467	0.8712883
GO:1990904	ribonucleoprotein complex	cellular_component	protein-containing complex	139	2426	643	11431	0.216174184	0.4167442	0.8712883
GO:0044455	mitochondrial membrane part	cellular_component	organelle part	19	2426	84	11431	0.226190476	0.4189516	0.8751547
GO:0046933	proton-transporting ATP synthase activity, rotational mechanism	molecular_function	transporter activity	6	3575	23	15861	0.260869565	0.419768	0.8763264
GO:0000932	P-body	cellular_component	cell	3	2426	11	11431	0.272727273	0.4231807	0.8796369
GO:0010558	negative regulation of macromolecule biosynthetic process	biological_process	biological regulation	13	1902	53	8400	0.245283019	0.4234054	0.8796369
GO:0016787	hydrolase activity	molecular_function	catalytic activity	692	3575	3050	15861	0.226885246	0.4216907	0.8796369
GO:0030904	retromer complex	cellular_component	cell	3	2426	11	11431	0.272727273	0.4231807	0.8796369
GO:0035770	ribonucleoprotein granule	cellular_component	cell	3	2426	11	11431	0.272727273	0.4231807	0.8796369
GO:0036464	cytoplasmic ribonucleoprotein granule	cellular_component	cell	3	2426	11	11431	0.272727273	0.4231807	0.8796369
GO:1901607	alpha-amino acid biosynthetic process	biological_process	cellular process	31	1902	131	8400	0.236641221	0.4229984	0.8796369
GO:2000113	negative regulation of cellular macromolecule biosynthetic process	biological_process	biological regulation	13	1902	53	8400	0.245283019	0.4234054	0.8796369
GO:0005856	cytoskeleton	cellular_component	cell	39	2426	177	11431	0.220338983	0.424684	0.8817592
GO:0015238	drug transmembrane transporter activity	molecular_function	transporter activity	12	3575	49	15861	0.244897959	0.4260685	0.8840986
GO:1901137	carbohydrate derivative biosynthetic process	biological_process	metabolic process	76	1902	328	8400	0.231707317	0.4298729	0.8914535
GO:0042592	homeostatic process	biological_process	biological regulation	49	1902	210	8400	0.233333333	0.4314482	0.8941797
GO:0005484	SNAP receptor activity	molecular_function	binding	5	3575	19	15861	0.263157895	0.4326409	0.8956007
GO:0016772	transferase activity, transferring phosphorus-containing groups	molecular_function	catalytic activity	430	3575	1893	15861	0.227152668	0.4326561	0.8956007
GO:0000790	nuclear chromatin	cellular_component	organelle part	8	2426	34	11431	0.235294118	0.4367842	0.8996874
GO:0006405	RNA export from nucleus	biological_process	localization	5	1902	19	8400	0.263157895	0.436991	0.8996874
GO:0006555	methionine metabolic process	biological_process	cellular process	5	1902	19	8400	0.263157895	0.436991	0.8996874
GO:0009636	response to toxic substance	biological_process	response to stimulus	5	1902	19	8400	0.263157895	0.436991	0.8996874
GO:0031300	intrinsic component of organelle membrane	cellular_component	organelle part	8	2426	34	11431	0.235294118	0.4367842	0.8996874
GO:0031301	integral component of organelle membrane	cellular_component	organelle part	8	2426	34	11431	0.235294118	0.4367842	0.8996874
GO:0034762	regulation of transmembrane transport	biological_process	biological regulation	5	1902	19	8400	0.263157895	0.436991	0.8996874
GO:0034765	regulation of ion transmembrane transport	biological_process	biological regulation	5	1902	19	8400	0.263157895	0.436991	0.8996874
GO:0042558	pteridine-containing compound metabolic process	biological_process	cellular process	5	1902	19	8400	0.263157895	0.436991	0.8996874
GO:0008652	cellular amino acid biosynthetic process	biological_process	cellular process	37	1902	158	8400	0.234177215	0.4382265	0.9016898
GO:0010557	positive regulation of macromolecule biosynthetic process	biological_process	biological regulation	23	1902	97	8400	0.237113402	0.4395004	0.9026865
GO:0010628	positive regulation of gene expression	biological_process	biological regulation	23	1902	97	8400	0.237113402	0.4395004	0.9026865
GO:0098660	inorganic ion transmembrane transport	biological_process	localization	23	1902	97	8400	0.237113402	0.4395004	0.9026865
GO:0010383	cell wall polysaccharide metabolic process	biological_process	cellular process	14	1902	58	8400	0.24137931	0.4429189	0.9086195
GO:0010410	hemicellulose metabolic process	biological_process	cellular process	14	1902	58	8400	0.24137931	0.4429189	0.9086195
GO:0050661	NADP binding	molecular_function	binding	21	3575	89	15861	0.235955056	0.4464556	0.9153274
GO:0005338	nucleotide-sugar transmembrane transporter activity	molecular_function	transporter activity	4	3575	15	15861	0.266666667	0.4477558	0.9163499
GO:0005548	phospholipid transporter activity	molecular_function	transporter activity	4	3575	15	15861	0.266666667	0.4477558	0.9163499
GO:0016307	phosphatidylinositol phosphate kinase activity	molecular_function	catalytic activity	4	3575	15	15861	0.266666667	0.4477558	0.9163499
GO:0000152	nuclear ubiquitin ligase complex	cellular_component	organelle part	2	2426	8	11431	0.25	0.5320782	0.9184285
GO:0000322	storage vacuole	cellular_component	cell	1	2426	3	11431	0.333333333	0.5111588	0.9184285
GO:0000326	protein storage vacuole	cellular_component	cell	1	2426	3	11431	0.333333333	0.5111588	0.9184285
GO:0000350	generation of catalytic spliceosome for second transesterification step	biological_process	cellular component organization or biogenesis	1	1902	3	8400	0.333333333	0.5371334	0.9184285
GO:0000393	spliceosomal conformational changes to generate catalytic conformation	biological_process	cellular component organization or biogenesis	1	1902	3	8400	0.333333333	0.5371334	0.9184285
GO:0000470	maturation of LSU-rRNA	biological_process	cellular component organization or biogenesis	2	1902	7	8400	0.285714286	0.4946373	0.9184285
GO:0000491	small nucleolar ribonucleoprotein complex assembly	biological_process	cellular component organization or biogenesis	1	1902	3	8400	0.333333333	0.5371334	0.9184285
GO:0000493	box H/ACA snoRNP assembly	biological_process	cellular component organization or biogenesis	1	1902	3	8400	0.333333333	0.5371334	0.9184285
GO:0000702	oxidized base lesion DNA N-glycosylase activity	molecular_function	catalytic activity	1	3575	3	15861	0.333333333	0.5352537	0.9184285
GO:0000726	non-recombinational repair	biological_process	cellular process	1	1902	3	8400	0.333333333	0.5371334	0.9184285
GO:0000731	DNA synthesis involved in DNA repair	biological_process	cellular process	1	1902	3	8400	0.333333333	0.5371334	0.9184285
GO:0000737	DNA catabolic process, endonucleolytic	biological_process	cellular process	1	1902	3	8400	0.333333333	0.5371334	0.9184285
GO:0000902	cell morphogenesis	biological_process	cellular component organization or biogenesis	5	1902	21	8400	0.238095238	0.5335697	0.9184285
GO:0000959	mitochondrial RNA metabolic process	biological_process	cellular process	1	1902	3	8400	0.333333333	0.5371334	0.9184285
GO:0001763	morphogenesis of a branching structure	biological_process	multicellular organismal process	1	1902	3	8400	0.333333333	0.5371334	0.9184285
GO:0002188	translation reinitiation	biological_process	cellular process	1	1902	3	8400	0.333333333	0.5371334	0.9184285
GO:0002218	activation of innate immune response	biological_process	biological regulation	1	1902	3	8400	0.333333333	0.5371334	0.9184285
GO:0002237	response to molecule of bacterial origin	biological_process	multi-organism process	3	1902	12	8400	0.25	0.5332209	0.9184285
GO:0002253	activation of immune response	biological_process	biological regulation	1	1902	3	8400	0.333333333	0.5371334	0.9184285
GO:0002684	positive regulation of immune system process	biological_process	biological regulation	1	1902	3	8400	0.333333333	0.5371334	0.9184285
GO:0003727	single-stranded RNA binding	molecular_function	binding	1	3575	3	15861	0.333333333	0.5352537	0.9184285
GO:0003994	aconitate hydratase activity	molecular_function	catalytic activity	1	3575	3	15861	0.333333333	0.5352537	0.9184285
GO:0003995	acyl-CoA dehydrogenase activity	molecular_function	catalytic activity	1	3575	3	15861	0.333333333	0.5352537	0.9184285
GO:0004088	carbamoyl-phosphate synthase (glutamine-hydrolyzing) activity	molecular_function	catalytic activity	1	3575	3	15861	0.333333333	0.5352537	0.9184285
GO:0004133	glycogen debranching enzyme activity	molecular_function	catalytic activity	1	3575	3	15861	0.333333333	0.5352537	0.9184285
GO:0004161	dimethylallyltranstransferase activity	molecular_function	catalytic activity	1	3575	3	15861	0.333333333	0.5352537	0.9184285
GO:0004363	glutathione synthase activity	molecular_function	catalytic activity	1	3575	3	15861	0.333333333	0.5352537	0.9184285
GO:0004366	glycerol-3-phosphate O-acyltransferase activity	molecular_function	catalytic activity	1	3575	3	15861	0.333333333	0.5352537	0.9184285
GO:0004370	glycerol kinase activity	molecular_function	catalytic activity	1	3575	3	15861	0.333333333	0.5352537	0.9184285
GO:0004457	lactate dehydrogenase activity	molecular_function	catalytic activity	1	3575	3	15861	0.333333333	0.5352537	0.9184285
GO:0004459	L-lactate dehydrogenase activity	molecular_function	catalytic activity	1	3575	3	15861	0.333333333	0.5352537	0.9184285
GO:0004470	malic enzyme activity	molecular_function	catalytic activity	2	3575	7	15861	0.285714286	0.4918863	0.9184285
GO:0004471	malate dehydrogenase (decarboxylating) (NAD+) activity	molecular_function	catalytic activity	2	3575	7	15861	0.285714286	0.4918863	0.9184285
GO:0004516	nicotinate phosphoribosyltransferase activity	molecular_function	catalytic activity	1	3575	3	15861	0.333333333	0.5352537	0.9184285
GO:0004526	ribonuclease P activity	molecular_function	catalytic activity	1	3575	3	15861	0.333333333	0.5352537	0.9184285
GO:0004553	hydrolase activity, hydrolyzing O-glycosyl compounds	molecular_function	catalytic activity	89	3575	392	15861	0.227040816	0.488673	0.9184285
GO:0004594	pantothenate kinase activity	molecular_function	catalytic activity	1	3575	3	15861	0.333333333	0.5352537	0.9184285
GO:0004654	polyribonucleotide nucleotidyltransferase activity	molecular_function	catalytic activity	1	3575	3	15861	0.333333333	0.5352537	0.9184285
GO:0004725	protein tyrosine phosphatase activity	molecular_function	catalytic activity	7	3575	29	15861	0.24137931	0.4899075	0.9184285
GO:0004738	pyruvate dehydrogenase activity	molecular_function	catalytic activity	3	3575	11	15861	0.272727273	0.4664473	0.9184285
GO:0004739	pyruvate dehydrogenase (acetyl-transferring) activity	molecular_function	catalytic activity	3	3575	11	15861	0.272727273	0.4664473	0.9184285
GO:0004806	triglyceride lipase activity	molecular_function	catalytic activity	1	3575	3	15861	0.333333333	0.5352537	0.9184285
GO:0004818	glutamate-tRNA ligase activity	molecular_function	catalytic activity	1	3575	3	15861	0.333333333	0.5352537	0.9184285
GO:0004820	glycine-tRNA ligase activity	molecular_function	catalytic activity	1	3575	3	15861	0.333333333	0.5352537	0.9184285
GO:0004828	serine-tRNA ligase activity	molecular_function	catalytic activity	1	3575	3	15861	0.333333333	0.5352537	0.9184285
GO:0004866	endopeptidase inhibitor activity	molecular_function	molecular function regulator	5	3575	20	15861	0.25	0.4815721	0.9184285
GO:0005534	galactose binding	molecular_function	binding	2	3575	7	15861	0.285714286	0.4918863	0.9184285
GO:0005635	nuclear envelope	cellular_component	organelle part	8	2426	35	11431	0.228571429	0.472156	0.9184285
GO:0005680	anaphase-promoting complex	cellular_component	organelle part	2	2426	8	11431	0.25	0.5320782	0.9184285
GO:0005686	U2 snRNP	cellular_component	organelle part	2	2426	8	11431	0.25	0.5320782	0.9184285
GO:0005744	TIM23 mitochondrial import inner membrane translocase complex	cellular_component	organelle part	2	2426	7	11431	0.285714286	0.4566959	0.9184285
GO:0005789	endoplasmic reticulum membrane	cellular_component	organelle part	40	2426	185	11431	0.216216216	0.4761278	0.9184285
GO:0005798	Golgi-associated vesicle	cellular_component	cell	12	2426	55	11431	0.218181818	0.5100651	0.9184285
GO:0005829	cytosol	cellular_component	cell	47	2426	219	11431	0.214611872	0.4923996	0.9184285
GO:0005845	mRNA cap binding complex	cellular_component	cell	1	2426	3	11431	0.333333333	0.5111588	0.9184285
GO:0005849	mRNA cleavage factor complex	cellular_component	organelle part	2	2426	7	11431	0.285714286	0.4566959	0.9184285
GO:0005968	Rab-protein geranylgeranyltransferase complex	cellular_component	cell	1	2426	3	11431	0.333333333	0.5111588	0.9184285
GO:0006084	acetyl-CoA metabolic process	biological_process	cellular process	4	1902	15	8400	0.266666667	0.4516639	0.9184285
GO:0006086	acetyl-CoA biosynthetic process from pyruvate	biological_process	cellular process	3	1902	11	8400	0.272727273	0.4698366	0.9184285
GO:0006303	double-strand break repair via nonhomologous end joining	biological_process	cellular process	1	1902	3	8400	0.333333333	0.5371334	0.9184285
GO:0006304	DNA modification	biological_process	cellular process	1	1902	3	8400	0.333333333	0.5371334	0.9184285
GO:0006305	DNA alkylation	biological_process	cellular process	1	1902	3	8400	0.333333333	0.5371334	0.9184285
GO:0006306	DNA methylation	biological_process	cellular process	1	1902	3	8400	0.333333333	0.5371334	0.9184285
GO:0006366	transcription by RNA polymerase II	biological_process	cellular process	12	1902	51	8400	0.235294118	0.4941804	0.9184285
GO:0006424	glutamyl-tRNA aminoacylation	biological_process	cellular process	1	1902	3	8400	0.333333333	0.5371334	0.9184285
GO:0006426	glycyl-tRNA aminoacylation	biological_process	cellular process	1	1902	3	8400	0.333333333	0.5371334	0.9184285
GO:0006434	seryl-tRNA aminoacylation	biological_process	cellular process	1	1902	3	8400	0.333333333	0.5371334	0.9184285
GO:0006482	protein demethylation	biological_process	cellular process	1	1902	3	8400	0.333333333	0.5371334	0.9184285
GO:0006508	proteolysis	biological_process	metabolic process	52	1902	227	8400	0.22907489	0.4879981	0.9184285
GO:0006513	protein monoubiquitination	biological_process	cellular process	1	1902	3	8400	0.333333333	0.5371334	0.9184285
GO:0006515	protein quality control for misfolded or incompletely synthesized proteins	biological_process	cellular process	2	1902	7	8400	0.285714286	0.4946373	0.9184285
GO:0006525	arginine metabolic process	biological_process	cellular process	4	1902	15	8400	0.266666667	0.4516639	0.9184285
GO:0006552	leucine catabolic process	biological_process	cellular process	1	1902	3	8400	0.333333333	0.5371334	0.9184285
GO:0006559	L-phenylalanine catabolic process	biological_process	cellular process	2	1902	7	8400	0.285714286	0.4946373	0.9184285
GO:0006569	tryptophan catabolic process	biological_process	cellular process	1	1902	3	8400	0.333333333	0.5371334	0.9184285
GO:0006650	glycerophospholipid metabolic process	biological_process	cellular process	23	1902	99	8400	0.232323232	0.4833276	0.9184285
GO:0006654	phosphatidic acid biosynthetic process	biological_process	cellular process	1	1902	3	8400	0.333333333	0.5371334	0.9184285
GO:0006656	phosphatidylcholine biosynthetic process	biological_process	cellular process	1	1902	3	8400	0.333333333	0.5371334	0.9184285
GO:0006658	phosphatidylserine metabolic process	biological_process	cellular process	1	1902	3	8400	0.333333333	0.5371334	0.9184285
GO:0006659	phosphatidylserine biosynthetic process	biological_process	cellular process	1	1902	3	8400	0.333333333	0.5371334	0.9184285
GO:0006768	biotin metabolic process	biological_process	cellular process	1	1902	3	8400	0.333333333	0.5371334	0.9184285
GO:0006787	porphyrin-containing compound catabolic process	biological_process	cellular process	2	1902	7	8400	0.285714286	0.4946373	0.9184285
GO:0006855	drug transmembrane transport	biological_process	localization	1	1902	3	8400	0.333333333	0.5371334	0.9184285
GO:0006874	cellular calcium ion homeostasis	biological_process	biological regulation	2	1902	7	8400	0.285714286	0.4946373	0.9184285
GO:0006887	exocytosis	biological_process	cellular process	11	1902	47	8400	0.234042553	0.5070471	0.9184285
GO:0006892	post-Golgi vesicle-mediated transport	biological_process	localization	1	1902	3	8400	0.333333333	0.5371334	0.9184285
GO:0007008	outer mitochondrial membrane organization	biological_process	cellular component organization or biogenesis	1	1902	3	8400	0.333333333	0.5371334	0.9184285
GO:0007264	small GTPase mediated signal transduction	biological_process	biological regulation	7	1902	28	8400	0.25	0.4547448	0.9184285
GO:0008080	N-acetyltransferase activity	molecular_function	catalytic activity	6	3575	25	15861	0.24	0.5078214	0.9184285
GO:0008214	protein dealkylation	biological_process	cellular process	1	1902	3	8400	0.333333333	0.5371334	0.9184285
GO:0008238	exopeptidase activity	molecular_function	catalytic activity	20	3575	88	15861	0.227272727	0.5248645	0.9184285
GO:0008290	F-actin capping protein complex	cellular_component	organelle part	1	2426	3	11431	0.333333333	0.5111588	0.9184285
GO:0008320	protein transmembrane transporter activity	molecular_function	transporter activity	3	3575	11	15861	0.272727273	0.4664473	0.9184285
GO:0008324	cation transmembrane transporter activity	molecular_function	transporter activity	77	3575	336	15861	0.229166667	0.4551491	0.9184285
GO:0008374	O-acyltransferase activity	molecular_function	catalytic activity	9	3575	39	15861	0.230769231	0.5302693	0.9184285
GO:0008408	3'-5' exonuclease activity	molecular_function	catalytic activity	9	3575	37	15861	0.243243243	0.4604527	0.9184285
GO:0008536	Ran GTPase binding	molecular_function	binding	5	3575	20	15861	0.25	0.4815721	0.9184285
GO:0008974	phosphoribulokinase activity	molecular_function	catalytic activity	1	3575	3	15861	0.333333333	0.5352537	0.9184285
GO:0009052	pentose-phosphate shunt, non-oxidative branch	biological_process	cellular process	2	1902	7	8400	0.285714286	0.4946373	0.9184285
GO:0009070	serine family amino acid biosynthetic process	biological_process	cellular process	8	1902	33	8400	0.242424242	0.4800667	0.9184285
GO:0009074	aromatic amino acid family catabolic process	biological_process	cellular process	3	1902	11	8400	0.272727273	0.4698366	0.9184285
GO:0009102	biotin biosynthetic process	biological_process	cellular process	1	1902	3	8400	0.333333333	0.5371334	0.9184285
GO:0009298	GDP-mannose biosynthetic process	biological_process	cellular process	1	1902	3	8400	0.333333333	0.5371334	0.9184285
GO:0009310	amine catabolic process	biological_process	metabolic process	1	1902	3	8400	0.333333333	0.5371334	0.9184285
GO:0009423	chorismate biosynthetic process	biological_process	cellular process	3	1902	11	8400	0.272727273	0.4698366	0.9184285
GO:0009501	amyloplast	cellular_component	cell	2	2426	7	11431	0.285714286	0.4566959	0.9184285
GO:0009509	chromoplast	cellular_component	cell	1	2426	3	11431	0.333333333	0.5111588	0.9184285
GO:0009532	plastid stroma	cellular_component	organelle part	20	2426	92	11431	0.217391304	0.4928549	0.9184285
GO:0009570	chloroplast stroma	cellular_component	organelle part	20	2426	90	11431	0.222222222	0.4492533	0.9184285
GO:0009593	detection of chemical stimulus	biological_process	response to stimulus	1	1902	3	8400	0.333333333	0.5371334	0.9184285
GO:0009638	phototropism	biological_process	response to stimulus	1	1902	3	8400	0.333333333	0.5371334	0.9184285
GO:0009657	plastid organization	biological_process	cellular component organization or biogenesis	10	1902	41	8400	0.243902439	0.4543124	0.9184285
GO:0009682	induced systemic resistance	biological_process	multi-organism process	1	1902	3	8400	0.333333333	0.5371334	0.9184285
GO:0009743	response to carbohydrate	biological_process	response to stimulus	3	1902	11	8400	0.272727273	0.4698366	0.9184285
GO:0009751	response to salicylic acid	biological_process	response to stimulus	1	1902	3	8400	0.333333333	0.5371334	0.9184285
GO:0009864	induced systemic resistance, jasmonic acid mediated signaling pathway	biological_process	biological regulation	1	1902	3	8400	0.333333333	0.5371334	0.9184285
GO:0009891	positive regulation of biosynthetic process	biological_process	biological regulation	23	1902	99	8400	0.232323232	0.4833276	0.9184285
GO:0009894	regulation of catabolic process	biological_process	biological regulation	5	1902	21	8400	0.238095238	0.5335697	0.9184285
GO:0009968	negative regulation of signal transduction	biological_process	biological regulation	2	1902	7	8400	0.285714286	0.4946373	0.9184285
GO:0009991	response to extracellular stimulus	biological_process	response to stimulus	7	1902	28	8400	0.25	0.4547448	0.9184285
GO:0010026	trichome differentiation	biological_process	cellular process	1	1902	3	8400	0.333333333	0.5371334	0.9184285
GO:0010183	pollen tube guidance	biological_process	multi-organism process	1	1902	3	8400	0.333333333	0.5371334	0.9184285
GO:0010206	photosystem II repair	biological_process	cellular process	1	1902	3	8400	0.333333333	0.5371334	0.9184285
GO:0010223	secondary shoot formation	biological_process	multicellular organismal process	1	1902	3	8400	0.333333333	0.5371334	0.9184285
GO:0010224	response to UV-B	biological_process	response to stimulus	1	1902	3	8400	0.333333333	0.5371334	0.9184285
GO:0010228	vegetative to reproductive phase transition of meristem	biological_process	multicellular organismal process	2	1902	7	8400	0.285714286	0.4946373	0.9184285
GO:0010231	maintenance of seed dormancy	biological_process	multicellular organismal process	1	1902	3	8400	0.333333333	0.5371334	0.9184285
GO:0010243	response to organonitrogen compound	biological_process	response to stimulus	3	1902	12	8400	0.25	0.5332209	0.9184285
GO:0010256	endomembrane system organization	biological_process	cellular component organization or biogenesis	4	1902	15	8400	0.266666667	0.4516639	0.9184285
GO:0010338	leaf formation	biological_process	multicellular organismal process	1	1902	3	8400	0.333333333	0.5371334	0.9184285
GO:0010346	shoot axis formation	biological_process	multicellular organismal process	1	1902	3	8400	0.333333333	0.5371334	0.9184285
GO:0010363	regulation of plant-type hypersensitive response	biological_process	biological regulation	1	1902	3	8400	0.333333333	0.5371334	0.9184285
GO:0010390	histone monoubiquitination	biological_process	cellular component organization or biogenesis	1	1902	3	8400	0.333333333	0.5371334	0.9184285
GO:0010648	negative regulation of cell communication	biological_process	biological regulation	2	1902	7	8400	0.285714286	0.4946373	0.9184285
GO:0010857	calcium-dependent protein kinase activity	molecular_function	catalytic activity	1	3575	3	15861	0.333333333	0.5352537	0.9184285
GO:0015077	monovalent inorganic cation transmembrane transporter activity	molecular_function	transporter activity	42	3575	184	15861	0.22826087	0.4917233	0.9184285
GO:0015103	inorganic anion transmembrane transporter activity	molecular_function	transporter activity	15	3575	65	15861	0.230769231	0.5069882	0.9184285
GO:0015296	anion:cation symporter activity	molecular_function	transporter activity	1	3575	3	15861	0.333333333	0.5352537	0.9184285
GO:0015925	galactosidase activity	molecular_function	catalytic activity	7	3575	29	15861	0.24137931	0.4899075	0.9184285
GO:0015931	nucleobase-containing compound transport	biological_process	localization	9	1902	37	8400	0.243243243	0.466521	0.9184285
GO:0015988	energy coupled proton transmembrane transport, against electrochemical gradient	biological_process	localization	9	1902	38	8400	0.236842105	0.5018852	0.9184285
GO:0015991	ATP hydrolysis coupled proton transport	biological_process	localization	9	1902	38	8400	0.236842105	0.5018852	0.9184285
GO:0016024	CDP-diacylglycerol biosynthetic process	biological_process	cellular process	1	1902	3	8400	0.333333333	0.5371334	0.9184285
GO:0016036	cellular response to phosphate starvation	biological_process	cellular process	2	1902	7	8400	0.285714286	0.4946373	0.9184285
GO:0016070	RNA metabolic process	biological_process	cellular process	174	1902	771	8400	0.225680934	0.5360615	0.9184285
GO:0016128	phytosteroid metabolic process	biological_process	metabolic process	2	1902	7	8400	0.285714286	0.4946373	0.9184285
GO:0016129	phytosteroid biosynthetic process	biological_process	metabolic process	2	1902	7	8400	0.285714286	0.4946373	0.9184285
GO:0016308	1-phosphatidylinositol-4-phosphate 5-kinase activity	molecular_function	catalytic activity	2	3575	7	15861	0.285714286	0.4918863	0.9184285
GO:0016405	CoA-ligase activity	molecular_function	catalytic activity	2	3575	7	15861	0.285714286	0.4918863	0.9184285
GO:0016441	posttranscriptional gene silencing	biological_process	biological regulation	4	1902	16	8400	0.25	0.5066388	0.9184285
GO:0016458	gene silencing	biological_process	biological regulation	16	1902	70	8400	0.228571429	0.5296883	0.9184285
GO:0016574	histone ubiquitination	biological_process	cellular component organization or biogenesis	1	1902	3	8400	0.333333333	0.5371334	0.9184285
GO:0016872	intramolecular lyase activity	molecular_function	catalytic activity	3	3575	12	15861	0.25	0.5297014	0.9184285
GO:0017108	5'-flap endonuclease activity	molecular_function	catalytic activity	1	3575	3	15861	0.333333333	0.5352537	0.9184285
GO:0019357	nicotinate nucleotide biosynthetic process	biological_process	cellular process	1	1902	3	8400	0.333333333	0.5371334	0.9184285
GO:0019358	nicotinate nucleotide salvage	biological_process	cellular process	1	1902	3	8400	0.333333333	0.5371334	0.9184285
GO:0019441	tryptophan catabolic process to kynurenine	biological_process	cellular process	1	1902	3	8400	0.333333333	0.5371334	0.9184285
GO:0019747	regulation of isoprenoid metabolic process	biological_process	biological regulation	1	1902	3	8400	0.333333333	0.5371334	0.9184285
GO:0019827	stem cell population maintenance	biological_process	multicellular organismal process	1	1902	3	8400	0.333333333	0.5371334	0.9184285
GO:0019901	protein kinase binding	molecular_function	binding	3	3575	12	15861	0.25	0.5297014	0.9184285
GO:0019985	translesion synthesis	biological_process	cellular process	1	1902	3	8400	0.333333333	0.5371334	0.9184285
GO:0022406	membrane docking	biological_process	cellular process	6	1902	24	8400	0.25	0.4691929	0.9184285
GO:0022618	ribonucleoprotein complex assembly	biological_process	cellular component organization or biogenesis	20	1902	85	8400	0.235294118	0.4644224	0.9184285
GO:0022622	root system development	biological_process	multicellular organismal process	7	1902	28	8400	0.25	0.4547448	0.9184285
GO:0022884	macromolecule transmembrane transporter activity	molecular_function	transporter activity	3	3575	11	15861	0.272727273	0.4664473	0.9184285
GO:0023057	negative regulation of signaling	biological_process	biological regulation	2	1902	7	8400	0.285714286	0.4946373	0.9184285
GO:0030015	CCR4-NOT core complex	cellular_component	cell	2	2426	7	11431	0.285714286	0.4566959	0.9184285
GO:0030134	COPII-coated ER to Golgi transport vesicle	cellular_component	cell	5	2426	21	11431	0.238095238	0.4699096	0.9184285
GO:0030410	nicotianamine synthase activity	molecular_function	catalytic activity	1	3575	3	15861	0.333333333	0.5352537	0.9184285
GO:0030414	peptidase inhibitor activity	molecular_function	molecular function regulator	5	3575	20	15861	0.25	0.4815721	0.9184285
GO:0030417	nicotianamine metabolic process	biological_process	cellular process	1	1902	3	8400	0.333333333	0.5371334	0.9184285
GO:0030418	nicotianamine biosynthetic process	biological_process	cellular process	1	1902	3	8400	0.333333333	0.5371334	0.9184285
GO:0030660	Golgi-associated vesicle membrane	cellular_component	organelle part	11	2426	51	11431	0.215686275	0.53114	0.9184285
GO:0030835	negative regulation of actin filament depolymerization	biological_process	cellular component organization or biogenesis	1	1902	3	8400	0.333333333	0.5371334	0.9184285
GO:0030837	negative regulation of actin filament polymerization	biological_process	cellular component organization or biogenesis	1	1902	3	8400	0.333333333	0.5371334	0.9184285
GO:0030906	retromer, cargo-selective complex	cellular_component	cell	2	2426	8	11431	0.25	0.5320782	0.9184285
GO:0031012	extracellular matrix	cellular_component	extracellular region	1	2426	3	11431	0.333333333	0.5111588	0.9184285
GO:0031047	gene silencing by RNA	biological_process	biological regulation	16	1902	67	8400	0.23880597	0.4512021	0.9184285
GO:0031082	BLOC complex	cellular_component	cell	1	2426	3	11431	0.333333333	0.5111588	0.9184285
GO:0031083	BLOC-1 complex	cellular_component	cell	1	2426	3	11431	0.333333333	0.5111588	0.9184285
GO:0031324	negative regulation of cellular metabolic process	biological_process	biological regulation	15	1902	63	8400	0.238095238	0.46091	0.9184285
GO:0031328	positive regulation of cellular biosynthetic process	biological_process	biological regulation	23	1902	99	8400	0.232323232	0.4833276	0.9184285
GO:0031333	negative regulation of protein complex assembly	biological_process	biological regulation	1	1902	3	8400	0.333333333	0.5371334	0.9184285
GO:0031348	negative regulation of defense response	biological_process	biological regulation	1	1902	3	8400	0.333333333	0.5371334	0.9184285
GO:0031349	positive regulation of defense response	biological_process	biological regulation	1	1902	3	8400	0.333333333	0.5371334	0.9184285
GO:0031515	tRNA (m1A) methyltransferase complex	cellular_component	cell	1	2426	3	11431	0.333333333	0.5111588	0.9184285
GO:0031597	cytosolic proteasome complex	cellular_component	cell	1	2426	3	11431	0.333333333	0.5111588	0.9184285
GO:0031981	nuclear lumen	cellular_component	organelle part	59	2426	275	11431	0.214545455	0.4864113	0.9184285
GO:0032182	ubiquitin-like protein binding	molecular_function	binding	3	3575	11	15861	0.272727273	0.4664473	0.9184285
GO:0032272	negative regulation of protein polymerization	biological_process	biological regulation	1	1902	3	8400	0.333333333	0.5371334	0.9184285
GO:0032386	regulation of intracellular transport	biological_process	biological regulation	1	1902	3	8400	0.333333333	0.5371334	0.9184285
GO:0032440	2-alkenal reductase [NAD(P)] activity	molecular_function	catalytic activity	1	3575	3	15861	0.333333333	0.5352537	0.9184285
GO:0032875	regulation of DNA endoreduplication	biological_process	biological regulation	2	1902	7	8400	0.285714286	0.4946373	0.9184285
GO:0032879	regulation of localization	biological_process	biological regulation	7	1902	30	8400	0.233333333	0.534911	0.9184285
GO:0032880	regulation of protein localization	biological_process	biological regulation	1	1902	3	8400	0.333333333	0.5371334	0.9184285
GO:0032968	positive regulation of transcription elongation from RNA polymerase II promoter	biological_process	biological regulation	1	1902	3	8400	0.333333333	0.5371334	0.9184285
GO:0033015	tetrapyrrole catabolic process	biological_process	cellular process	2	1902	7	8400	0.285714286	0.4946373	0.9184285
GO:0033157	regulation of intracellular protein transport	biological_process	biological regulation	1	1902	3	8400	0.333333333	0.5371334	0.9184285
GO:0033926	glycopeptide alpha-N-acetylgalactosaminidase activity	molecular_function	catalytic activity	3	3575	11	15861	0.272727273	0.4664473	0.9184285
GO:0034243	regulation of transcription elongation from RNA polymerase II promoter	biological_process	biological regulation	1	1902	3	8400	0.333333333	0.5371334	0.9184285
GO:0034450	ubiquitin-ubiquitin ligase activity	molecular_function	catalytic activity	1	3575	3	15861	0.333333333	0.5352537	0.9184285
GO:0034511	U3 snoRNA binding	molecular_function	binding	1	3575	3	15861	0.333333333	0.5352537	0.9184285
GO:0034998	oligosaccharyltransferase I complex	cellular_component	organelle part	1	2426	3	11431	0.333333333	0.5111588	0.9184285
GO:0035494	SNARE complex disassembly	biological_process	cellular component organization or biogenesis	1	1902	3	8400	0.333333333	0.5371334	0.9184285
GO:0035556	intracellular signal transduction	biological_process	biological regulation	28	1902	121	8400	0.231404959	0.4833303	0.9184285
GO:0036452	ESCRT complex	cellular_component	organelle part	2	2426	7	11431	0.285714286	0.4566959	0.9184285
GO:0040008	regulation of growth	biological_process	biological regulation	4	1902	15	8400	0.266666667	0.4516639	0.9184285
GO:0042136	neurotransmitter biosynthetic process	biological_process	biological regulation	2	1902	7	8400	0.285714286	0.4946373	0.9184285
GO:0042168	heme metabolic process	biological_process	cellular process	4	1902	15	8400	0.266666667	0.4516639	0.9184285
GO:0042175	nuclear outer membrane-endoplasmic reticulum membrane network	cellular_component	cell	40	2426	185	11431	0.216216216	0.4761278	0.9184285
GO:0042176	regulation of protein catabolic process	biological_process	biological regulation	4	1902	15	8400	0.266666667	0.4516639	0.9184285
GO:0042180	cellular ketone metabolic process	biological_process	cellular process	5	1902	20	8400	0.25	0.4860896	0.9184285
GO:0042285	xylosyltransferase activity	molecular_function	catalytic activity	1	3575	3	15861	0.333333333	0.5352537	0.9184285
GO:0042402	cellular biogenic amine catabolic process	biological_process	cellular process	1	1902	3	8400	0.333333333	0.5371334	0.9184285
GO:0042436	indole-containing compound catabolic process	biological_process	cellular process	1	1902	3	8400	0.333333333	0.5371334	0.9184285
GO:0042546	cell wall biogenesis	biological_process	cellular component organization or biogenesis	16	1902	70	8400	0.228571429	0.5296883	0.9184285
GO:0042793	plastid transcription	biological_process	cellular process	1	1902	3	8400	0.333333333	0.5371334	0.9184285
GO:0043022	ribosome binding	molecular_function	binding	5	3575	21	15861	0.238095238	0.528952	0.9184285
GO:0043130	ubiquitin binding	molecular_function	binding	3	3575	11	15861	0.272727273	0.4664473	0.9184285
GO:0043162	ubiquitin-dependent protein catabolic process via the multivesicular body sorting pathway	biological_process	cellular process	1	1902	3	8400	0.333333333	0.5371334	0.9184285
GO:0043242	negative regulation of protein complex disassembly	biological_process	biological regulation	1	1902	3	8400	0.333333333	0.5371334	0.9184285
GO:0043527	tRNA methyltransferase complex	cellular_component	cell	1	2426	3	11431	0.333333333	0.5111588	0.9184285
GO:0043562	cellular response to nitrogen levels	biological_process	cellular process	2	1902	7	8400	0.285714286	0.4946373	0.9184285
GO:0043631	RNA polyadenylation	biological_process	cellular process	3	1902	11	8400	0.272727273	0.4698366	0.9184285
GO:0044205	'de novo' UMP biosynthetic process	biological_process	cellular process	1	1902	3	8400	0.333333333	0.5371334	0.9184285
GO:0044248	cellular catabolic process	biological_process	cellular process	140	1902	611	8400	0.22913257	0.4509108	0.9184285
GO:0044257	cellular protein catabolic process	biological_process	cellular process	39	1902	169	8400	0.230769231	0.4762297	0.9184285
GO:0044432	endoplasmic reticulum part	cellular_component	organelle part	40	2426	185	11431	0.216216216	0.4761278	0.9184285
GO:0044438	microbody part	cellular_component	organelle part	5	2426	21	11431	0.238095238	0.4699096	0.9184285
GO:0044439	peroxisomal part	cellular_component	organelle part	5	2426	21	11431	0.238095238	0.4699096	0.9184285
GO:0044728	DNA methylation or demethylation	biological_process	cellular process	1	1902	3	8400	0.333333333	0.5371334	0.9184285
GO:0045040	protein import into mitochondrial outer membrane	biological_process	cellular component organization or biogenesis	1	1902	3	8400	0.333333333	0.5371334	0.9184285
GO:0045089	positive regulation of innate immune response	biological_process	biological regulation	1	1902	3	8400	0.333333333	0.5371334	0.9184285
GO:0046164	alcohol catabolic process	biological_process	metabolic process	3	1902	11	8400	0.272727273	0.4698366	0.9184285
GO:0046174	polyol catabolic process	biological_process	metabolic process	3	1902	11	8400	0.272727273	0.4698366	0.9184285
GO:0046218	indolalkylamine catabolic process	biological_process	cellular process	1	1902	3	8400	0.333333333	0.5371334	0.9184285
GO:0046341	CDP-diacylglycerol metabolic process	biological_process	cellular process	1	1902	3	8400	0.333333333	0.5371334	0.9184285
GO:0046473	phosphatidic acid metabolic process	biological_process	cellular process	1	1902	3	8400	0.333333333	0.5371334	0.9184285
GO:0046497	nicotinate nucleotide metabolic process	biological_process	cellular process	1	1902	3	8400	0.333333333	0.5371334	0.9184285
GO:0046537	2,3-bisphosphoglycerate-independent phosphoglycerate mutase activity	molecular_function	catalytic activity	1	3575	3	15861	0.333333333	0.5352537	0.9184285
GO:0046822	regulation of nucleocytoplasmic transport	biological_process	biological regulation	1	1902	3	8400	0.333333333	0.5371334	0.9184285
GO:0046825	regulation of protein export from nucleus	biological_process	biological regulation	1	1902	3	8400	0.333333333	0.5371334	0.9184285
GO:0046838	phosphorylated carbohydrate dephosphorylation	biological_process	cellular process	1	1902	3	8400	0.333333333	0.5371334	0.9184285
GO:0046855	inositol phosphate dephosphorylation	biological_process	cellular process	1	1902	3	8400	0.333333333	0.5371334	0.9184285
GO:0046912	transferase activity, transferring acyl groups, acyl groups converted into alkyl on transfer	molecular_function	catalytic activity	4	3575	16	15861	0.25	0.5025805	0.9184285
GO:0047150	betaine-homocysteine S-methyltransferase activity	molecular_function	catalytic activity	1	3575	3	15861	0.333333333	0.5352537	0.9184285
GO:0047484	regulation of response to osmotic stress	biological_process	biological regulation	1	1902	3	8400	0.333333333	0.5371334	0.9184285
GO:0047746	chlorophyllase activity	molecular_function	catalytic activity	1	3575	3	15861	0.333333333	0.5352537	0.9184285
GO:0047918	GDP-mannose 3,5-epimerase activity	molecular_function	catalytic activity	1	3575	3	15861	0.333333333	0.5352537	0.9184285
GO:0048029	monosaccharide binding	molecular_function	binding	7	3575	28	15861	0.25	0.4494668	0.9184285
GO:0048229	gametophyte development	biological_process	multicellular organismal process	5	1902	20	8400	0.25	0.4860896	0.9184285
GO:0048256	flap endonuclease activity	molecular_function	catalytic activity	1	3575	3	15861	0.333333333	0.5352537	0.9184285
GO:0048278	vesicle docking	biological_process	cellular process	6	1902	24	8400	0.25	0.4691929	0.9184285
GO:0048284	organelle fusion	biological_process	cellular component organization or biogenesis	2	1902	7	8400	0.285714286	0.4946373	0.9184285
GO:0048311	mitochondrion distribution	biological_process	cellular component organization or biogenesis	2	1902	7	8400	0.285714286	0.4946373	0.9184285
GO:0048312	intracellular distribution of mitochondria	biological_process	cellular component organization or biogenesis	2	1902	7	8400	0.285714286	0.4946373	0.9184285
GO:0048364	root development	biological_process	multicellular organismal process	7	1902	28	8400	0.25	0.4547448	0.9184285
GO:0048522	positive regulation of cellular process	biological_process	biological regulation	36	1902	158	8400	0.227848101	0.5143597	0.9184285
GO:0048584	positive regulation of response to stimulus	biological_process	biological regulation	7	1902	28	8400	0.25	0.4547448	0.9184285
GO:0050321	tau-protein kinase activity	molecular_function	catalytic activity	1	3575	3	15861	0.333333333	0.5352537	0.9184285
GO:0050778	positive regulation of immune response	biological_process	biological regulation	1	1902	3	8400	0.333333333	0.5371334	0.9184285
GO:0050897	cobalt ion binding	molecular_function	binding	2	3575	7	15861	0.285714286	0.4918863	0.9184285
GO:0050918	positive chemotaxis	biological_process	response to stimulus	1	1902	3	8400	0.333333333	0.5371334	0.9184285
GO:0051016	barbed-end actin filament capping	biological_process	cellular component organization or biogenesis	1	1902	3	8400	0.333333333	0.5371334	0.9184285
GO:0051030	snRNA transport	biological_process	localization	1	1902	3	8400	0.333333333	0.5371334	0.9184285
GO:0051049	regulation of transport	biological_process	biological regulation	7	1902	28	8400	0.25	0.4547448	0.9184285
GO:0051168	nuclear export	biological_process	localization	5	1902	20	8400	0.25	0.4860896	0.9184285
GO:0051171	regulation of nitrogen compound metabolic process	biological_process	biological regulation	203	1902	890	8400	0.228089888	0.4645689	0.9184285
GO:0051172	negative regulation of nitrogen compound metabolic process	biological_process	biological regulation	14	1902	60	8400	0.233333333	0.4993488	0.9184285
GO:0051223	regulation of protein transport	biological_process	biological regulation	1	1902	3	8400	0.333333333	0.5371334	0.9184285
GO:0051259	protein complex oligomerization	biological_process	cellular component organization or biogenesis	3	1902	11	8400	0.272727273	0.4698366	0.9184285
GO:0051494	negative regulation of cytoskeleton organization	biological_process	biological regulation	1	1902	3	8400	0.333333333	0.5371334	0.9184285
GO:0051499	D-aminoacyl-tRNA deacylase activity	molecular_function	catalytic activity	1	3575	3	15861	0.333333333	0.5352537	0.9184285
GO:0051603	proteolysis involved in cellular protein catabolic process	biological_process	cellular process	38	1902	168	8400	0.226190476	0.5335825	0.9184285
GO:0051646	mitochondrion localization	biological_process	localization	2	1902	7	8400	0.285714286	0.4946373	0.9184285
GO:0051693	actin filament capping	biological_process	cellular component organization or biogenesis	1	1902	3	8400	0.333333333	0.5371334	0.9184285
GO:0055067	monovalent inorganic cation homeostasis	biological_process	biological regulation	3	1902	11	8400	0.272727273	0.4698366	0.9184285
GO:0055074	calcium ion homeostasis	biological_process	biological regulation	2	1902	7	8400	0.285714286	0.4946373	0.9184285
GO:0060341	regulation of cellular localization	biological_process	biological regulation	1	1902	3	8400	0.333333333	0.5371334	0.9184285
GO:0061134	peptidase regulator activity	molecular_function	molecular function regulator	5	3575	20	15861	0.25	0.4815721	0.9184285
GO:0061135	endopeptidase regulator activity	molecular_function	molecular function regulator	5	3575	20	15861	0.25	0.4815721	0.9184285
GO:0061578	Lys63-specific deubiquitinase activity	molecular_function	catalytic activity	1	3575	3	15861	0.333333333	0.5352537	0.9184285
GO:0061982	meiosis I cell cycle process	biological_process	cellular process	2	1902	7	8400	0.285714286	0.4946373	0.9184285
GO:0070125	mitochondrial translational elongation	biological_process	cellular process	1	1902	3	8400	0.333333333	0.5371334	0.9184285
GO:0070189	kynurenine metabolic process	biological_process	cellular process	1	1902	3	8400	0.333333333	0.5371334	0.9184285
GO:0070201	regulation of establishment of protein localization	biological_process	biological regulation	1	1902	3	8400	0.333333333	0.5371334	0.9184285
GO:0070204	2-succinyl-5-enolpyruvyl-6-hydroxy-3-cyclohexene-1-carboxylic-acid synthase activity	molecular_function	catalytic activity	1	3575	3	15861	0.333333333	0.5352537	0.9184285
GO:0070569	uridylyltransferase activity	molecular_function	catalytic activity	2	3575	7	15861	0.285714286	0.4918863	0.9184285
GO:0070988	demethylation	biological_process	metabolic process	1	1902	3	8400	0.333333333	0.5371334	0.9184285
GO:0071541	eukaryotic translation initiation factor 3 complex, eIF3m	cellular_component	cell	1	2426	3	11431	0.333333333	0.5111588	0.9184285
GO:0071545	inositol phosphate catabolic process	biological_process	cellular process	1	1902	3	8400	0.333333333	0.5371334	0.9184285
GO:0071695	anatomical structure maturation	biological_process	developmental process	2	1902	7	8400	0.285714286	0.4946373	0.9184285
GO:0071786	endoplasmic reticulum tubular network organization	biological_process	cellular component organization or biogenesis	1	1902	3	8400	0.333333333	0.5371334	0.9184285
GO:0071826	ribonucleoprotein complex subunit organization	biological_process	cellular component organization or biogenesis	20	1902	85	8400	0.235294118	0.4644224	0.9184285
GO:0072351	tricarboxylic acid biosynthetic process	biological_process	cellular process	1	1902	3	8400	0.333333333	0.5371334	0.9184285
GO:0072503	cellular divalent inorganic cation homeostasis	biological_process	biological regulation	2	1902	7	8400	0.285714286	0.4946373	0.9184285
GO:0080008	Cul4-RING E3 ubiquitin ligase complex	cellular_component	cell	2	2426	7	11431	0.285714286	0.4566959	0.9184285
GO:0080090	regulation of primary metabolic process	biological_process	biological regulation	204	1902	900	8400	0.226666667	0.5071961	0.9184285
GO:0080123	jasmonate-amino synthetase activity	molecular_function	catalytic activity	1	3575	3	15861	0.333333333	0.5352537	0.9184285
GO:0080134	regulation of response to stress	biological_process	biological regulation	7	1902	28	8400	0.25	0.4547448	0.9184285
GO:0080135	regulation of cellular response to stress	biological_process	biological regulation	3	1902	11	8400	0.272727273	0.4698366	0.9184285
GO:0090087	regulation of peptide transport	biological_process	biological regulation	1	1902	3	8400	0.333333333	0.5371334	0.9184285
GO:0090227	regulation of red or far-red light signaling pathway	biological_process	biological regulation	1	1902	3	8400	0.333333333	0.5371334	0.9184285
GO:0090351	seedling development	biological_process	multicellular organismal process	2	1902	7	8400	0.285714286	0.4946373	0.9184285
GO:0090376	seed trichome differentiation	biological_process	cellular process	1	1902	3	8400	0.333333333	0.5371334	0.9184285
GO:0090378	seed trichome elongation	biological_process	cellular component organization or biogenesis	1	1902	3	8400	0.333333333	0.5371334	0.9184285
GO:0090662	ATP hydrolysis coupled transmembrane transport	biological_process	localization	9	1902	38	8400	0.236842105	0.5018852	0.9184285
GO:0097437	maintenance of dormancy	biological_process	developmental process	1	1902	3	8400	0.333333333	0.5371334	0.9184285
GO:0098727	maintenance of cell number	biological_process	developmental process	1	1902	3	8400	0.333333333	0.5371334	0.9184285
GO:0098797	plasma membrane protein complex	cellular_component	cell	6	2426	26	11431	0.230769231	0.4846728	0.9184285
GO:0098827	endoplasmic reticulum subcompartment	cellular_component	organelle part	40	2426	185	11431	0.216216216	0.4761278	0.9184285
GO:0099131	ATP hydrolysis coupled ion transmembrane transport	biological_process	localization	9	1902	38	8400	0.236842105	0.5018852	0.9184285
GO:0099132	ATP hydrolysis coupled cation transmembrane transport	biological_process	localization	9	1902	38	8400	0.236842105	0.5018852	0.9184285
GO:0099516	ion antiporter activity	molecular_function	transporter activity	6	3575	25	15861	0.24	0.5078214	0.9184285
GO:0102193	protein-ribulosamine 3-kinase activity	molecular_function	catalytic activity	1	3575	3	15861	0.333333333	0.5352537	0.9184285
GO:0103025	alpha-amylase activity (releasing maltohexaose)	molecular_function	catalytic activity	1	3575	3	15861	0.333333333	0.5352537	0.9184285
GO:0140056	organelle localization by membrane tethering	biological_process	cellular process	6	1902	24	8400	0.25	0.4691929	0.9184285
GO:1901360	organic cyclic compound metabolic process	biological_process	metabolic process	404	1902	1788	8400	0.225950783	0.5330495	0.9184285
GO:1901616	organic hydroxy compound catabolic process	biological_process	metabolic process	3	1902	12	8400	0.25	0.5332209	0.9184285
GO:1901698	response to nitrogen compound	biological_process	response to stimulus	11	1902	47	8400	0.234042553	0.5070471	0.9184285
GO:1901699	cellular response to nitrogen compound	biological_process	cellular process	7	1902	30	8400	0.233333333	0.534911	0.9184285
GO:1901880	negative regulation of protein depolymerization	biological_process	biological regulation	1	1902	3	8400	0.333333333	0.5371334	0.9184285
[truncated: 1,432 more rows]
