# Supplementary material for: Abscisic Acid Improves Linoleic Acid Accumulation Possibly by Promoting Expression of EgFAD2 and Other Fatty Acid Biosynthesis Genes in Oil Palm Mesocarp
Source: Front Plant Sci. 2021 Dec 3;12:748130. doi: 10.3389/fpls.2021.748130 (PMC8678531; doi:10.3389/fpls.2021.748130)
Supplement: Supplementary file 9 [file Table_4.csv]

Supplementary Table 4 KEGG annotation and enrichment in CK_3-vs-A2_3
KEGG annotation in CK_3-vs-A2_3							KEGG enrichment in CK_3-vs-A2_3
Level 2	Level 1	num					Pathway ID	Pathway Name	Level 1	Level 2	Term Candidate Gene Num	Total Candidate Gene Num	Term Gene Num	Total Gene Num	Rich Ratio	P value	Q value
Amino acid metabolism	Metabolism	234					ko00061	Fatty acid biosynthesis	Metabolism	Lipid metabolism	43	2763	82	12074	0.524390244	5.19E-09	7.01E-07
Biosynthesis of other secondary metabolites	Metabolism	163					ko00010	Glycolysis / Gluconeogenesis	Metabolism	Carbohydrate metabolism	100	2763	271	12074	0.36900369	9.84E-08	5.70E-06
Carbohydrate metabolism	Metabolism	504					ko00710	Carbon fixation in photosynthetic organisms	Metabolism	Energy metabolism	63	2763	150	12074	0.42	1.27E-07	5.70E-06
Energy metabolism	Metabolism	208					ko01200	Carbon metabolism	Metabolism	Global and overview maps	172	2763	531	12074	0.323917137	1.81E-07	6.11E-06
Environmental adaptation	Organismal Systems	218					ko01212	Fatty acid metabolism	Metabolism	Global and overview maps	55	2763	130	12074	0.423076923	5.91E-07	1.60E-05
Folding, sorting and degradation	Genetic Information Processing	320					ko00620	Pyruvate metabolism	Metabolism	Carbohydrate metabolism	75	2763	198	12074	0.378787879	1.22E-06	2.75E-05
Global and overview maps	Metabolism	1164					ko00196	Photosynthesis - antenna proteins	Metabolism	Energy metabolism	15	2763	22	12074	0.681818182	7.66E-06	0.000147639
Glycan biosynthesis and metabolism	Metabolism	81					ko03013	RNA transport	Genetic Information Processing	Translation	219	2763	785	12074	0.278980892	0.000406225	0.006855052
Lipid metabolism	Metabolism	271					ko00030	Pentose phosphate pathway	Metabolism	Carbohydrate metabolism	46	2763	128	12074	0.359375	0.000532898	0.00799347
Membrane transport	Environmental Information Processing	47					ko00051	Fructose and mannose metabolism	Metabolism	Carbohydrate metabolism	44	2763	127	12074	0.346456693	0.001636834	0.02008842
Metabolism of cofactors and vitamins	Metabolism	131					ko00071	Fatty acid degradation	Metabolism	Lipid metabolism	39	2763	109	12074	0.357798165	0.001496032	0.02008842
Metabolism of other amino acids	Metabolism	113					ko00232	Caffeine metabolism	Metabolism	Biosynthesis of other secondary metabolites	9	2763	15	12074	0.6	0.002168042	0.02439047
Metabolism of terpenoids and polyketides	Metabolism	73					ko01230	Biosynthesis of amino acids	Metabolism	Global and overview maps	148	2763	528	12074	0.28030303	0.002793342	0.02900778
Nucleotide metabolism	Metabolism	75					ko00195	Photosynthesis	Metabolism	Energy metabolism	34	2763	99	12074	0.343434343	0.006087294	0.05869891
Replication and repair	Genetic Information Processing	44					ko00020	Citrate cycle (TCA cycle)	Metabolism	Carbohydrate metabolism	40	2763	121	12074	0.330578512	0.006549342	0.05894408
Signal transduction	Environmental Information Processing	303					ko00730	Thiamine metabolism	Metabolism	Metabolism of cofactors and vitamins	14	2763	32	12074	0.4375	0.00707923	0.059731
Transcription	Genetic Information Processing	263					ko00780	Biotin metabolism	Metabolism	Metabolism of cofactors and vitamins	16	2763	39	12074	0.41025641	0.008634952	0.06857168
Translation	Genetic Information Processing	451					ko00250	Alanine, aspartate and glutamate metabolism	Metabolism	Amino acid metabolism	32	2763	96	12074	0.333333333	0.01229477	0.09221078
Transport and catabolism	Cellular Processes	220					ko00270	Cysteine and methionine metabolism	Metabolism	Amino acid metabolism	68	2763	232	12074	0.293103448	0.01306923	0.09286032
							ko00410	beta-Alanine metabolism	Metabolism	Metabolism of other amino acids	21	2763	61	12074	0.344262295	0.02655101	0.1792193
							ko03040	Spliceosome	Genetic Information Processing	Transcription	149	2763	570	12074	0.261403509	0.0338974	0.2179119
							ko00350	Tyrosine metabolism	Metabolism	Amino acid metabolism	24	2763	75	12074	0.32	0.04400237	0.2601518
							ko00591	Linoleic acid metabolism	Metabolism	Lipid metabolism	21	2763	64	12074	0.328125	0.04432215	0.2601518
							ko00592	alpha-Linolenic acid metabolism	Metabolism	Lipid metabolism	35	2763	119	12074	0.294117647	0.05840301	0.3285169
							ko00630	Glyoxylate and dicarboxylate metabolism	Metabolism	Carbohydrate metabolism	50	2763	180	12074	0.277777778	0.07095487	0.3831563
							ko00590	Arachidonic acid metabolism	Metabolism	Lipid metabolism	23	2763	75	12074	0.306666667	0.07381379	0.3832639
							ko00760	Nicotinate and nicotinamide metabolism	Metabolism	Metabolism of cofactors and vitamins	19	2763	61	12074	0.31147541	0.08579139	0.3993737
							ko00910	Nitrogen metabolism	Metabolism	Energy metabolism	24	2763	80	12074	0.3	0.0855795	0.3993737
							ko02010	ABC transporters	Environmental Information Processing	Membrane transport	47	2763	170	12074	0.276470588	0.08325998	0.3993737
							ko00130	Ubiquinone and other terpenoid-quinone biosynthesis	Metabolism	Metabolism of cofactors and vitamins	24	2763	81	12074	0.296296296	0.09627443	0.4332349
							ko00450	Selenocompound metabolism	Metabolism	Metabolism of other amino acids	19	2763	63	12074	0.301587302	0.111787	0.4666692
							ko00903	Limonene and pinene degradation	Metabolism	Metabolism of terpenoids and polyketides	5	2763	12	12074	0.416666667	0.1170143	0.4666692
							ko00440	Phosphonate and phosphinate metabolism	Metabolism	Metabolism of other amino acids	7	2763	19	12074	0.368421053	0.1220575	0.4707932
							ko00514	Other types of O-glycan biosynthesis	Metabolism	Glycan biosynthesis and metabolism	15	2763	49	12074	0.306122449	0.1324774	0.4833635
							ko00640	Propanoate metabolism	Metabolism	Carbohydrate metabolism	22	2763	76	12074	0.289473684	0.1312516	0.4833635
							ko04145	Phagosome	Cellular Processes	Transport and catabolism	51	2763	194	12074	0.262886598	0.1466796	0.5210986
							ko00261	Monobactam biosynthesis	Metabolism	Biosynthesis of other secondary metabolites	10	2763	32	12074	0.3125	0.1775768	0.6134521
							ko03015	mRNA surveillance pathway	Genetic Information Processing	Translation	141	2763	575	12074	0.245217391	0.1817636	0.6134521
							ko00053	Ascorbate and aldarate metabolism	Metabolism	Carbohydrate metabolism	38	2763	145	12074	0.262068966	0.1939042	0.6232635
							ko00280	Valine, leucine and isoleucine degradation	Metabolism	Amino acid metabolism	28	2763	104	12074	0.269230769	0.191341	0.6232635
							ko00220	Arginine biosynthesis	Metabolism	Amino acid metabolism	22	2763	82	12074	0.268292683	0.2318806	0.7114518
							ko00860	Porphyrin and chlorophyll metabolism	Metabolism	Metabolism of cofactors and vitamins	23	2763	86	12074	0.26744186	0.2305041	0.7114518
							ko00564	Glycerophospholipid metabolism	Metabolism	Lipid metabolism	60	2763	241	12074	0.248962656	0.2479286	0.7437858
							ko00430	Taurine and hypotaurine metabolism	Metabolism	Metabolism of other amino acids	6	2763	19	12074	0.315789474	0.2550117	0.7484039
							ko00480	Glutathione metabolism	Metabolism	Metabolism of other amino acids	41	2763	164	12074	0.25	0.2853075	0.8047299
							ko00531	Glycosaminoglycan degradation	Metabolism	Glycan biosynthesis and metabolism	24	2763	93	12074	0.258064516	0.2861262	0.8047299
							ko00750	Vitamin B6 metabolism	Metabolism	Metabolism of cofactors and vitamins	9	2763	32	12074	0.28125	0.3001519	0.8269491
							ko00190	Oxidative phosphorylation	Metabolism	Energy metabolism	56	2763	232	12074	0.24137931	0.3475909	0.8689772
							ko00290	Valine, leucine and isoleucine biosynthesis	Metabolism	Amino acid metabolism	12	2763	45	12074	0.266666667	0.3252681	0.8689772
							ko00520	Amino sugar and nucleotide sugar metabolism	Metabolism	Carbohydrate metabolism	85	2763	356	12074	0.238764045	0.3454482	0.8689772
							ko00943	Isoflavonoid biosynthesis	Metabolism	Biosynthesis of other secondary metabolites	8	2763	29	12074	0.275862069	0.3388274	0.8689772
							ko01210	2-Oxocarboxylic acid metabolism	Metabolism	Global and overview maps	31	2763	125	12074	0.248	0.3367962	0.8689772
							ko00052	Galactose metabolism	Metabolism	Carbohydrate metabolism	50	2763	216	12074	0.231481481	0.4896876	0.8991121
							ko00073	Cutin, suberine and wax biosynthesis	Metabolism	Lipid metabolism	17	2763	73	12074	0.232876712	0.5128269	0.8991121
							ko00230	Purine metabolism	Metabolism	Nucleotide metabolism	50	2763	209	12074	0.23923445	0.3854832	0.8991121
							ko00240	Pyrimidine metabolism	Metabolism	Nucleotide metabolism	33	2763	140	12074	0.235714286	0.455684	0.8991121
							ko00260	Glycine, serine and threonine metabolism	Metabolism	Amino acid metabolism	28	2763	116	12074	0.24137931	0.408766	0.8991121
							ko00330	Arginine and proline metabolism	Metabolism	Amino acid metabolism	28	2763	116	12074	0.24137931	0.408766	0.8991121
							ko00340	Histidine metabolism	Metabolism	Amino acid metabolism	6	2763	24	12074	0.25	0.4805682	0.8991121
							ko00400	Phenylalanine, tyrosine and tryptophan biosynthesis	Metabolism	Amino acid metabolism	23	2763	95	12074	0.242105263	0.4178539	0.8991121
							ko00604	Glycosphingolipid biosynthesis - ganglio series	Metabolism	Glycan biosynthesis and metabolism	18	2763	76	12074	0.236842105	0.478375	0.8991121
							ko00650	Butanoate metabolism	Metabolism	Carbohydrate metabolism	16	2763	64	12074	0.25	0.3898831	0.8991121
							ko00660	C5-Branched dibasic acid metabolism	Metabolism	Carbohydrate metabolism	6	2763	24	12074	0.25	0.4805682	0.8991121
							ko00770	Pantothenate and CoA biosynthesis	Metabolism	Metabolism of cofactors and vitamins	17	2763	71	12074	0.23943662	0.4614412	0.8991121
							ko00920	Sulfur metabolism	Metabolism	Energy metabolism	17	2763	73	12074	0.232876712	0.5128269	0.8991121
							ko00945	Stilbenoid, diarylheptanoid and gingerol biosynthesis	Metabolism	Biosynthesis of other secondary metabolites	14	2763	58	12074	0.24137931	0.4604561	0.8991121
							ko00950	Isoquinoline alkaloid biosynthesis	Metabolism	Biosynthesis of other secondary metabolites	12	2763	50	12074	0.24	0.4800031	0.8991121
							ko00960	Tropane, piperidine and pyridine alkaloid biosynthesis	Metabolism	Biosynthesis of other secondary metabolites	13	2763	55	12074	0.236363636	0.499408	0.8991121
							ko00965	Betalain biosynthesis	Metabolism	Biosynthesis of other secondary metabolites	8	2763	30	12074	0.266666667	0.3774859	0.8991121
							ko01040	Biosynthesis of unsaturated fatty acids	Metabolism	Lipid metabolism	12	2763	48	12074	0.25	0.4178539	0.8991121
							ko03050	Proteasome	Genetic Information Processing	Folding, sorting and degradation	38	2763	160	12074	0.2375	0.427025	0.8991121
							ko04070	Phosphatidylinositol signaling system	Environmental Information Processing	Signal transduction	38	2763	165	12074	0.23030303	0.5126638	0.8991121
							ko04075	Plant hormone signal transduction	Environmental Information Processing	Signal transduction	173	2763	745	12074	0.232214765	0.4253184	0.8991121
							ko04120	Ubiquitin mediated proteolysis	Genetic Information Processing	Folding, sorting and degradation	71	2763	307	12074	0.231270358	0.4817646	0.8991121
							ko04712	Circadian rhythm - plant	Organismal Systems	Environmental adaptation	57	2763	238	12074	0.239495798	0.3709184	0.8991121
							ko00600	Sphingolipid metabolism	Metabolism	Lipid metabolism	34	2763	149	12074	0.228187919	0.5397916	0.9252324
							ko00966	Glucosinolate biosynthesis	Metabolism	Biosynthesis of other secondary metabolites	1	2763	3	12074	0.333333333	0.5414323	0.9252324
							ko04144	Endocytosis	Cellular Processes	Transport and catabolism	119	2763	525	12074	0.226666667	0.5658046	0.9547953
							ko00072	Synthesis and degradation of ketone bodies	Metabolism	Lipid metabolism	3	2763	13	12074	0.230769231	0.6001169	0.9879973
							ko00380	Tryptophan metabolism	Metabolism	Amino acid metabolism	29	2763	130	12074	0.223076923	0.5966056	0.9879973
							ko00040	Pentose and glucuronate interconversions	Metabolism	Carbohydrate metabolism	51	2763	348	12074	0.146551724	0.9999615	1
							ko00062	Fatty acid elongation	Metabolism	Lipid metabolism	11	2763	70	12074	0.157142857	0.9476305	1
							ko00100	Steroid biosynthesis	Metabolism	Lipid metabolism	14	2763	65	12074	0.215384615	0.6494848	1
							ko00300	Lysine biosynthesis	Metabolism	Amino acid metabolism	6	2763	32	12074	0.1875	0.7737477	1
							ko00310	Lysine degradation	Metabolism	Amino acid metabolism	16	2763	74	12074	0.216216216	0.6466994	1
							ko00360	Phenylalanine metabolism	Metabolism	Amino acid metabolism	26	2763	119	12074	0.218487395	0.6415925	1
							ko00402	Benzoxazinoid biosynthesis	Metabolism	Biosynthesis of other secondary metabolites	1	2763	7	12074	0.142857143	0.8378967	1
							ko00460	Cyanoamino acid metabolism	Metabolism	Metabolism of other amino acids	29	2763	179	12074	0.162011173	0.989536	1
							ko00500	Starch and sucrose metabolism	Metabolism	Carbohydrate metabolism	106	2763	520	12074	0.203846154	0.9265337	1
							ko00510	N-Glycan biosynthesis	Metabolism	Glycan biosynthesis and metabolism	14	2763	108	12074	0.12962963	0.9968699	1
							ko00511	Other glycan degradation	Metabolism	Glycan biosynthesis and metabolism	36	2763	168	12074	0.214285714	0.7029579	1
							ko00515	Mannose type O-glycan biosynthesis	Metabolism	Glycan biosynthesis and metabolism	3	2763	20	12074	0.15	0.8692838	1
							ko00561	Glycerolipid metabolism	Metabolism	Lipid metabolism	41	2763	229	12074	0.179039301	0.9732845	1
							ko00562	Inositol phosphate metabolism	Metabolism	Carbohydrate metabolism	34	2763	158	12074	0.215189873	0.6892096	1
							ko00563	Glycosylphosphatidylinositol (GPI)-anchor biosynthesis	Metabolism	Glycan biosynthesis and metabolism	7	2763	62	12074	0.112903226	0.993821	1
							ko00565	Ether lipid metabolism	Metabolism	Lipid metabolism	16	2763	92	12074	0.173913043	0.920428	1
							ko00603	Glycosphingolipid biosynthesis - globo and isoglobo series	Metabolism	Glycan biosynthesis and metabolism	2	2763	18	12074	0.111111111	0.9411382	1
							ko00670	One carbon pool by folate	Metabolism	Metabolism of cofactors and vitamins	5	2763	32	12074	0.15625	0.8871108	1
							ko00740	Riboflavin metabolism	Metabolism	Metabolism of cofactors and vitamins	6	2763	46	12074	0.130434783	0.9685544	1
							ko00785	Lipoic acid metabolism	Metabolism	Metabolism of cofactors and vitamins	1	2763	9	12074	0.111111111	0.9036344	1
							ko00790	Folate biosynthesis	Metabolism	Metabolism of cofactors and vitamins	5	2763	52	12074	0.096153846	0.9962519	1
							ko00900	Terpenoid backbone biosynthesis	Metabolism	Metabolism of terpenoids and polyketides	16	2763	90	12074	0.177777778	0.9033623	1
							ko00901	Indole alkaloid biosynthesis	Metabolism	Biosynthesis of other secondary metabolites	2	2763	10	12074	0.2	0.7050167	1
							ko00902	Monoterpenoid biosynthesis	Metabolism	Metabolism of terpenoids and polyketides	2	2763	13	12074	0.153846154	0.8344501	1
							ko00904	Diterpenoid biosynthesis	Metabolism	Metabolism of terpenoids and polyketides	16	2763	84	12074	0.19047619	0.8338264	1
							ko00905	Brassinosteroid biosynthesis	Metabolism	Metabolism of terpenoids and polyketides	6	2763	34	12074	0.176470588	0.8233051	1
							ko00906	Carotenoid biosynthesis	Metabolism	Metabolism of terpenoids and polyketides	21	2763	97	12074	0.216494845	0.6529937	1
							ko00908	Zeatin biosynthesis	Metabolism	Metabolism of terpenoids and polyketides	5	2763	27	12074	0.185185185	0.7737897	1
							ko00909	Sesquiterpenoid and triterpenoid biosynthesis	Metabolism	Metabolism of terpenoids and polyketides	3	2763	38	12074	0.078947368	0.996222	1
							ko00940	Phenylpropanoid biosynthesis	Metabolism	Biosynthesis of other secondary metabolites	83	2763	583	12074	0.142367067	1	1
							ko00941	Flavonoid biosynthesis	Metabolism	Biosynthesis of other secondary metabolites	31	2763	140	12074	0.221428571	0.6158684	1
							ko00942	Anthocyanin biosynthesis	Metabolism	Biosynthesis of other secondary metabolites	1	2763	5	12074	0.2	0.7273415	1
							ko00944	Flavone and flavonol biosynthesis	Metabolism	Biosynthesis of other secondary metabolites	4	2763	28	12074	0.142857143	0.9115473	1
							ko00970	Aminoacyl-tRNA biosynthesis	Genetic Information Processing	Translation	30	2763	136	12074	0.220588235	0.6241889	1
							ko03008	Ribosome biogenesis in eukaryotes	Genetic Information Processing	Translation	51	2763	250	12074	0.204	0.8465243	1
							ko03010	Ribosome	Genetic Information Processing	Translation	121	2763	556	12074	0.217625899	0.7554234	1
							ko03018	RNA degradation	Genetic Information Processing	Folding, sorting and degradation	88	2763	413	12074	0.213075061	0.7974517	1
							ko03020	RNA polymerase	Genetic Information Processing	Transcription	95	2763	450	12074	0.211111111	0.8337471	1
							ko03022	Basal transcription factors	Genetic Information Processing	Transcription	19	2763	112	12074	0.169642857	0.9504905	1
							ko03030	DNA replication	Genetic Information Processing	Replication and repair	11	2763	114	12074	0.096491228	0.9999334	1
							ko03060	Protein export	Genetic Information Processing	Folding, sorting and degradation	13	2763	96	12074	0.135416667	0.9925102	1
							ko03410	Base excision repair	Genetic Information Processing	Replication and repair	5	2763	94	12074	0.053191489	0.9999994	1
							ko03420	Nucleotide excision repair	Genetic Information Processing	Replication and repair	20	2763	155	12074	0.129032258	0.9994469	1
							ko03430	Mismatch repair	Genetic Information Processing	Replication and repair	16	2763	101	12074	0.158415842	0.9692702	1
							ko03440	Homologous recombination	Genetic Information Processing	Replication and repair	17	2763	136	12074	0.125	0.9993035	1
							ko03450	Non-homologous end-joining	Genetic Information Processing	Replication and repair	2	2763	11	12074	0.181818182	0.7555419	1
							ko04016	MAPK signaling pathway - plant	Environmental Information Processing	Signal transduction	149	2763	713	12074	0.208976157	0.9121127	1
							ko04122	Sulfur relay system	Genetic Information Processing	Folding, sorting and degradation	2	2763	18	12074	0.111111111	0.9411382	1
							ko04130	SNARE interactions in vesicular transport	Genetic Information Processing	Folding, sorting and degradation	14	2763	71	12074	0.197183099	0.7788059	1
							ko04136	Autophagy - other	Cellular Processes	Transport and catabolism	11	2763	72	12074	0.152777778	0.959066	1
							ko04141	Protein processing in endoplasmic reticulum	Genetic Information Processing	Folding, sorting and degradation	114	2763	544	12074	0.209558824	0.875055	1
							ko04146	Peroxisome	Cellular Processes	Transport and catabolism	47	2763	216	12074	0.217592593	0.6799397	1
							ko04626	Plant-pathogen interaction	Organismal Systems	Environmental adaptation	161	2763	834	12074	0.193045564	0.9957892	1
