# Supplementary material for: Abscisic Acid Improves Linoleic Acid Accumulation Possibly by Promoting Expression of EgFAD2 and Other Fatty Acid Biosynthesis Genes in Oil Palm Mesocarp
Source: Front Plant Sci. 2021 Dec 3;12:748130. doi: 10.3389/fpls.2021.748130 (PMC8678531; doi:10.3389/fpls.2021.748130)
Supplement: Supplementary file 11 [file Table_6.csv]

Supplementary Table 6 GO enrichment in CK_5-vs-A2_5
GO Term ID	GO Term	Level 1	Level 2	Term Candidate Gene Num	Total Candidate Gene Num	Term Gene Num	Total Gene Num	Rich Ratio	P value	Q value
GO:0005737	cytoplasm	cellular_component	cell	1097	4053	2642	11431	0.415215746	9.66E-14	3.75E-10
GO:0044444	cytoplasmic part	cellular_component	cell	882	4053	2150	11431	0.410232558	1.63E-09	3.17E-06
GO:0044281	small molecule metabolic process	biological_process	metabolic process	488	3135	1101	8400	0.443233424	1.93E-07	0.000223642
GO:1901564	organonitrogen compound metabolic process	biological_process	metabolic process	811	3135	1921	8400	0.42217595	2.88E-07	0.000223642
GO:1901566	organonitrogen compound biosynthetic process	biological_process	metabolic process	503	3135	1141	8400	0.440841367	2.78E-07	0.000223642
GO:0006082	organic acid metabolic process	biological_process	cellular process	291	3135	628	8400	0.463375796	9.72E-07	0.000516705
GO:0016462	pyrophosphatase activity	molecular_function	catalytic activity	354	5826	791	15861	0.447534766	1.24E-06	0.000516705
GO:0016818	hydrolase activity, acting on acid anhydrides, in phosphorus-containing anhydrides	molecular_function	catalytic activity	356	5826	796	15861	0.447236181	1.25E-06	0.000516705
GO:0019752	carboxylic acid metabolic process	biological_process	cellular process	287	3135	618	8400	0.464401294	9.16E-07	0.000516705
GO:0043436	oxoacid metabolic process	biological_process	cellular process	289	3135	625	8400	0.4624	1.33E-06	0.000516705
GO:0016817	hydrolase activity, acting on acid anhydrides	molecular_function	catalytic activity	357	5826	803	15861	0.444582814	2.40E-06	0.000847474
GO:0015399	primary active transmembrane transporter activity	molecular_function	transporter activity	84	5826	153	15861	0.549019608	3.28E-06	0.000911017
GO:0015405	P-P-bond-hydrolysis-driven transmembrane transporter activity	molecular_function	transporter activity	84	5826	153	15861	0.549019608	3.28E-06	0.000911017
GO:0035639	purine ribonucleoside triphosphate binding	molecular_function	binding	1090	5826	2685	15861	0.405959032	3.20E-06	0.000911017
GO:0017111	nucleoside-triphosphatase activity	molecular_function	catalytic activity	337	5826	757	15861	0.445178336	3.99E-06	0.00103392
GO:0003924	GTPase activity	molecular_function	catalytic activity	115	5826	224	15861	0.513392857	5.00E-06	0.001104092
GO:0004743	pyruvate kinase activity	molecular_function	catalytic activity	18	5826	21	15861	0.857142857	5.40E-06	0.001104092
GO:0030955	potassium ion binding	molecular_function	binding	18	5826	21	15861	0.857142857	5.40E-06	0.001104092
GO:0031420	alkali metal ion binding	molecular_function	binding	18	5826	21	15861	0.857142857	5.40E-06	0.001104092
GO:0022804	active transmembrane transporter activity	molecular_function	transporter activity	139	5826	280	15861	0.496428571	5.78E-06	0.001123023
GO:0016053	organic acid biosynthetic process	biological_process	cellular process	159	3135	327	8400	0.486238532	1.37E-05	0.002240555
GO:0042626	ATPase activity, coupled to transmembrane movement of substances	molecular_function	transporter activity	75	5826	137	15861	0.547445255	1.24E-05	0.002240555
GO:0046394	carboxylic acid biosynthetic process	biological_process	cellular process	159	3135	327	8400	0.486238532	1.37E-05	0.002240555
GO:0098805	whole membrane	cellular_component	membrane	95	4053	188	11431	0.505319149	1.38E-05	0.002240555
GO:0016887	ATPase activity	molecular_function	catalytic activity	147	5826	303	15861	0.485148515	1.52E-05	0.00224798
GO:0036094	small molecule binding	molecular_function	binding	1291	5826	3234	15861	0.399196042	1.47E-05	0.00224798
GO:0043492	ATPase activity, coupled to movement of substances	molecular_function	catalytic activity	81	5826	151	15861	0.536423841	1.56E-05	0.00224798
GO:0005840	ribosome	cellular_component	cell	209	4053	469	11431	0.445628998	2.04E-05	0.002835948
GO:0017076	purine nucleotide binding	molecular_function	binding	1119	5826	2787	15861	0.401506997	2.21E-05	0.002958942
GO:0005984	disaccharide metabolic process	biological_process	cellular process	27	3135	38	8400	0.710526316	2.43E-05	0.00314244
GO:0003735	structural constituent of ribosome	molecular_function	structural molecule activity	192	5826	414	15861	0.463768116	2.91E-05	0.003532028
GO:0032555	purine ribonucleotide binding	molecular_function	binding	1116	5826	2783	15861	0.401006109	2.90E-05	0.003532028
GO:0000166	nucleotide binding	molecular_function	binding	1235	5826	3101	15861	0.398258626	3.92E-05	0.004242768
GO:0001883	purine nucleoside binding	molecular_function	binding	148	5826	311	15861	0.475884244	4.91E-05	0.004242768
GO:0005525	GTP binding	molecular_function	binding	148	5826	311	15861	0.475884244	4.91E-05	0.004242768
GO:0006412	translation	biological_process	cellular process	237	3135	521	8400	0.454894434	4.96E-05	0.004242768
GO:0006518	peptide metabolic process	biological_process	cellular process	250	3135	552	8400	0.452898551	4.45E-05	0.004242768
GO:0019001	guanyl nucleotide binding	molecular_function	binding	148	5826	311	15861	0.475884244	4.91E-05	0.004242768
GO:0031090	organelle membrane	cellular_component	organelle part	199	4053	449	11431	0.443207127	4.78E-05	0.004242768
GO:0032549	ribonucleoside binding	molecular_function	binding	150	5826	316	15861	0.474683544	5.13E-05	0.004242768
GO:0032550	purine ribonucleoside binding	molecular_function	binding	148	5826	311	15861	0.475884244	4.91E-05	0.004242768
GO:0032553	ribonucleotide binding	molecular_function	binding	1128	5826	2821	15861	0.399858206	4.50E-05	0.004242768
GO:0032561	guanyl ribonucleotide binding	molecular_function	binding	148	5826	311	15861	0.475884244	4.91E-05	0.004242768
GO:0043043	peptide biosynthetic process	biological_process	cellular process	239	3135	526	8400	0.454372624	5.06E-05	0.004242768
GO:0043604	amide biosynthetic process	biological_process	cellular process	255	3135	564	8400	0.45212766	4.30E-05	0.004242768
GO:0097367	carbohydrate derivative binding	molecular_function	binding	1138	5826	2847	15861	0.399719002	4.40E-05	0.004242768
GO:1901265	nucleoside phosphate binding	molecular_function	binding	1235	5826	3101	15861	0.398258626	3.92E-05	0.004242768
GO:0001882	nucleoside binding	molecular_function	binding	150	5826	317	15861	0.47318612	6.25E-05	0.005055025
GO:0042623	ATPase activity, coupled	molecular_function	catalytic activity	105	5826	211	15861	0.497630332	6.73E-05	0.005337702
GO:0005991	trehalose metabolic process	biological_process	cellular process	18	3135	23	8400	0.782608696	7.40E-05	0.005668643
GO:0098588	bounding membrane of organelle	cellular_component	organelle part	140	4053	304	11431	0.460526316	7.44E-05	0.005668643
GO:0005773	vacuole	cellular_component	cell	48	4053	86	11431	0.558139535	8.66E-05	0.006227762
GO:0043168	anion binding	molecular_function	binding	1247	5826	3145	15861	0.396502385	8.57E-05	0.006227762
GO:1901576	organic substance biosynthetic process	biological_process	metabolic process	790	3135	1927	8400	0.409963674	8.56E-05	0.006227762
GO:0070887	cellular response to chemical stimulus	biological_process	cellular process	85	3135	164	8400	0.518292683	9.33E-05	0.006590026
GO:0043603	cellular amide metabolic process	biological_process	cellular process	276	3135	623	8400	0.443017657	0.000122364	0.00848681
GO:0015672	monovalent inorganic cation transport	biological_process	localization	58	3135	105	8400	0.552380952	0.000130663	0.008903443
GO:0009058	biosynthetic process	biological_process	metabolic process	831	3135	2041	8400	0.407153356	0.000156226	0.01046177
GO:0071310	cellular response to organic substance	biological_process	cellular process	65	3135	121	8400	0.537190083	0.000159997	0.01053269
GO:0032787	monocarboxylic acid metabolic process	biological_process	cellular process	110	3135	224	8400	0.491071429	0.000174442	0.01129223
GO:0008144	drug binding	molecular_function	binding	991	5826	2483	15861	0.399113975	0.000199025	0.01246798
GO:0009311	oligosaccharide metabolic process	biological_process	metabolic process	29	3135	45	8400	0.644444444	0.000196538	0.01246798
GO:0044283	small molecule biosynthetic process	biological_process	metabolic process	193	3135	423	8400	0.456264775	0.000203927	0.01257224
GO:0006790	sulfur compound metabolic process	biological_process	cellular process	73	3135	140	8400	0.521428571	0.000223683	0.01357476
GO:0044437	vacuolar part	cellular_component	organelle part	39	4053	69	11431	0.565217391	0.000273078	0.01631748
GO:0015085	calcium ion transmembrane transporter activity	molecular_function	transporter activity	17	5826	23	15861	0.739130435	0.000317379	0.01867727
GO:0005992	trehalose biosynthetic process	biological_process	cellular process	16	3135	21	8400	0.761904762	0.000329533	0.01910311
GO:0098660	inorganic ion transmembrane transport	biological_process	localization	53	3135	97	8400	0.546391753	0.000361254	0.02063399
GO:0005215	transporter activity	molecular_function	transporter activity	432	5826	1036	15861	0.416988417	0.000371599	0.02082331
GO:0009423	chorismate biosynthetic process	biological_process	cellular process	10	3135	11	8400	0.909090909	0.000378027	0.02082331
GO:0098655	cation transmembrane transport	biological_process	localization	52	3135	95	8400	0.547368421	0.000386014	0.02082331
GO:0098662	inorganic cation transmembrane transport	biological_process	localization	52	3135	95	8400	0.547368421	0.000386014	0.02082331
GO:0046351	disaccharide biosynthetic process	biological_process	cellular process	17	3135	23	8400	0.739130435	0.000392484	0.02088229
GO:1902600	proton transmembrane transport	biological_process	localization	51	3135	93	8400	0.548387097	0.00041234	0.02164229
GO:1990904	ribonucleoprotein complex	cellular_component	protein-containing complex	268	4053	643	11431	0.416796267	0.000448775	0.02324054
GO:0022857	transmembrane transporter activity	molecular_function	transporter activity	403	5826	964	15861	0.418049793	0.000461328	0.02357628
GO:0003746	translation elongation factor activity	molecular_function	binding	37	5826	64	15861	0.578125	0.000473393	0.0238787
GO:0005774	vacuolar membrane	cellular_component	organelle part	37	4053	66	11431	0.560606061	0.000483254	0.02406359
GO:0003824	catalytic activity	molecular_function	catalytic activity	3536	5826	9360	15861	0.377777778	0.000546278	0.02685753
GO:0072330	monocarboxylic acid biosynthetic process	biological_process	cellular process	82	3135	164	8400	0.5	0.000555415	0.0269654
GO:0005524	ATP binding	molecular_function	binding	945	5826	2380	15861	0.397058824	0.000620765	0.02976604
GO:0044249	cellular biosynthetic process	biological_process	cellular process	754	3135	1860	8400	0.405376344	0.000658927	0.03121064
GO:0008483	transaminase activity	molecular_function	catalytic activity	27	5826	44	15861	0.613636364	0.000766931	0.03546145
GO:0016769	transferase activity, transferring nitrogenous groups	molecular_function	catalytic activity	27	5826	44	15861	0.613636364	0.000766931	0.03546145
GO:0015662	ATPase activity, coupled to transmembrane movement of ions, phosphorylative mechanism	molecular_function	transporter activity	19	5826	28	15861	0.678571429	0.000804954	0.03678167
GO:0033176	proton-transporting V-type ATPase complex	cellular_component	protein-containing complex	23	4053	37	11431	0.621621622	0.000827267	0.03736168
GO:0047938	glucose-6-phosphate 1-epimerase activity	molecular_function	catalytic activity	7	5826	7	15861	1	0.000900095	0.04018356
GO:0019538	protein metabolic process	biological_process	metabolic process	476	3135	1151	8400	0.413553432	0.001356577	0.05987438
GO:0000302	response to reactive oxygen species	biological_process	response to stimulus	14	3135	19	8400	0.736842105	0.001392951	0.06078901
GO:0032870	cellular response to hormone stimulus	biological_process	cellular process	59	3135	115	8400	0.513043478	0.001446141	0.06164415
GO:0044271	cellular nitrogen compound biosynthetic process	biological_process	cellular process	446	3135	1075	8400	0.414883721	0.00146016	0.06164415
GO:0071495	cellular response to endogenous stimulus	biological_process	response to stimulus	59	3135	115	8400	0.513043478	0.001446141	0.06164415
GO:0005975	carbohydrate metabolic process	biological_process	metabolic process	351	3135	833	8400	0.421368547	0.00148008	0.06181323
GO:0046677	response to antibiotic	biological_process	response to stimulus	10	3135	12	8400	0.833333333	0.001503343	0.06211685
GO:0019359	nicotinamide nucleotide biosynthetic process	biological_process	cellular process	34	3135	60	8400	0.566666667	0.001737777	0.07104764
GO:0042221	response to chemical	biological_process	response to stimulus	149	3135	330	8400	0.451515152	0.001784899	0.07221404
GO:0009312	oligosaccharide biosynthetic process	biological_process	metabolic process	19	3135	29	8400	0.655172414	0.001892652	0.07552914
GO:0009408	response to heat	biological_process	response to stimulus	20	3135	31	8400	0.64516129	0.00190573	0.07552914
GO:0003989	acetyl-CoA carboxylase activity	molecular_function	catalytic activity	8	5826	9	15861	0.888888889	0.00200336	0.07584548
GO:0005198	structural molecule activity	molecular_function	structural molecule activity	243	5826	571	15861	0.425569177	0.002030428	0.07584548
GO:0008652	cellular amino acid biosynthetic process	biological_process	cellular process	77	3135	158	8400	0.487341772	0.002030878	0.07584548
GO:0016421	CoA carboxylase activity	molecular_function	catalytic activity	8	5826	9	15861	0.888888889	0.00200336	0.07584548
GO:0016885	ligase activity, forming carbon-carbon bonds	molecular_function	catalytic activity	8	5826	9	15861	0.888888889	0.00200336	0.07584548
GO:0034220	ion transmembrane transport	biological_process	localization	55	3135	107	8400	0.514018692	0.001950449	0.07584548
GO:0008104	protein localization	biological_process	localization	199	3135	455	8400	0.437362637	0.002282818	0.08444252
GO:0009185	ribonucleoside diphosphate metabolic process	biological_process	cellular process	28	3135	48	8400	0.583333333	0.002427396	0.08894345
GO:0046417	chorismate metabolic process	biological_process	cellular process	12	3135	16	8400	0.75	0.002457967	0.0892219
GO:0019363	pyridine nucleotide biosynthetic process	biological_process	cellular process	34	3135	61	8400	0.557377049	0.002534209	0.09113766
GO:0030554	adenyl nucleotide binding	molecular_function	binding	974	5826	2482	15861	0.392425463	0.002604246	0.09279717
GO:0042542	response to hydrogen peroxide	biological_process	response to stimulus	6	3135	6	8400	1	0.002694301	0.09513332
GO:0009755	hormone-mediated signaling pathway	biological_process	biological regulation	56	3135	111	8400	0.504504505	0.003064205	0.09835845
GO:0015988	energy coupled proton transmembrane transport, against electrochemical gradient	biological_process	localization	23	3135	38	8400	0.605263158	0.003034107	0.09835845
GO:0015991	ATP hydrolysis coupled proton transport	biological_process	localization	23	3135	38	8400	0.605263158	0.003034107	0.09835845
GO:0035251	UDP-glucosyltransferase activity	molecular_function	catalytic activity	45	5826	87	15861	0.517241379	0.00297075	0.09835845
GO:0042493	response to drug	biological_process	response to stimulus	14	3135	20	8400	0.7	0.003050936	0.09835845
GO:0042886	amide transport	biological_process	localization	199	3135	457	8400	0.435448578	0.002912799	0.09835845
GO:0045184	establishment of protein localization	biological_process	localization	188	3135	430	8400	0.437209302	0.003038901	0.09835845
GO:0072521	purine-containing compound metabolic process	biological_process	cellular process	97	3135	207	8400	0.468599034	0.002813907	0.09835845
GO:0090662	ATP hydrolysis coupled transmembrane transport	biological_process	localization	23	3135	38	8400	0.605263158	0.003034107	0.09835845
GO:0099131	ATP hydrolysis coupled ion transmembrane transport	biological_process	localization	23	3135	38	8400	0.605263158	0.003034107	0.09835845
GO:0099132	ATP hydrolysis coupled cation transmembrane transport	biological_process	localization	23	3135	38	8400	0.605263158	0.003034107	0.09835845
GO:0006414	translational elongation	biological_process	cellular process	15	3135	22	8400	0.681818182	0.003225496	0.1010309
GO:0009259	ribonucleotide metabolic process	biological_process	cellular process	90	3135	191	8400	0.471204188	0.003213905	0.1010309
GO:0032559	adenyl ribonucleotide binding	molecular_function	binding	971	5826	2478	15861	0.391848265	0.003198478	0.1010309
GO:0019829	cation-transporting ATPase activity	molecular_function	transporter activity	40	5826	76	15861	0.526315789	0.003305148	0.1010803
GO:0022853	active ion transmembrane transporter activity	molecular_function	transporter activity	40	5826	76	15861	0.526315789	0.003305148	0.1010803
GO:0042625	ATPase coupled ion transmembrane transporter activity	molecular_function	transporter activity	40	5826	76	15861	0.526315789	0.003305148	0.1010803
GO:0016226	iron-sulfur cluster assembly	biological_process	cellular component organization or biogenesis	17	3135	26	8400	0.653846154	0.003386889	0.1019742
GO:0031163	metallo-sulfur cluster assembly	biological_process	cellular component organization or biogenesis	17	3135	26	8400	0.653846154	0.003386889	0.1019742
GO:0015833	peptide transport	biological_process	localization	198	3135	456	8400	0.434210526	0.003478805	0.103936
GO:0008135	translation factor activity, RNA binding	molecular_function	binding	108	5826	238	15861	0.453781513	0.003571951	0.1059043
GO:0009132	nucleoside diphosphate metabolic process	biological_process	cellular process	28	3135	49	8400	0.571428571	0.003668961	0.1079564
GO:0006096	glycolytic process	biological_process	cellular process	27	3135	47	8400	0.574468085	0.003887074	0.1086144
GO:0006165	nucleoside diphosphate phosphorylation	biological_process	cellular process	27	3135	47	8400	0.574468085	0.003887074	0.1086144
GO:0006757	ATP generation from ADP	biological_process	cellular process	27	3135	47	8400	0.574468085	0.003887074	0.1086144
GO:0009135	purine nucleoside diphosphate metabolic process	biological_process	cellular process	27	3135	47	8400	0.574468085	0.003887074	0.1086144
GO:0009179	purine ribonucleoside diphosphate metabolic process	biological_process	cellular process	27	3135	47	8400	0.574468085	0.003887074	0.1086144
GO:0042866	pyruvate biosynthetic process	biological_process	cellular process	27	3135	47	8400	0.574468085	0.003887074	0.1086144
GO:0046031	ADP metabolic process	biological_process	cellular process	27	3135	47	8400	0.574468085	0.003887074	0.1086144
GO:0016051	carbohydrate biosynthetic process	biological_process	metabolic process	79	3135	166	8400	0.475903614	0.004020697	0.1115456
GO:0072525	pyridine-containing compound biosynthetic process	biological_process	cellular process	37	3135	69	8400	0.536231884	0.004102079	0.1129963
GO:0015031	protein transport	biological_process	localization	186	3135	428	8400	0.434579439	0.004357056	0.1191747
GO:0017144	drug metabolic process	biological_process	cellular process	204	3135	473	8400	0.431289641	0.004392008	0.1192906
GO:0043021	ribonucleoprotein complex binding	molecular_function	binding	19	5826	31	15861	0.612903226	0.004671576	0.1260028
GO:0004427	inorganic diphosphatase activity	molecular_function	catalytic activity	12	5826	17	15861	0.705882353	0.004766792	0.1268097
GO:0004707	MAP kinase activity	molecular_function	catalytic activity	12	5826	17	15861	0.705882353	0.004766792	0.1268097
GO:0000145	exocyst	cellular_component	cell	19	4053	32	11431	0.59375	0.00486454	0.1285298
GO:0006520	cellular amino acid metabolic process	biological_process	cellular process	144	3135	325	8400	0.443076923	0.005006465	0.1302266
GO:0015932	nucleobase-containing compound transmembrane transporter activity	molecular_function	transporter activity	16	5826	25	15861	0.64	0.005096407	0.1302266
GO:0046434	organophosphate catabolic process	biological_process	cellular process	34	3135	63	8400	0.53968254	0.005087553	0.1302266
GO:0099516	ion antiporter activity	molecular_function	transporter activity	16	5826	25	15861	0.64	0.005096407	0.1302266
GO:1901505	carbohydrate derivative transmembrane transporter activity	molecular_function	transporter activity	16	5826	25	15861	0.64	0.005096407	0.1302266
GO:0005777	peroxisome	cellular_component	cell	31	4053	59	11431	0.525423729	0.00520139	0.1311831
GO:0042579	microbody	cellular_component	cell	31	4053	59	11431	0.525423729	0.00520139	0.1311831
GO:0009067	aspartate family amino acid biosynthetic process	biological_process	cellular process	21	3135	35	8400	0.6	0.005269276	0.1320379
GO:0009086	methionine biosynthetic process	biological_process	cellular process	12	3135	17	8400	0.705882353	0.005522991	0.1375083
GO:0009317	acetyl-CoA carboxylase complex	cellular_component	cell	5	4053	5	11431	1	0.005594612	0.1375283
GO:0044272	sulfur compound biosynthetic process	biological_process	cellular process	41	3135	79	8400	0.518987342	0.00559346	0.1375283
GO:0009072	aromatic amino acid family metabolic process	biological_process	cellular process	32	3135	59	8400	0.542372881	0.00586707	0.1424231
GO:0043650	dicarboxylic acid biosynthetic process	biological_process	cellular process	13	3135	19	8400	0.684210526	0.005843808	0.1424231
GO:0006721	terpenoid metabolic process	biological_process	cellular process	15	3135	23	8400	0.652173913	0.006092165	0.1469688
GO:0009266	response to temperature stimulus	biological_process	response to stimulus	26	3135	46	8400	0.565217391	0.006139988	0.1472081
GO:0034404	nucleobase-containing small molecule biosynthetic process	biological_process	cellular process	43	3135	84	8400	0.511904762	0.006348027	0.1512622
GO:0009150	purine ribonucleotide metabolic process	biological_process	cellular process	83	3135	178	8400	0.466292135	0.00638726	0.151269
GO:0003857	3-hydroxyacyl-CoA dehydrogenase activity	molecular_function	catalytic activity	5	5826	5	15861	1	0.006679251	0.1553426
GO:0022625	cytosolic large ribosomal subunit	cellular_component	organelle part	10	4053	14	11431	0.714285714	0.00667766	0.1553426
GO:0051787	misfolded protein binding	molecular_function	binding	5	5826	5	15861	1	0.006679251	0.1553426
GO:0016157	sucrose synthase activity	molecular_function	catalytic activity	8	5826	10	15861	0.8	0.006768728	0.1557758
GO:0071705	nitrogen compound transport	biological_process	localization	208	3135	487	8400	0.427104723	0.006778094	0.1557758
GO:0006090	pyruvate metabolic process	biological_process	cellular process	34	3135	64	8400	0.53125	0.007017723	0.1591111
GO:0009628	response to abiotic stimulus	biological_process	response to stimulus	84	3135	181	8400	0.464088398	0.007103503	0.1591111
GO:0016469	proton-transporting two-sector ATPase complex	cellular_component	protein-containing complex	34	4053	67	11431	0.507462687	0.007136798	0.1591111
GO:0019693	ribose phosphate metabolic process	biological_process	cellular process	103	3135	227	8400	0.453744493	0.00713673	0.1591111
GO:0034605	cellular response to heat	biological_process	cellular process	5	3135	5	8400	1	0.007226407	0.1591111
GO:0051084	'de novo' posttranslational protein folding	biological_process	cellular process	5	3135	5	8400	1	0.007226407	0.1591111
GO:0051085	chaperone cofactor-dependent protein refolding	biological_process	cellular process	5	3135	5	8400	1	0.007226407	0.1591111
GO:1901292	nucleoside phosphate catabolic process	biological_process	cellular process	29	3135	53	8400	0.547169811	0.007250942	0.1591111
GO:0009734	auxin-activated signaling pathway	biological_process	biological regulation	41	3135	80	8400	0.5125	0.007400117	0.1605701
GO:0071365	cellular response to auxin stimulus	biological_process	cellular process	41	3135	80	8400	0.5125	0.007400117	0.1605701
GO:0044448	cell cortex part	cellular_component	cell	19	4053	33	11431	0.575757576	0.00769533	0.1660481
GO:0005388	calcium-transporting ATPase activity	molecular_function	transporter activity	9	5826	12	15861	0.75	0.008072925	0.1732334
GO:0000097	sulfur amino acid biosynthetic process	biological_process	cellular process	21	3135	36	8400	0.583333333	0.008249933	0.1759356
GO:0009166	nucleotide catabolic process	biological_process	cellular process	27	3135	49	8400	0.551020408	0.008334744	0.1759356
GO:0046939	nucleotide phosphorylation	biological_process	cellular process	27	3135	49	8400	0.551020408	0.008334744	0.1759356
GO:0009142	nucleoside triphosphate biosynthetic process	biological_process	cellular process	46	3135	92	8400	0.5	0.008468122	0.176829
GO:0009201	ribonucleoside triphosphate biosynthetic process	biological_process	cellular process	46	3135	92	8400	0.5	0.008468122	0.176829
GO:0012506	vesicle membrane	cellular_component	organelle part	32	4053	63	11431	0.507936508	0.008746846	0.181071
GO:0043648	dicarboxylic acid metabolic process	biological_process	cellular process	31	3135	58	8400	0.534482759	0.008764507	0.181071
GO:0016160	amylase activity	molecular_function	catalytic activity	10	5826	14	15861	0.714285714	0.00889911	0.1828791
GO:0009199	ribonucleoside triphosphate metabolic process	biological_process	cellular process	60	3135	125	8400	0.48	0.008987507	0.1837236
GO:0006163	purine nucleotide metabolic process	biological_process	cellular process	83	3135	180	8400	0.461111111	0.009062956	0.1840662
GO:0019904	protein domain specific binding	molecular_function	binding	15	5826	24	15861	0.625	0.009099049	0.1840662
GO:0006631	fatty acid metabolic process	biological_process	cellular process	53	3135	109	8400	0.486238532	0.009960578	0.1991221
GO:0006662	glycerol ether metabolic process	biological_process	metabolic process	17	3135	28	8400	0.607142857	0.009997117	0.1991221
GO:0018904	ether metabolic process	biological_process	metabolic process	17	3135	28	8400	0.607142857	0.009997117	0.1991221
GO:0044267	cellular protein metabolic process	biological_process	cellular process	437	3135	1077	8400	0.405756732	0.01010265	0.2001974
GO:0006720	isoprenoid metabolic process	biological_process	cellular process	29	3135	54	8400	0.537037037	0.01016064	0.2003245
GO:0006914	autophagy	biological_process	cellular process	16	3135	26	8400	0.615384615	0.01037266	0.2014371
GO:0009651	response to salt stress	biological_process	response to stimulus	16	3135	26	8400	0.615384615	0.01037266	0.2014371
GO:0061919	process utilizing autophagic mechanism	biological_process	cellular process	16	3135	26	8400	0.615384615	0.01037266	0.2014371
GO:0012505	endomembrane system	cellular_component	cell	236	4053	590	11431	0.4	0.01045432	0.2020128
GO:0000096	sulfur amino acid metabolic process	biological_process	cellular process	23	3135	41	8400	0.56097561	0.01093557	0.2099273
GO:0031669	cellular response to nutrient levels	biological_process	cellular process	12	3135	18	8400	0.666666667	0.010972	0.2099273
GO:0005938	cell cortex	cellular_component	cell	19	4053	34	11431	0.558823529	0.01171894	0.2175756
GO:0006101	citrate metabolic process	biological_process	cellular process	35	3135	68	8400	0.514705882	0.01176114	0.2175756
GO:0008121	ubiquinol-cytochrome-c reductase activity	molecular_function	catalytic activity	6	5826	7	15861	0.857142857	0.01176387	0.2175756
GO:0016681	oxidoreductase activity, acting on diphenols and related substances as donors, cytochrome as acceptor	molecular_function	catalytic activity	6	5826	7	15861	0.857142857	0.01176387	0.2175756
GO:0099568	cytoplasmic region	cellular_component	cell	19	4053	34	11431	0.558823529	0.01171894	0.2175756
GO:1901565	organonitrogen compound catabolic process	biological_process	metabolic process	122	3135	277	8400	0.440433213	0.01156974	0.2175756
GO:1901607	alpha-amino acid biosynthetic process	biological_process	cellular process	62	3135	131	8400	0.473282443	0.01157835	0.2175756
GO:0019200	carbohydrate kinase activity	molecular_function	catalytic activity	18	5826	31	15861	0.580645161	0.01258736	0.2317029
GO:0046034	ATP metabolic process	biological_process	cellular process	52	3135	108	8400	0.481481481	0.01334906	0.2445649
GO:0006812	cation transport	biological_process	localization	98	3135	219	8400	0.447488584	0.01344114	0.2450957
GO:0009260	ribonucleotide biosynthetic process	biological_process	cellular process	65	3135	139	8400	0.467625899	0.01357113	0.24514
GO:0010035	response to inorganic substance	biological_process	response to stimulus	43	3135	87	8400	0.494252874	0.01363324	0.24514
GO:0033179	proton-transporting V-type ATPase, V0 domain	cellular_component	protein-containing complex	10	4053	15	11431	0.666666667	0.01369603	0.24514
GO:0046390	ribose phosphate biosynthetic process	biological_process	cellular process	65	3135	139	8400	0.467625899	0.01357113	0.24514
GO:0009141	nucleoside triphosphate metabolic process	biological_process	cellular process	62	3135	132	8400	0.46969697	0.01402959	0.2499584
GO:0036442	proton-exporting ATPase activity	molecular_function	transporter activity	16	5826	27	15861	0.592592593	0.01426296	0.2521844
GO:0072350	tricarboxylic acid metabolic process	biological_process	cellular process	36	3135	71	8400	0.507042254	0.01428439	0.2521844
GO:0004312	fatty acid synthase activity	molecular_function	catalytic activity	7	5826	9	15861	0.777777778	0.01498508	0.2575312
GO:0004373	glycogen (starch) synthase activity	molecular_function	catalytic activity	7	5826	9	15861	0.777777778	0.01498508	0.2575312
GO:0007031	peroxisome organization	biological_process	cellular component organization or biogenesis	18	3135	31	8400	0.580645161	0.01498481	0.2575312
GO:0008172	S-methyltransferase activity	molecular_function	catalytic activity	7	5826	9	15861	0.777777778	0.01498508	0.2575312
GO:0010033	response to organic substance	biological_process	response to stimulus	103	3135	232	8400	0.443965517	0.01488342	0.2575312
GO:0015301	anion:anion antiporter activity	molecular_function	transporter activity	7	5826	9	15861	0.777777778	0.01498508	0.2575312
GO:0009161	ribonucleoside monophosphate metabolic process	biological_process	cellular process	66	3135	142	8400	0.464788732	0.01513901	0.2578944
GO:0016857	racemase and epimerase activity, acting on carbohydrates and derivatives	molecular_function	catalytic activity	15	5826	25	15861	0.6	0.01510301	0.2578944
GO:0000813	ESCRT I complex	cellular_component	organelle part	4	4053	4	11431	1	0.01578899	0.2627696
GO:0005200	structural constituent of cytoskeleton	molecular_function	structural molecule activity	14	5826	23	15861	0.608695652	0.01591575	0.2627696
GO:0005623	cell	cellular_component	cell	2161	4053	5938	11431	0.363927248	0.01550405	0.2627696
GO:0005853	eukaryotic translation elongation factor 1 complex	cellular_component	cell	4	4053	4	11431	1	0.01578899	0.2627696
GO:0009073	aromatic amino acid family biosynthetic process	biological_process	cellular process	23	3135	42	8400	0.547619048	0.01576843	0.2627696
GO:0009144	purine nucleoside triphosphate metabolic process	biological_process	cellular process	55	3135	116	8400	0.474137931	0.01603409	0.2627696
GO:0009145	purine nucleoside triphosphate biosynthetic process	biological_process	cellular process	41	3135	83	8400	0.493975904	0.01593912	0.2627696
GO:0009205	purine ribonucleoside triphosphate metabolic process	biological_process	cellular process	55	3135	116	8400	0.474137931	0.01603409	0.2627696
GO:0009206	purine ribonucleoside triphosphate biosynthetic process	biological_process	cellular process	41	3135	83	8400	0.493975904	0.01593912	0.2627696
GO:0044445	cytosolic part	cellular_component	cell	26	4053	51	11431	0.509803922	0.01622797	0.2648296
GO:0006458	'de novo' protein folding	biological_process	cellular process	7	3135	9	8400	0.777777778	0.01648011	0.2655965
GO:0007623	circadian rhythm	biological_process	rhythmic process	7	3135	9	8400	0.777777778	0.01648011	0.2655965
GO:0048511	rhythmic process	biological_process	rhythmic process	7	3135	9	8400	0.777777778	0.01648011	0.2655965
GO:0006099	tricarboxylic acid cycle	biological_process	cellular process	34	3135	67	8400	0.507462687	0.01672082	0.2672579
GO:0009060	aerobic respiration	biological_process	cellular process	34	3135	67	8400	0.507462687	0.01672082	0.2672579
GO:0015077	monovalent inorganic cation transmembrane transporter activity	molecular_function	transporter activity	82	5826	184	15861	0.445652174	0.01698231	0.270325
GO:0034613	cellular protein localization	biological_process	localization	136	3135	315	8400	0.431746032	0.01718364	0.2713059
GO:0070727	cellular macromolecule localization	biological_process	localization	136	3135	315	8400	0.431746032	0.01718364	0.2713059
GO:0003825	alpha,alpha-trehalose-phosphate synthase (UDP-forming) activity	molecular_function	catalytic activity	4	5826	4	15861	1	0.01819184	0.2738648
GO:0003872	6-phosphofructokinase activity	molecular_function	catalytic activity	10	5826	15	15861	0.666666667	0.01795402	0.2738648
GO:0004325	ferrochelatase activity	molecular_function	catalytic activity	4	5826	4	15861	1	0.01819184	0.2738648
GO:0004337	geranyltranstransferase activity	molecular_function	catalytic activity	4	5826	4	15861	1	0.01819184	0.2738648
GO:0004563	beta-N-acetylhexosaminidase activity	molecular_function	catalytic activity	4	5826	4	15861	1	0.01819184	0.2738648
GO:0008553	proton-exporting ATPase activity, phosphorylative mechanism	molecular_function	transporter activity	9	5826	13	15861	0.692307692	0.01770907	0.2738648
GO:0009123	nucleoside monophosphate metabolic process	biological_process	cellular process	66	3135	143	8400	0.461538462	0.01806271	0.2738648
GO:0009126	purine nucleoside monophosphate metabolic process	biological_process	cellular process	61	3135	131	8400	0.465648855	0.01817215	0.2738648
GO:0009167	purine ribonucleoside monophosphate metabolic process	biological_process	cellular process	61	3135	131	8400	0.465648855	0.01817215	0.2738648
GO:0015929	hexosaminidase activity	molecular_function	catalytic activity	4	5826	4	15861	1	0.01819184	0.2738648
GO:0016717	oxidoreductase activity, acting on paired donors, with oxidation of a pair of donors resulting in the reduction of molecular oxygen to two molecules of water	molecular_function	catalytic activity	9	5826	13	15861	0.692307692	0.01770907	0.2738648
GO:0102148	N-acetyl-beta-D-galactosaminidase activity	molecular_function	catalytic activity	4	5826	4	15861	1	0.01819184	0.2738648
GO:0030659	cytoplasmic vesicle membrane	cellular_component	organelle part	30	4053	61	11431	0.491803279	0.01877823	0.2814049
GO:0034637	cellular carbohydrate biosynthetic process	biological_process	cellular process	58	3135	124	8400	0.467741935	0.01883761	0.2814049
GO:0016854	racemase and epimerase activity	molecular_function	catalytic activity	18	5826	32	15861	0.5625	0.01903072	0.2832004
GO:0004722	protein serine/threonine phosphatase activity	molecular_function	catalytic activity	46	5826	97	15861	0.474226804	0.01963582	0.2855761
GO:0006555	methionine metabolic process	biological_process	cellular process	12	3135	19	8400	0.631578947	0.0197632	0.2855761
GO:0006730	one-carbon metabolic process	biological_process	cellular process	12	3135	19	8400	0.631578947	0.0197632	0.2855761
GO:0009636	response to toxic substance	biological_process	response to stimulus	12	3135	19	8400	0.631578947	0.0197632	0.2855761
GO:0010193	response to ozone	biological_process	response to stimulus	4	3135	4	8400	1	0.01937813	0.2855761
GO:0072522	purine-containing compound biosynthetic process	biological_process	cellular process	65	3135	141	8400	0.460992908	0.01940354	0.2855761
GO:0120029	proton export across plasma membrane	biological_process	localization	9	3135	13	8400	0.692307692	0.01977857	0.2855761
GO:0140115	export across plasma membrane	biological_process	localization	9	3135	13	8400	0.692307692	0.01977857	0.2855761
GO:0006002	fructose 6-phosphate metabolic process	biological_process	cellular process	10	3135	15	8400	0.666666667	0.0202025	0.2874231
GO:0006754	ATP biosynthetic process	biological_process	cellular process	38	3135	77	8400	0.493506494	0.0201797	0.2874231
GO:0071214	cellular response to abiotic stimulus	biological_process	cellular process	11	3135	17	8400	0.647058824	0.02014497	0.2874231
GO:0104004	cellular response to environmental stimulus	biological_process	cellular process	11	3135	17	8400	0.647058824	0.02014497	0.2874231
GO:0032940	secretion by cell	biological_process	cellular process	28	3135	54	8400	0.518518519	0.02035261	0.288502
GO:1901605	alpha-amino acid metabolic process	biological_process	cellular process	89	3135	200	8400	0.445	0.02095159	0.2959126
GO:0009165	nucleotide biosynthetic process	biological_process	cellular process	80	3135	178	8400	0.449438202	0.02116859	0.2968188
GO:1901293	nucleoside phosphate biosynthetic process	biological_process	cellular process	80	3135	178	8400	0.449438202	0.02116859	0.2968188
GO:0044433	cytoplasmic vesicle part	cellular_component	organelle part	38	4053	81	11431	0.469135802	0.02173437	0.3036557
GO:0043094	cellular metabolic compound salvage	biological_process	cellular process	18	3135	32	8400	0.5625	0.02249048	0.3130933
GO:0016702	oxidoreductase activity, acting on single donors with incorporation of molecular oxygen, incorporation of two atoms of oxygen	molecular_function	catalytic activity	20	5826	37	15861	0.540540541	0.02346148	0.3254442
GO:0004673	protein histidine kinase activity	molecular_function	catalytic activity	15	5826	26	15861	0.576923077	0.02374123	0.3269891
GO:0016775	phosphotransferase activity, nitrogenous group as acceptor	molecular_function	catalytic activity	15	5826	26	15861	0.576923077	0.02374123	0.3269891
GO:0009156	ribonucleoside monophosphate biosynthetic process	biological_process	cellular process	52	3135	111	8400	0.468468468	0.02436285	0.3343651
GO:0030170	pyridoxal phosphate binding	molecular_function	binding	38	5826	79	15861	0.481012658	0.0249068	0.3394316
GO:0070279	vitamin B6 binding	molecular_function	binding	38	5826	79	15861	0.481012658	0.0249068	0.3394316
GO:0015980	energy derivation by oxidation of organic compounds	biological_process	cellular process	49	3135	104	8400	0.471153846	0.02518637	0.3396662
GO:0044282	small molecule catabolic process	biological_process	metabolic process	41	3135	85	8400	0.482352941	0.02514292	0.3396662
GO:0046700	heterocycle catabolic process	biological_process	cellular process	59	3135	128	8400	0.4609375	0.02510903	0.3396662
GO:0015078	proton transmembrane transporter activity	molecular_function	transporter activity	57	5826	125	15861	0.456	0.02541899	0.3416172
GO:0006970	response to osmotic stress	biological_process	response to stimulus	16	3135	28	8400	0.571428571	0.02575184	0.3437118
GO:0009639	response to red or far red light	biological_process	response to stimulus	16	3135	28	8400	0.571428571	0.02575184	0.3437118
GO:0016701	oxidoreductase activity, acting on single donors with incorporation of molecular oxygen	molecular_function	catalytic activity	26	5826	51	15861	0.509803922	0.02603681	0.3451432
GO:0016874	ligase activity	molecular_function	catalytic activity	213	5826	521	15861	0.408829175	0.02602232	0.3451432
GO:0009152	purine ribonucleotide biosynthetic process	biological_process	cellular process	58	3135	126	8400	0.46031746	0.02698924	0.3521543
GO:0016054	organic acid catabolic process	biological_process	cellular process	28	3135	55	8400	0.509090909	0.02698733	0.3521543
GO:0016853	isomerase activity	molecular_function	catalytic activity	111	5826	260	15861	0.426923077	0.02667661	0.3521543
GO:0046395	carboxylic acid catabolic process	biological_process	cellular process	28	3135	55	8400	0.509090909	0.02698733	0.3521543
GO:0070652	HAUS complex	cellular_component	organelle part	6	4053	8	11431	0.75	0.02701905	0.3521543
GO:0044255	cellular lipid metabolic process	biological_process	cellular process	151	3135	357	8400	0.422969188	0.0274262	0.3552905
GO:1905368	peptidase complex	cellular_component	protein-containing complex	48	4053	107	11431	0.448598131	0.02744262	0.3552905
GO:0044183	protein binding involved in protein folding	molecular_function	binding	5	5826	6	15861	0.833333333	0.02781519	0.3589176
GO:0005852	eukaryotic translation initiation factor 3 complex	cellular_component	cell	14	4053	25	11431	0.56	0.02840698	0.3617466
GO:0016282	eukaryotic 43S preinitiation complex	cellular_component	cell	14	4053	25	11431	0.56	0.02840698	0.3617466
GO:0033290	eukaryotic 48S preinitiation complex	cellular_component	cell	14	4053	25	11431	0.56	0.02840698	0.3617466
GO:0070993	translation preinitiation complex	cellular_component	cell	14	4053	25	11431	0.56	0.02840698	0.3617466
GO:0006641	triglyceride metabolic process	biological_process	cellular process	5	3135	6	8400	0.833333333	0.02988694	0.3627889
GO:0006986	response to unfolded protein	biological_process	response to stimulus	5	3135	6	8400	0.833333333	0.02988694	0.3627889
GO:0009124	nucleoside monophosphate biosynthetic process	biological_process	cellular process	52	3135	112	8400	0.464285714	0.02932813	0.3627889
GO:0009127	purine nucleoside monophosphate biosynthetic process	biological_process	cellular process	47	3135	100	8400	0.47	0.02929533	0.3627889
GO:0009168	purine ribonucleoside monophosphate biosynthetic process	biological_process	cellular process	47	3135	100	8400	0.47	0.02929533	0.3627889
GO:0009411	response to UV	biological_process	response to stimulus	5	3135	6	8400	0.833333333	0.02988694	0.3627889
GO:0010017	red or far-red light signaling pathway	biological_process	biological regulation	5	3135	6	8400	0.833333333	0.02988694	0.3627889
GO:0019320	hexose catabolic process	biological_process	metabolic process	5	3135	6	8400	0.833333333	0.02988694	0.3627889
GO:0019842	vitamin binding	molecular_function	binding	53	5826	116	15861	0.456896552	0.02911123	0.3627889
GO:0034620	cellular response to unfolded protein	biological_process	cellular process	5	3135	6	8400	0.833333333	0.02988694	0.3627889
GO:0035966	response to topologically incorrect protein	biological_process	response to stimulus	5	3135	6	8400	0.833333333	0.02988694	0.3627889
GO:0035967	cellular response to topologically incorrect protein	biological_process	cellular process	5	3135	6	8400	0.833333333	0.02988694	0.3627889
GO:0044270	cellular nitrogen compound catabolic process	biological_process	cellular process	59	3135	129	8400	0.457364341	0.02979605	0.3627889
GO:0046903	secretion	biological_process	localization	30	3135	60	8400	0.5	0.02988992	0.3627889
GO:0071489	cellular response to red or far red light	biological_process	cellular process	5	3135	6	8400	0.833333333	0.02988694	0.3627889
GO:0006796	phosphate-containing compound metabolic process	biological_process	cellular process	212	3135	513	8400	0.413255361	0.03005992	0.3637157
GO:0009108	coenzyme biosynthetic process	biological_process	cellular process	61	3135	134	8400	0.455223881	0.03052147	0.3679203
GO:0033178	proton-transporting two-sector ATPase complex, catalytic domain	cellular_component	protein-containing complex	20	4053	39	11431	0.512820513	0.03059687	0.3679203
GO:0031667	response to nutrient levels	biological_process	response to stimulus	13	3135	22	8400	0.590909091	0.03107726	0.3725435
GO:0004553	hydrolase activity, hydrolyzing O-glycosyl compounds	molecular_function	catalytic activity	162	5826	392	15861	0.413265306	0.03229453	0.3755415
GO:0004619	phosphoglycerate mutase activity	molecular_function	catalytic activity	6	5826	8	15861	0.75	0.03239094	0.3755415
GO:0005375	copper ion transmembrane transporter activity	molecular_function	transporter activity	6	5826	8	15861	0.75	0.03239094	0.3755415
GO:0005783	endoplasmic reticulum	cellular_component	cell	113	4053	276	11431	0.40942029	0.03201126	0.3755415
GO:0006886	intracellular protein transport	biological_process	localization	121	3135	283	8400	0.427561837	0.03216568	0.3755415
GO:0008152	metabolic process	biological_process	metabolic process	1842	3135	4825	8400	0.381761658	0.03146908	0.3755415
GO:0008443	phosphofructokinase activity	molecular_function	catalytic activity	10	5826	16	15861	0.625	0.03228267	0.3755415
GO:0015368	calcium:cation antiporter activity	molecular_function	transporter activity	6	5826	8	15861	0.75	0.03239094	0.3755415
GO:0015369	calcium:proton antiporter activity	molecular_function	transporter activity	6	5826	8	15861	0.75	0.03239094	0.3755415
GO:0045300	acyl-[acyl-carrier-protein] desaturase activity	molecular_function	catalytic activity	6	5826	8	15861	0.75	0.03239094	0.3755415
GO:0046912	transferase activity, transferring acyl groups, acyl groups converted into alkyl on transfer	molecular_function	catalytic activity	10	5826	16	15861	0.625	0.03228267	0.3755415
GO:0009066	aspartate family amino acid metabolic process	biological_process	cellular process	22	3135	42	8400	0.523809524	0.03287147	0.3777301
GO:0016114	terpenoid biosynthetic process	biological_process	cellular process	12	3135	20	8400	0.6	0.03286214	0.3777301
GO:0046496	nicotinamide nucleotide metabolic process	biological_process	cellular process	48	3135	103	8400	0.466019417	0.03284869	0.3777301
GO:0004222	metalloendopeptidase activity	molecular_function	catalytic activity	29	5826	59	15861	0.491525424	0.03391294	0.3879067
GO:0004805	trehalose-phosphatase activity	molecular_function	catalytic activity	7	5826	10	15861	0.7	0.03415656	0.3879067
GO:0016161	beta-amylase activity	molecular_function	catalytic activity	7	5826	10	15861	0.7	0.03415656	0.3879067
GO:0102229	amylopectin maltohydrolase activity	molecular_function	catalytic activity	7	5826	10	15861	0.7	0.03415656	0.3879067
GO:0008194	UDP-glycosyltransferase activity	molecular_function	catalytic activity	84	5826	194	15861	0.432989691	0.03428647	0.3879469
GO:0044242	cellular lipid catabolic process	biological_process	cellular process	11	3135	18	8400	0.611111111	0.03455964	0.3879469
GO:0044438	microbody part	cellular_component	organelle part	12	4053	21	11431	0.571428571	0.03455349	0.3879469
GO:0044439	peroxisomal part	cellular_component	organelle part	12	4053	21	11431	0.571428571	0.03455349	0.3879469
GO:0016108	tetraterpenoid metabolic process	biological_process	cellular process	6	3135	8	8400	0.75	0.03509241	0.3916636
GO:0016116	carotenoid metabolic process	biological_process	cellular process	6	3135	8	8400	0.75	0.03509241	0.3916636
GO:0042594	response to starvation	biological_process	response to stimulus	10	3135	16	8400	0.625	0.03606718	0.4013895
GO:1901361	organic cyclic compound catabolic process	biological_process	metabolic process	74	3135	167	8400	0.443113772	0.03646908	0.4047026
GO:0051536	iron-sulfur cluster binding	molecular_function	binding	50	5826	110	15861	0.454545455	0.03678362	0.4058738
GO:0051540	metal cluster binding	molecular_function	binding	50	5826	110	15861	0.454545455	0.03678362	0.4058738
GO:0009267	cellular response to starvation	biological_process	cellular process	9	3135	14	8400	0.642857143	0.03722429	0.4061212
GO:0055086	nucleobase-containing small molecule metabolic process	biological_process	cellular process	149	3135	355	8400	0.41971831	0.03700868	0.4061212
GO:0071478	cellular response to radiation	biological_process	cellular process	9	3135	14	8400	0.642857143	0.03722429	0.4061212
GO:0071482	cellular response to light stimulus	biological_process	cellular process	9	3135	14	8400	0.642857143	0.03722429	0.4061212
GO:0006887	exocytosis	biological_process	cellular process	24	3135	47	8400	0.510638298	0.03738361	0.4067169
GO:0006164	purine nucleotide biosynthetic process	biological_process	cellular process	58	3135	128	8400	0.453125	0.03770929	0.4079746
GO:0072524	pyridine-containing compound metabolic process	biological_process	cellular process	51	3135	111	8400	0.459459459	0.03770824	0.4079746
GO:0008023	transcription elongation factor complex	cellular_component	organelle part	11	4053	19	11431	0.578947368	0.0380288	0.4085756
GO:0033180	proton-transporting V-type ATPase, V1 domain	cellular_component	protein-containing complex	11	4053	19	11431	0.578947368	0.0380288	0.4085756
GO:0045333	cellular respiration	biological_process	cellular process	41	3135	87	8400	0.471264368	0.03808042	0.4085756
GO:0016903	oxidoreductase activity, acting on the aldehyde or oxo group of donors	molecular_function	catalytic activity	33	5826	69	15861	0.47826087	0.03818583	0.4085779
GO:0051186	cofactor metabolic process	biological_process	cellular process	152	3135	363	8400	0.418732782	0.03841272	0.4098764
GO:1901135	carbohydrate derivative metabolic process	biological_process	metabolic process	210	3135	511	8400	0.410958904	0.03867015	0.4114928
GO:0033036	macromolecule localization	biological_process	localization	217	3135	529	8400	0.41020794	0.03884487	0.4122226
GO:0008237	metallopeptidase activity	molecular_function	catalytic activity	40	5826	86	15861	0.465116279	0.03940226	0.4160143
GO:0019362	pyridine nucleotide metabolic process	biological_process	cellular process	48	3135	104	8400	0.461538462	0.03941639	0.4160143
GO:0006753	nucleoside phosphate metabolic process	biological_process	cellular process	121	3135	285	8400	0.424561404	0.03988012	0.419768
GO:0010038	response to metal ion	biological_process	response to stimulus	15	3135	27	8400	0.555555556	0.04090927	0.4294368
GO:0000155	phosphorelay sensor kinase activity	molecular_function	catalytic activity	13	5826	23	15861	0.565217391	0.04191747	0.435314
GO:0008514	organic anion transmembrane transporter activity	molecular_function	transporter activity	13	5826	23	15861	0.565217391	0.04191747	0.435314
GO:0051188	cofactor biosynthetic process	biological_process	cellular process	74	3135	168	8400	0.44047619	0.04189975	0.435314
GO:0051716	cellular response to stimulus	biological_process	cellular process	278	3135	687	8400	0.404657933	0.04166348	0.435314
GO:0016787	hydrolase activity	molecular_function	catalytic activity	1162	5826	3050	15861	0.380983607	0.04279248	0.4420372
GO:0016798	hydrolase activity, acting on glycosyl bonds	molecular_function	catalytic activity	172	5826	421	15861	0.408551069	0.04272517	0.4420372
GO:0000502	proteasome complex	cellular_component	cell	41	4053	92	11431	0.445652174	0.04385314	0.4473052
GO:0001732	formation of cytoplasmic translation initiation complex	biological_process	cellular component organization or biogenesis	14	3135	25	8400	0.56	0.04410862	0.4473052
GO:0022607	cellular component assembly	biological_process	cellular component organization or biogenesis	140	3135	334	8400	0.419161677	0.04397767	0.4473052
GO:0042026	protein refolding	biological_process	cellular process	14	3135	25	8400	0.56	0.04410862	0.4473052
GO:0043228	non-membrane-bounded organelle	cellular_component	organelle	359	4053	943	11431	0.380699894	0.04355402	0.4473052
GO:0043232	intracellular non-membrane-bounded organelle	cellular_component	cell	359	4053	943	11431	0.380699894	0.04355402	0.4473052
GO:1905369	endopeptidase complex	cellular_component	protein-containing complex	41	4053	92	11431	0.445652174	0.04385314	0.4473052
GO:0009117	nucleotide metabolic process	biological_process	cellular process	119	3135	281	8400	0.423487544	0.0444531	0.4482926
GO:0016589	NURF complex	cellular_component	organelle part	3	4053	3	11431	1	0.04455225	0.4482926
GO:0031010	ISWI-type complex	cellular_component	organelle part	3	4053	3	11431	1	0.04455225	0.4482926
GO:0008299	isoprenoid biosynthetic process	biological_process	cellular process	25	3135	50	8400	0.5	0.04502283	0.4513538
GO:0071702	organic substance transport	biological_process	localization	245	3135	603	8400	0.406301824	0.0450889	0.4513538
GO:0019637	organophosphate metabolic process	biological_process	cellular process	194	3135	472	8400	0.411016949	0.0452655	0.4519568
GO:0044464	cell part	cellular_component	cell	2066	4053	5704	11431	0.362201964	0.0460423	0.4585341
GO:0005789	endoplasmic reticulum membrane	cellular_component	organelle part	77	4053	185	11431	0.416216216	0.0466576	0.459727
GO:0016410	N-acyltransferase activity	molecular_function	catalytic activity	16	5826	30	15861	0.533333333	0.0467539	0.459727
GO:0042175	nuclear outer membrane-endoplasmic reticulum membrane network	cellular_component	cell	77	4053	185	11431	0.416216216	0.0466576	0.459727
GO:0044432	endoplasmic reticulum part	cellular_component	organelle part	77	4053	185	11431	0.416216216	0.0466576	0.459727
GO:0098827	endoplasmic reticulum subcompartment	cellular_component	organelle part	77	4053	185	11431	0.416216216	0.0466576	0.459727
GO:0009056	catabolic process	biological_process	metabolic process	295	3135	733	8400	0.402455662	0.04758921	0.4644133
GO:0031668	cellular response to extracellular stimulus	biological_process	cellular process	13	3135	23	8400	0.565217391	0.04751617	0.4644133
GO:0071496	cellular response to external stimulus	biological_process	response to stimulus	13	3135	23	8400	0.565217391	0.04751617	0.4644133
GO:0003994	aconitate hydratase activity	molecular_function	catalytic activity	3	5826	3	15861	1	0.04954254	0.468183
GO:0004133	glycogen debranching enzyme activity	molecular_function	catalytic activity	3	5826	3	15861	1	0.04954254	0.468183
GO:0004161	dimethylallyltranstransferase activity	molecular_function	catalytic activity	3	5826	3	15861	1	0.04954254	0.468183
GO:0004315	3-oxoacyl-[acyl-carrier-protein] synthase activity	molecular_function	catalytic activity	3	5826	3	15861	1	0.04954254	0.468183
GO:0004591	oxoglutarate dehydrogenase (succinyl-transferring) activity	molecular_function	catalytic activity	3	5826	3	15861	1	0.04954254	0.468183
GO:0004864	protein phosphatase inhibitor activity	molecular_function	molecular function regulator	3	5826	3	15861	1	0.04954254	0.468183
GO:0005047	signal recognition particle binding	molecular_function	binding	3	5826	3	15861	1	0.04954254	0.468183
GO:0006793	phosphorus metabolic process	biological_process	cellular process	215	3135	527	8400	0.407969639	0.04927351	0.468183
GO:0015297	antiporter activity	molecular_function	transporter activity	42	5826	92	15861	0.456521739	0.04866972	0.468183
GO:0019212	phosphatase inhibitor activity	molecular_function	molecular function regulator	3	5826	3	15861	1	0.04954254	0.468183
GO:0042284	sphingolipid delta-4 desaturase activity	molecular_function	catalytic activity	3	5826	3	15861	1	0.04954254	0.468183
GO:0044262	cellular carbohydrate metabolic process	biological_process	cellular process	98	3135	229	8400	0.427947598	0.0486101	0.468183
GO:0047150	betaine-homocysteine S-methyltransferase activity	molecular_function	catalytic activity	3	5826	3	15861	1	0.04954254	0.468183
GO:0071704	organic substance metabolic process	biological_process	metabolic process	1691	3135	4432	8400	0.381543321	0.04991533	0.470561
GO:0006167	AMP biosynthetic process	biological_process	cellular process	3	3135	3	8400	1	0.05195343	0.4725694
GO:0006552	leucine catabolic process	biological_process	cellular process	3	3135	3	8400	1	0.05195343	0.4725694
GO:0010114	response to red light	biological_process	response to stimulus	3	3135	3	8400	1	0.05195343	0.4725694
GO:0010565	regulation of cellular ketone metabolic process	biological_process	biological regulation	3	3135	3	8400	1	0.05195343	0.4725694
GO:0016491	oxidoreductase activity	molecular_function	catalytic activity	608	5826	1573	15861	0.386522568	0.0511102	0.4725694
GO:0022626	cytosolic ribosome	cellular_component	cell	18	4053	36	11431	0.5	0.05139512	0.4725694
GO:0030004	cellular monovalent inorganic cation homeostasis	biological_process	biological regulation	3	3135	3	8400	1	0.05195343	0.4725694
GO:0030641	regulation of cellular pH	biological_process	biological regulation	3	3135	3	8400	1	0.05195343	0.4725694
GO:0044208	'de novo' AMP biosynthetic process	biological_process	cellular process	3	3135	3	8400	1	0.05195343	0.4725694
GO:0045338	farnesyl diphosphate metabolic process	biological_process	cellular process	3	3135	3	8400	1	0.05195343	0.4725694
GO:0046033	AMP metabolic process	biological_process	cellular process	3	3135	3	8400	1	0.05195343	0.4725694
GO:0046487	glyoxylate metabolic process	biological_process	cellular process	3	3135	3	8400	1	0.05195343	0.4725694
GO:0051453	regulation of intracellular pH	biological_process	biological regulation	3	3135	3	8400	1	0.05195343	0.4725694
GO:0071470	cellular response to osmotic stress	biological_process	cellular process	3	3135	3	8400	1	0.05195343	0.4725694
GO:0071472	cellular response to salt stress	biological_process	cellular process	3	3135	3	8400	1	0.05195343	0.4725694
GO:0030662	coated vesicle membrane	cellular_component	organelle part	25	4053	53	11431	0.471698113	0.05210086	0.4728031
GO:0008610	lipid biosynthetic process	biological_process	metabolic process	129	3135	308	8400	0.418831169	0.05266516	0.47681
GO:0033218	amide binding	molecular_function	binding	18	5826	35	15861	0.514285714	0.05348048	0.4819447
GO:0051537	2 iron, 2 sulfur cluster binding	molecular_function	binding	18	5826	35	15861	0.514285714	0.05348048	0.4819447
GO:0005622	intracellular	cellular_component	cell	1958	4053	5405	11431	0.362257169	0.0538019	0.4826018
GO:0044424	intracellular part	cellular_component	cell	1958	4053	5405	11431	0.362257169	0.0538019	0.4826018
GO:0006629	lipid metabolic process	biological_process	metabolic process	228	3135	562	8400	0.40569395	0.05500357	0.4888647
GO:0009719	response to endogenous stimulus	biological_process	response to stimulus	84	3135	195	8400	0.430769231	0.05499909	0.4888647
GO:0009725	response to hormone	biological_process	response to stimulus	84	3135	195	8400	0.430769231	0.05499909	0.4888647
GO:0055085	transmembrane transport	biological_process	localization	117	3135	278	8400	0.420863309	0.05474885	0.4888647
GO:1901575	organic substance catabolic process	biological_process	metabolic process	252	3135	624	8400	0.403846154	0.05515081	0.4890542
GO:0006811	ion transport	biological_process	localization	111	3135	263	8400	0.422053232	0.05569063	0.4927162
GO:0016620	oxidoreductase activity, acting on the aldehyde or oxo group of donors, NAD or NADP as acceptor	molecular_function	catalytic activity	26	5826	54	15861	0.481481481	0.05624998	0.495408
GO:0016866	intramolecular transferase activity	molecular_function	catalytic activity	31	5826	66	15861	0.46969697	0.05622246	0.495408
GO:0016471	vacuolar proton-transporting V-type ATPase complex	cellular_component	organelle part	4	4053	5	11431	0.8	0.05656651	0.4959466
GO:0030687	preribosome, large subunit precursor	cellular_component	protein-containing complex	4	4053	5	11431	0.8	0.05656651	0.4959466
GO:0005338	nucleotide-sugar transmembrane transporter activity	molecular_function	transporter activity	9	5826	15	15861	0.6	0.05698648	0.4985034
GO:0002183	cytoplasmic translational initiation	biological_process	cellular process	15	3135	28	8400	0.535714286	0.05839861	0.5040449
GO:0006413	translational initiation	biological_process	cellular process	15	3135	28	8400	0.535714286	0.05839861	0.5040449
GO:0006457	protein folding	biological_process	cellular process	73	3135	168	8400	0.43452381	0.05811818	0.5040449
GO:0006732	coenzyme metabolic process	biological_process	cellular process	85	3135	198	8400	0.429292929	0.05832186	0.5040449
GO:0030660	Golgi-associated vesicle membrane	cellular_component	organelle part	24	4053	51	11431	0.470588235	0.05789009	0.5040449
GO:0044459	plasma membrane part	cellular_component	cell	24	4053	51	11431	0.470588235	0.05789009	0.5040449
GO:0006108	malate metabolic process	biological_process	cellular process	10	3135	17	8400	0.588235294	0.05881318	0.5064975
GO:0070603	SWI/SNF superfamily-type complex	cellular_component	organelle part	14	4053	27	11431	0.518518519	0.05922774	0.5089393
GO:0015165	pyrimidine nucleotide-sugar transmembrane transporter activity	molecular_function	transporter activity	8	5826	13	15861	0.615384615	0.06090544	0.5222003
GO:0000062	fatty-acyl-CoA binding	molecular_function	binding	6	5826	9	15861	0.666666667	0.06720266	0.5270535
GO:0000460	maturation of 5.8S rRNA	biological_process	cellular component organization or biogenesis	4	3135	5	8400	0.8	0.06798501	0.5270535
GO:0000463	maturation of LSU-rRNA from tricistronic rRNA transcript (SSU-rRNA, 5.8S rRNA, LSU-rRNA)	biological_process	cellular component organization or biogenesis	4	3135	5	8400	0.8	0.06798501	0.5270535
GO:0000466	maturation of 5.8S rRNA from tricistronic rRNA transcript (SSU-rRNA, 5.8S rRNA, LSU-rRNA)	biological_process	cellular component organization or biogenesis	4	3135	5	8400	0.8	0.06798501	0.5270535
GO:0003849	3-deoxy-7-phosphoheptulonate synthase activity	molecular_function	catalytic activity	4	5826	5	15861	0.8	0.06424219	0.5270535
GO:0003871	5-methyltetrahydropteroyltriglutamate-homocysteine S-methyltransferase activity	molecular_function	catalytic activity	4	5826	5	15861	0.8	0.06424219	0.5270535
GO:0004022	alcohol dehydrogenase (NAD) activity	molecular_function	catalytic activity	4	5826	5	15861	0.8	0.06424219	0.5270535
GO:0004478	methionine adenosyltransferase activity	molecular_function	catalytic activity	4	5826	5	15861	0.8	0.06424219	0.5270535
GO:0004564	beta-fructofuranosidase activity	molecular_function	catalytic activity	5	5826	7	15861	0.714285714	0.06794348	0.5270535
GO:0005778	peroxisomal membrane	cellular_component	organelle part	10	4053	18	11431	0.555555556	0.06471125	0.5270535
GO:0005839	proteasome core complex	cellular_component	cell	18	4053	37	11431	0.486486486	0.0677975	0.5270535
GO:0005985	sucrose metabolic process	biological_process	cellular process	9	3135	15	8400	0.6	0.06275699	0.5270535
GO:0006006	glucose metabolic process	biological_process	metabolic process	17	3135	33	8400	0.515151515	0.06743181	0.5270535
GO:0006471	protein ADP-ribosylation	biological_process	cellular process	4	3135	5	8400	0.8	0.06798501	0.5270535
GO:0006551	leucine metabolic process	biological_process	cellular process	4	3135	5	8400	0.8	0.06798501	0.5270535
GO:0006556	S-adenosylmethionine biosynthetic process	biological_process	cellular process	4	3135	5	8400	0.8	0.06798501	0.5270535
GO:0006633	fatty acid biosynthetic process	biological_process	cellular process	43	3135	95	8400	0.452631579	0.06761239	0.5270535
GO:0007602	phototransduction	biological_process	biological regulation	4	3135	5	8400	0.8	0.06798501	0.5270535
GO:0008177	succinate dehydrogenase (ubiquinone) activity	molecular_function	catalytic activity	5	5826	7	15861	0.714285714	0.06794348	0.5270535
GO:0009083	branched-chain amino acid catabolic process	biological_process	cellular process	4	3135	5	8400	0.8	0.06798501	0.5270535
GO:0009585	red, far-red light phototransduction	biological_process	biological regulation	4	3135	5	8400	0.8	0.06798501	0.5270535
GO:0009678	hydrogen-translocating pyrophosphatase activity	molecular_function	transporter activity	6	5826	9	15861	0.666666667	0.06720266	0.5270535
GO:0015605	organophosphate ester transmembrane transporter activity	molecular_function	transporter activity	6	5826	9	15861	0.666666667	0.06720266	0.5270535
GO:0016635	oxidoreductase activity, acting on the CH-CH group of donors, quinone or related compound as acceptor	molecular_function	catalytic activity	6	5826	9	15861	0.666666667	0.06720266	0.5270535
GO:0016639	oxidoreductase activity, acting on the CH-NH2 group of donors, NAD or NADP as acceptor	molecular_function	catalytic activity	5	5826	7	15861	0.714285714	0.06794348	0.5270535
GO:0016646	oxidoreductase activity, acting on the CH-NH group of donors, NAD or NADP as acceptor	molecular_function	catalytic activity	6	5826	9	15861	0.666666667	0.06720266	0.5270535
GO:0016879	ligase activity, forming carbon-nitrogen bonds	molecular_function	catalytic activity	34	5826	74	15861	0.459459459	0.06476457	0.5270535
GO:0019239	deaminase activity	molecular_function	catalytic activity	7	5826	11	15861	0.636363636	0.06449034	0.5270535
GO:0019432	triglyceride biosynthetic process	biological_process	cellular process	4	3135	5	8400	0.8	0.06798501	0.5270535
GO:0031903	microbody membrane	cellular_component	organelle part	10	4053	18	11431	0.555555556	0.06471125	0.5270535
GO:0042085	5-methyltetrahydropteroyltri-L-glutamate-dependent methyltransferase activity	molecular_function	catalytic activity	4	5826	5	15861	0.8	0.06424219	0.5270535
GO:0043455	regulation of secondary metabolic process	biological_process	biological regulation	4	3135	5	8400	0.8	0.06798501	0.5270535
GO:0044429	mitochondrial part	cellular_component	organelle part	79	4053	193	11431	0.409326425	0.06428389	0.5270535
GO:0046460	neutral lipid biosynthetic process	biological_process	cellular process	4	3135	5	8400	0.8	0.06798501	0.5270535
GO:0046463	acylglycerol biosynthetic process	biological_process	cellular process	4	3135	5	8400	0.8	0.06798501	0.5270535
GO:0046923	ER retention sequence binding	molecular_function	binding	6	5826	9	15861	0.666666667	0.06720266	0.5270535
GO:0048507	meristem development	biological_process	developmental process	4	3135	5	8400	0.8	0.06798501	0.5270535
GO:0050896	response to stimulus	biological_process	response to stimulus	447	3135	1135	8400	0.393832599	0.06566994	0.5270535
GO:0051017	actin filament bundle assembly	biological_process	cellular component organization or biogenesis	9	3135	15	8400	0.6	0.06275699	0.5270535
GO:0051139	metal ion:proton antiporter activity	molecular_function	transporter activity	6	5826	9	15861	0.666666667	0.06720266	0.5270535
GO:0051258	protein polymerization	biological_process	cellular component organization or biogenesis	9	3135	15	8400	0.6	0.06275699	0.5270535
GO:0051641	cellular localization	biological_process	localization	171	3135	418	8400	0.409090909	0.06689071	0.5270535
GO:0061572	actin filament bundle organization	biological_process	cellular component organization or biogenesis	9	3135	15	8400	0.6	0.06275699	0.5270535
GO:0070180	large ribosomal subunit rRNA binding	molecular_function	binding	4	5826	5	15861	0.8	0.06424219	0.5270535
GO:0071369	cellular response to ethylene stimulus	biological_process	cellular process	4	3135	5	8400	0.8	0.06798501	0.5270535
GO:1901567	fatty acid derivative binding	molecular_function	binding	6	5826	9	15861	0.666666667	0.06720266	0.5270535
GO:1901606	alpha-amino acid catabolic process	biological_process	cellular process	17	3135	33	8400	0.515151515	0.06743181	0.5270535
GO:1901681	sulfur compound binding	molecular_function	binding	16	5826	31	15861	0.516129032	0.06446895	0.5270535
GO:0006091	generation of precursor metabolites and energy	biological_process	cellular process	91	3135	215	8400	0.423255814	0.07218874	0.5274617
GO:0006122	mitochondrial electron transport, ubiquinol to cytochrome c	biological_process	cellular process	5	3135	7	8400	0.714285714	0.07251919	0.5274617
GO:0006449	regulation of translational termination	biological_process	biological regulation	5	3135	7	8400	0.714285714	0.07251919	0.5274617
GO:0006452	translational frameshifting	biological_process	cellular process	5	3135	7	8400	0.714285714	0.07251919	0.5274617
GO:0006621	protein retention in ER lumen	biological_process	biological regulation	6	3135	9	8400	0.666666667	0.07231701	0.5274617
GO:0006638	neutral lipid metabolic process	biological_process	cellular process	5	3135	7	8400	0.714285714	0.07251919	0.5274617
GO:0006639	acylglycerol metabolic process	biological_process	cellular process	5	3135	7	8400	0.714285714	0.07251919	0.5274617
GO:0009581	detection of external stimulus	biological_process	response to stimulus	5	3135	7	8400	0.714285714	0.07251919	0.5274617
GO:0009582	detection of abiotic stimulus	biological_process	response to stimulus	5	3135	7	8400	0.714285714	0.07251919	0.5274617
GO:0009611	response to wounding	biological_process	response to stimulus	7	3135	11	8400	0.636363636	0.06994857	0.5274617
GO:0015969	guanosine tetraphosphate metabolic process	biological_process	cellular process	6	3135	9	8400	0.666666667	0.07231701	0.5274617
GO:0016036	cellular response to phosphate starvation	biological_process	cellular process	5	3135	7	8400	0.714285714	0.07251919	0.5274617
GO:0016765	transferase activity, transferring alkyl or aryl (other than methyl) groups	molecular_function	catalytic activity	35	5826	77	15861	0.454545455	0.07168269	0.5274617
GO:0032507	maintenance of protein location in cell	biological_process	biological regulation	6	3135	9	8400	0.666666667	0.07231701	0.5274617
GO:0034035	purine ribonucleoside bisphosphate metabolic process	biological_process	cellular process	6	3135	9	8400	0.666666667	0.07231701	0.5274617
GO:0035437	maintenance of protein localization in endoplasmic reticulum	biological_process	biological regulation	6	3135	9	8400	0.666666667	0.07231701	0.5274617
GO:0042136	neurotransmitter biosynthetic process	biological_process	biological regulation	5	3135	7	8400	0.714285714	0.07251919	0.5274617
GO:0042440	pigment metabolic process	biological_process	metabolic process	23	3135	47	8400	0.489361702	0.06838817	0.5274617
GO:0042752	regulation of circadian rhythm	biological_process	biological regulation	5	3135	7	8400	0.714285714	0.07251919	0.5274617
GO:0043562	cellular response to nitrogen levels	biological_process	cellular process	5	3135	7	8400	0.714285714	0.07251919	0.5274617
GO:0044877	protein-containing complex binding	molecular_function	binding	42	5826	94	15861	0.446808511	0.06855471	0.5274617
GO:0045185	maintenance of protein location	biological_process	biological regulation	6	3135	9	8400	0.666666667	0.07231701	0.5274617
GO:0045901	positive regulation of translational elongation	biological_process	biological regulation	5	3135	7	8400	0.714285714	0.07251919	0.5274617
GO:0045905	positive regulation of translational termination	biological_process	biological regulation	5	3135	7	8400	0.714285714	0.07251919	0.5274617
GO:0046148	pigment biosynthetic process	biological_process	metabolic process	20	3135	40	8400	0.5	0.06870075	0.5274617
GO:0046500	S-adenosylmethionine metabolic process	biological_process	cellular process	5	3135	7	8400	0.714285714	0.07251919	0.5274617
GO:0048311	mitochondrion distribution	biological_process	cellular component organization or biogenesis	5	3135	7	8400	0.714285714	0.07251919	0.5274617
GO:0048312	intracellular distribution of mitochondria	biological_process	cellular component organization or biogenesis	5	3135	7	8400	0.714285714	0.07251919	0.5274617
GO:0051646	mitochondrion localization	biological_process	localization	5	3135	7	8400	0.714285714	0.07251919	0.5274617
GO:0061077	chaperone-mediated protein folding	biological_process	cellular process	5	3135	7	8400	0.714285714	0.07251919	0.5274617
GO:0072595	maintenance of protein localization in organelle	biological_process	biological regulation	6	3135	9	8400	0.666666667	0.07231701	0.5274617
GO:0090407	organophosphate biosynthetic process	biological_process	cellular process	119	3135	286	8400	0.416083916	0.07242506	0.5274617
GO:1901700	response to oxygen-containing compound	biological_process	response to stimulus	58	3135	132	8400	0.439393939	0.06862022	0.5274617
GO:0016638	oxidoreductase activity, acting on the CH-NH2 group of donors	molecular_function	catalytic activity	11	5826	20	15861	0.55	0.07374779	0.5353952
GO:0015291	secondary active transmembrane transporter activity	molecular_function	transporter activity	55	5826	127	15861	0.433070866	0.07445516	0.5374199
GO:0030137	COPI-coated vesicle	cellular_component	cell	12	4053	23	11431	0.52173913	0.07449937	0.5374199
GO:0030663	COPI-coated vesicle membrane	cellular_component	organelle part	12	4053	23	11431	0.52173913	0.07449937	0.5374199
GO:0051179	localization	biological_process	localization	462	3135	1177	8400	0.392523364	0.07458016	0.5374199
GO:0005982	starch metabolic process	biological_process	cellular process	12	3135	22	8400	0.545454545	0.07517755	0.539722
GO:0009250	glucan biosynthetic process	biological_process	cellular process	37	3135	81	8400	0.456790123	0.07509695	0.539722
GO:0005759	mitochondrial matrix	cellular_component	organelle part	17	4053	35	11431	0.485714286	0.07583624	0.5434464
GO:0019725	cellular homeostasis	biological_process	biological regulation	78	3135	183	8400	0.426229508	0.07832819	0.5602701
GO:0005886	plasma membrane	cellular_component	cell	114	4053	288	11431	0.395833333	0.07849967	0.5604646
GO:0005794	Golgi apparatus	cellular_component	cell	99	4053	248	11431	0.399193548	0.07887219	0.5612152
GO:0009119	ribonucleoside metabolic process	biological_process	cellular process	24	3135	50	8400	0.48	0.07930923	0.5612152
GO:0016616	oxidoreductase activity, acting on the CH-OH group of donors, NAD or NADP as acceptor	molecular_function	catalytic activity	58	5826	135	15861	0.42962963	0.07898662	0.5612152
GO:0016758	transferase activity, transferring hexosyl groups	molecular_function	catalytic activity	172	5826	429	15861	0.400932401	0.07932728	0.5612152
GO:0019439	aromatic compound catabolic process	biological_process	cellular process	70	3135	163	8400	0.429447853	0.07905567	0.5612152
GO:0003743	translation initiation factor activity	molecular_function	binding	71	5826	168	15861	0.422619048	0.07951218	0.5615006
GO:0016593	Cdc73/Paf1 complex	cellular_component	organelle part	8	4053	14	11431	0.571428571	0.08066632	0.568617
GO:1904949	ATPase complex	cellular_component	protein-containing complex	14	4053	28	11431	0.5	0.08086491	0.5689843
GO:0022890	inorganic cation transmembrane transporter activity	molecular_function	transporter activity	118	5826	289	15861	0.408304498	0.08185385	0.5738635
GO:0030003	cellular cation homeostasis	biological_process	biological regulation	11	3135	20	8400	0.55	0.08184573	0.5738635
GO:0006733	oxidoreduction coenzyme metabolic process	biological_process	cellular process	49	3135	111	8400	0.441441441	0.08213433	0.5747923
GO:0009733	response to auxin	biological_process	response to stimulus	53	3135	121	8400	0.438016529	0.08321544	0.5813107
GO:0004386	helicase activity	molecular_function	catalytic activity	72	5826	171	15861	0.421052632	0.08374826	0.5830158
GO:0097346	INO80-type complex	cellular_component	organelle part	11	4053	21	11431	0.523809524	0.08375974	0.5830158
GO:0004721	phosphoprotein phosphatase activity	molecular_function	catalytic activity	68	5826	161	15861	0.422360248	0.08556703	0.5945301
GO:0008080	N-acetyltransferase activity	molecular_function	catalytic activity	13	5826	25	15861	0.52	0.0859909	0.5953452
GO:0016868	intramolecular transferase activity, phosphotransferases	molecular_function	catalytic activity	13	5826	25	15861	0.52	0.0859909	0.5953452
GO:0005096	GTPase activator activity	molecular_function	molecular function regulator	16	5826	32	15861	0.5	0.08619452	0.5956931
GO:0030117	membrane coat	cellular_component	cell	30	4053	68	11431	0.441176471	0.08664685	0.5966957
GO:0048475	coated membrane	cellular_component	membrane	30	4053	68	11431	0.441176471	0.08664685	0.5966957
GO:0009116	nucleoside metabolic process	biological_process	cellular process	35	3135	77	8400	0.454545455	0.08736073	0.5984287
GO:0019318	hexose metabolic process	biological_process	metabolic process	46	3135	104	8400	0.442307692	0.08724695	0.5984287
GO:1901657	glycosyl compound metabolic process	biological_process	metabolic process	35	3135	77	8400	0.454545455	0.08736073	0.5984287
GO:0031967	organelle envelope	cellular_component	organelle part	109	4053	276	11431	0.394927536	0.08836044	0.6031493
GO:0031975	envelope	cellular_component	cell	109	4053	276	11431	0.394927536	0.08836044	0.6031493
GO:0015491	cation:cation antiporter activity	molecular_function	transporter activity	9	5826	16	15861	0.5625	0.08874852	0.6047355
GO:0030120	vesicle coat	cellular_component	organelle part	22	4053	48	11431	0.458333333	0.08924957	0.6070846
GO:0098797	plasma membrane protein complex	cellular_component	cell	13	4053	26	11431	0.5	0.09089719	0.617211
GO:0016627	oxidoreductase activity, acting on the CH-CH group of donors	molecular_function	catalytic activity	32	5826	71	15861	0.450704225	0.0916692	0.6213668
GO:0015238	drug transmembrane transporter activity	molecular_function	transporter activity	23	5826	49	15861	0.469387755	0.09207043	0.6229992
GO:0000041	transition metal ion transport	biological_process	localization	4	3135	6	8400	0.666666667	0.1441811	0.6263975
GO:0000148	1,3-beta-D-glucan synthase complex	cellular_component	cell	7	4053	13	11431	0.538461538	0.1370711	0.6263975
GO:0000221	vacuolar proton-transporting V-type ATPase, V1 domain	cellular_component	organelle part	2	4053	2	11431	1	0.1256943	0.6263975
GO:0000271	polysaccharide biosynthetic process	biological_process	metabolic process	53	3135	122	8400	0.43442623	0.09524813	0.6263975
GO:0000275	mitochondrial proton-transporting ATP synthase complex, catalytic core F(1)	cellular_component	organelle part	4	4053	6	11431	0.666666667	0.1223848	0.6263975
GO:0000295	adenine nucleotide transmembrane transporter activity	molecular_function	transporter activity	4	5826	6	15861	0.666666667	0.1370962	0.6263975
GO:0000774	adenyl-nucleotide exchange factor activity	molecular_function	molecular function regulator	3	5826	4	15861	0.75	0.1435946	0.6263975
GO:0000974	Prp19 complex	cellular_component	protein-containing complex	2	4053	2	11431	1	0.1256943	0.6263975
GO:0002181	cytoplasmic translation	biological_process	cellular process	15	3135	30	8400	0.5	0.1069533	0.6263975
GO:0003844	1,4-alpha-glucan branching enzyme activity	molecular_function	catalytic activity	3	5826	4	15861	0.75	0.1435946	0.6263975
GO:0003866	3-phosphoshikimate 1-carboxyvinyltransferase activity	molecular_function	catalytic activity	2	5826	2	15861	1	0.1349064	0.6263975
GO:0003909	DNA ligase activity	molecular_function	catalytic activity	3	5826	4	15861	0.75	0.1435946	0.6263975
GO:0003910	DNA ligase (ATP) activity	molecular_function	catalytic activity	3	5826	4	15861	0.75	0.1435946	0.6263975
GO:0003923	GPI-anchor transamidase activity	molecular_function	catalytic activity	2	5826	2	15861	1	0.1349064	0.6263975
GO:0003950	NAD+ ADP-ribosyltransferase activity	molecular_function	catalytic activity	6	5826	10	15861	0.6	0.1167718	0.6263975
GO:0003968	RNA-directed 5'-3' RNA polymerase activity	molecular_function	catalytic activity	3	5826	4	15861	0.75	0.1435946	0.6263975
GO:0003978	UDP-glucose 4-epimerase activity	molecular_function	catalytic activity	4	5826	6	15861	0.666666667	0.1370962	0.6263975
GO:0003988	acetyl-CoA C-acyltransferase activity	molecular_function	catalytic activity	3	5826	4	15861	0.75	0.1435946	0.6263975
GO:0003999	adenine phosphoribosyltransferase activity	molecular_function	catalytic activity	3	5826	4	15861	0.75	0.1435946	0.6263975
GO:0004019	adenylosuccinate synthase activity	molecular_function	catalytic activity	2	5826	2	15861	1	0.1349064	0.6263975
GO:0004072	aspartate kinase activity	molecular_function	catalytic activity	3	5826	4	15861	0.75	0.1435946	0.6263975
GO:0004107	chorismate synthase activity	molecular_function	catalytic activity	2	5826	2	15861	1	0.1349064	0.6263975
GO:0004134	4-alpha-glucanotransferase activity	molecular_function	catalytic activity	2	5826	2	15861	1	0.1349064	0.6263975
GO:0004181	metallocarboxypeptidase activity	molecular_function	catalytic activity	2	5826	2	15861	1	0.1349064	0.6263975
GO:0004298	threonine-type endopeptidase activity	molecular_function	catalytic activity	18	5826	38	15861	0.473684211	0.1172891	0.6263975
GO:0004322	ferroxidase activity	molecular_function	catalytic activity	3	5826	4	15861	0.75	0.1435946	0.6263975
GO:0004348	glucosylceramidase activity	molecular_function	catalytic activity	3	5826	4	15861	0.75	0.1435946	0.6263975
GO:0004357	glutamate-cysteine ligase activity	molecular_function	catalytic activity	2	5826	2	15861	1	0.1349064	0.6263975
GO:0004372	glycine hydroxymethyltransferase activity	molecular_function	catalytic activity	4	5826	6	15861	0.666666667	0.1370962	0.6263975
GO:0004375	glycine dehydrogenase (decarboxylating) activity	molecular_function	catalytic activity	2	5826	2	15861	1	0.1349064	0.6263975
GO:0004396	hexokinase activity	molecular_function	catalytic activity	6	5826	10	15861	0.6	0.1167718	0.6263975
GO:0004402	histone acetyltransferase activity	molecular_function	catalytic activity	10	5826	19	15861	0.526315789	0.1161839	0.6263975
GO:0004473	malate dehydrogenase (decarboxylating) (NADP+) activity	molecular_function	catalytic activity	2	5826	2	15861	1	0.1349064	0.6263975
GO:0004482	mRNA (guanine-N7-)-methyltransferase activity	molecular_function	catalytic activity	2	5826	2	15861	1	0.1349064	0.6263975
GO:0004488	methylenetetrahydrofolate dehydrogenase (NADP+) activity	molecular_function	catalytic activity	3	5826	4	15861	0.75	0.1435946	0.6263975
GO:0004506	squalene monooxygenase activity	molecular_function	catalytic activity	2	5826	2	15861	1	0.1349064	0.6263975
GO:0004555	alpha,alpha-trehalase activity	molecular_function	catalytic activity	2	5826	2	15861	1	0.1349064	0.6263975
GO:0004556	alpha-amylase activity	molecular_function	catalytic activity	3	5826	4	15861	0.75	0.1435946	0.6263975
GO:0004565	beta-galactosidase activity	molecular_function	catalytic activity	12	5826	24	15861	0.5	0.1284389	0.6263975
GO:0004568	chitinase activity	molecular_function	catalytic activity	10	5826	19	15861	0.526315789	0.1161839	0.6263975
GO:0004576	oligosaccharyl transferase activity	molecular_function	catalytic activity	5	5826	8	15861	0.625	0.1271977	0.6263975
GO:0004611	phosphoenolpyruvate carboxykinase activity	molecular_function	catalytic activity	6	5826	10	15861	0.6	0.1167718	0.6263975
GO:0004629	phospholipase C activity	molecular_function	catalytic activity	4	5826	6	15861	0.666666667	0.1370962	0.6263975
GO:0004645	phosphorylase activity	molecular_function	catalytic activity	6	5826	10	15861	0.6	0.1167718	0.6263975
GO:0004719	protein-L-isoaspartate (D-aspartate) O-methyltransferase activity	molecular_function	catalytic activity	3	5826	4	15861	0.75	0.1435946	0.6263975
GO:0004735	pyrroline-5-carboxylate reductase activity	molecular_function	catalytic activity	2	5826	2	15861	1	0.1349064	0.6263975
GO:0004774	succinate-CoA ligase activity	molecular_function	catalytic activity	3	5826	4	15861	0.75	0.1435946	0.6263975
GO:0004775	succinate-CoA ligase (ADP-forming) activity	molecular_function	catalytic activity	3	5826	4	15861	0.75	0.1435946	0.6263975
GO:0004819	glutamine-tRNA ligase activity	molecular_function	catalytic activity	2	5826	2	15861	1	0.1349064	0.6263975
GO:0004827	proline-tRNA ligase activity	molecular_function	catalytic activity	2	5826	2	15861	1	0.1349064	0.6263975
GO:0004846	urate oxidase activity	molecular_function	catalytic activity	2	5826	2	15861	1	0.1349064	0.6263975
GO:0004852	uroporphyrinogen-III synthase activity	molecular_function	catalytic activity	2	5826	2	15861	1	0.1349064	0.6263975
GO:0004856	xylulokinase activity	molecular_function	catalytic activity	2	5826	2	15861	1	0.1349064	0.6263975
GO:0005086	ARF guanyl-nucleotide exchange factor activity	molecular_function	molecular function regulator	5	5826	8	15861	0.625	0.1271977	0.6263975
GO:0005249	voltage-gated potassium channel activity	molecular_function	transporter activity	14	5826	29	15861	0.482758621	0.1366171	0.6263975
GO:0005337	nucleoside transmembrane transporter activity	molecular_function	transporter activity	3	5826	4	15861	0.75	0.1435946	0.6263975
GO:0005346	purine ribonucleotide transmembrane transporter activity	molecular_function	transporter activity	4	5826	6	15861	0.666666667	0.1370962	0.6263975
GO:0005351	carbohydrate:proton symporter activity	molecular_function	transporter activity	2	5826	2	15861	1	0.1349064	0.6263975
GO:0005402	carbohydrate:cation symporter activity	molecular_function	transporter activity	2	5826	2	15861	1	0.1349064	0.6263975
GO:0005460	UDP-glucose transmembrane transporter activity	molecular_function	transporter activity	2	5826	2	15861	1	0.1349064	0.6263975
GO:0005516	calmodulin binding	molecular_function	binding	23	5826	50	15861	0.46	0.1131473	0.6263975
GO:0005743	mitochondrial inner membrane	cellular_component	organelle part	46	4053	113	11431	0.407079646	0.1416701	0.6263975
GO:0005750	mitochondrial respiratory chain complex III	cellular_component	organelle part	3	4053	4	11431	0.75	0.130842	0.6263975
GO:0005758	mitochondrial intermembrane space	cellular_component	organelle part	7	4053	13	11431	0.538461538	0.1370711	0.6263975
GO:0005785	signal recognition particle receptor complex	cellular_component	organelle part	2	4053	2	11431	1	0.1256943	0.6263975
GO:0005791	rough endoplasmic reticulum	cellular_component	cell	4	4053	6	11431	0.666666667	0.1223848	0.6263975
GO:0005798	Golgi-associated vesicle	cellular_component	cell	24	4053	55	11431	0.436363636	0.1298623	0.6263975
GO:0005956	protein kinase CK2 complex	cellular_component	cell	3	4053	4	11431	0.75	0.130842	0.6263975
GO:0005996	monosaccharide metabolic process	biological_process	metabolic process	50	3135	115	8400	0.434782609	0.1014705	0.6263975
GO:0005997	xylulose metabolic process	biological_process	metabolic process	2	3135	2	8400	1	0.1392611	0.6263975
GO:0006067	ethanol metabolic process	biological_process	cellular process	2	3135	2	8400	1	0.1392611	0.6263975
GO:0006069	ethanol oxidation	biological_process	cellular process	2	3135	2	8400	1	0.1392611	0.6263975
GO:0006097	glyoxylate cycle	biological_process	cellular process	2	3135	2	8400	1	0.1392611	0.6263975
GO:0006144	purine nucleobase metabolic process	biological_process	cellular process	8	3135	14	8400	0.571428571	0.105698	0.6263975
GO:0006208	pyrimidine nucleobase catabolic process	biological_process	cellular process	2	3135	2	8400	1	0.1392611	0.6263975
GO:0006212	uracil catabolic process	biological_process	cellular process	2	3135	2	8400	1	0.1392611	0.6263975
GO:0006213	pyrimidine nucleoside metabolic process	biological_process	cellular process	10	3135	19	8400	0.526315789	0.1271583	0.6263975
GO:0006298	mismatch repair	biological_process	cellular process	6	3135	10	8400	0.6	0.12484	0.6263975
GO:0006359	regulation of transcription by RNA polymerase III	biological_process	biological regulation	2	3135	2	8400	1	0.1392611	0.6263975
GO:0006417	regulation of translation	biological_process	biological regulation	13	3135	26	8400	0.5	0.1287572	0.6263975
GO:0006425	glutaminyl-tRNA aminoacylation	biological_process	cellular process	2	3135	2	8400	1	0.1392611	0.6263975
GO:0006433	prolyl-tRNA aminoacylation	biological_process	cellular process	2	3135	2	8400	1	0.1392611	0.6263975
GO:0006545	glycine biosynthetic process	biological_process	biological regulation	4	3135	6	8400	0.666666667	0.1441811	0.6263975
GO:0006560	proline metabolic process	biological_process	cellular process	4	3135	6	8400	0.666666667	0.1441811	0.6263975
GO:0006575	cellular modified amino acid metabolic process	biological_process	cellular process	21	3135	44	8400	0.477272727	0.1023244	0.6263975
GO:0006576	cellular biogenic amine metabolic process	biological_process	cellular process	15	3135	31	8400	0.483870968	0.1382505	0.6263975
GO:0006635	fatty acid beta-oxidation	biological_process	cellular process	6	3135	10	8400	0.6	0.12484	0.6263975
GO:0006714	sesquiterpenoid metabolic process	biological_process	cellular process	2	3135	2	8400	1	0.1392611	0.6263975
GO:0006750	glutathione biosynthetic process	biological_process	cellular process	2	3135	2	8400	1	0.1392611	0.6263975
GO:0006810	transport	biological_process	localization	440	3135	1128	8400	0.390070922	0.1104764	0.6263975
GO:0006814	sodium ion transport	biological_process	localization	4	3135	6	8400	0.666666667	0.1441811	0.6263975
GO:0006862	nucleotide transport	biological_process	localization	2	3135	2	8400	1	0.1392611	0.6263975
GO:0006873	cellular ion homeostasis	biological_process	biological regulation	15	3135	30	8400	0.5	0.1069533	0.6263975
GO:0006885	regulation of pH	biological_process	biological regulation	6	3135	10	8400	0.6	0.12484	0.6263975
GO:0007021	tubulin complex assembly	biological_process	cellular component organization or biogenesis	2	3135	2	8400	1	0.1392611	0.6263975
GO:0007029	endoplasmic reticulum organization	biological_process	cellular component organization or biogenesis	4	3135	6	8400	0.666666667	0.1441811	0.6263975
GO:0007165	signal transduction	biological_process	biological regulation	171	3135	426	8400	0.401408451	0.1185945	0.6263975
GO:0007265	Ras protein signal transduction	biological_process	biological regulation	6	3135	10	8400	0.6	0.12484	0.6263975
GO:0008028	monocarboxylic acid transmembrane transporter activity	molecular_function	transporter activity	2	5826	2	15861	1	0.1349064	0.6263975
GO:0008174	mRNA methyltransferase activity	molecular_function	catalytic activity	2	5826	2	15861	1	0.1349064	0.6263975
GO:0008198	ferrous iron binding	molecular_function	binding	2	5826	2	15861	1	0.1349064	0.6263975
GO:0008242	omega peptidase activity	molecular_function	catalytic activity	5	5826	8	15861	0.625	0.1271977	0.6263975
GO:0008271	secondary active sulfate transmembrane transporter activity	molecular_function	transporter activity	8	5826	14	15861	0.571428571	0.09735669	0.6263975
GO:0008418	protein-N-terminal asparagine amidohydrolase activity	molecular_function	catalytic activity	2	5826	2	15861	1	0.1349064	0.6263975
GO:0008430	selenium binding	molecular_function	binding	2	5826	2	15861	1	0.1349064	0.6263975
GO:0008509	anion transmembrane transporter activity	molecular_function	transporter activity	38	5826	88	15861	0.431818182	0.1260479	0.6263975
GO:0008568	microtubule-severing ATPase activity	molecular_function	catalytic activity	2	5826	2	15861	1	0.1349064	0.6263975
GO:0008840	4-hydroxy-tetrahydrodipicolinate synthase	molecular_function	catalytic activity	2	5826	2	15861	1	0.1349064	0.6263975
GO:0008963	phospho-N-acetylmuramoyl-pentapeptide-transferase activity	molecular_function	catalytic activity	3	5826	4	15861	0.75	0.1435946	0.6263975
GO:0009062	fatty acid catabolic process	biological_process	cellular process	6	3135	10	8400	0.6	0.12484	0.6263975
GO:0009063	cellular amino acid catabolic process	biological_process	cellular process	20	3135	42	8400	0.476190476	0.1115462	0.6263975
GO:0009069	serine family amino acid metabolic process	biological_process	cellular process	21	3135	44	8400	0.477272727	0.1023244	0.6263975
GO:0009070	serine family amino acid biosynthetic process	biological_process	cellular process	16	3135	33	8400	0.484848485	0.1261546	0.6263975
GO:0009112	nucleobase metabolic process	biological_process	cellular process	15	3135	30	8400	0.5	0.1069533	0.6263975
GO:0009113	purine nucleobase biosynthetic process	biological_process	cellular process	5	3135	8	8400	0.625	0.1348972	0.6263975
GO:0009218	pyrimidine ribonucleotide metabolic process	biological_process	cellular process	10	3135	19	8400	0.526315789	0.1271583	0.6263975
GO:0009220	pyrimidine ribonucleotide biosynthetic process	biological_process	cellular process	10	3135	19	8400	0.526315789	0.1271583	0.6263975
GO:0009314	response to radiation	biological_process	response to stimulus	37	3135	83	8400	0.445783133	0.1047105	0.6263975
GO:0009416	response to light stimulus	biological_process	response to stimulus	36	3135	81	8400	0.444444444	0.1126179	0.6263975
GO:0009583	detection of light stimulus	biological_process	response to stimulus	4	3135	6	8400	0.666666667	0.1441811	0.6263975
GO:0009653	anatomical structure morphogenesis	biological_process	developmental process	20	3135	43	8400	0.465116279	0.1379998	0.6263975
GO:0009670	triose-phosphate:phosphate antiporter activity	molecular_function	transporter activity	2	5826	2	15861	1	0.1349064	0.6263975
GO:0009695	jasmonic acid biosynthetic process	biological_process	biological regulation	2	3135	2	8400	1	0.1392611	0.6263975
GO:0009840	chloroplastic endopeptidase Clp complex	cellular_component	organelle part	2	4053	2	11431	1	0.1256943	0.6263975
GO:0009975	cyclase activity	molecular_function	catalytic activity	3	5826	4	15861	0.75	0.1435946	0.6263975
GO:0009991	response to extracellular stimulus	biological_process	response to stimulus	14	3135	28	8400	0.5	0.1172605	0.6263975
GO:0010039	response to iron ion	biological_process	response to stimulus	2	3135	2	8400	1	0.1392611	0.6263975
GO:0010044	response to aluminum ion	biological_process	response to stimulus	2	3135	2	8400	1	0.1392611	0.6263975
GO:0010074	maintenance of meristem identity	biological_process	multicellular organismal process	2	3135	2	8400	1	0.1392611	0.6263975
GO:0010115	regulation of abscisic acid biosynthetic process	biological_process	biological regulation	2	3135	2	8400	1	0.1392611	0.6263975
GO:0010207	photosystem II assembly	biological_process	cellular component organization or biogenesis	6	3135	10	8400	0.6	0.12484	0.6263975
GO:0010208	pollen wall assembly	biological_process	cellular component organization or biogenesis	2	3135	2	8400	1	0.1392611	0.6263975
GO:0010243	response to organonitrogen compound	biological_process	response to stimulus	7	3135	12	8400	0.583333333	0.1149911	0.6263975
GO:0010309	acireductone dioxygenase [iron(II)-requiring] activity	molecular_function	catalytic activity	2	5826	2	15861	1	0.1349064	0.6263975
GO:0010375	stomatal complex patterning	biological_process	multicellular organismal process	2	3135	2	8400	1	0.1392611	0.6263975
GO:0010487	thermospermine synthase activity	molecular_function	catalytic activity	2	5826	2	15861	1	0.1349064	0.6263975
GO:0010584	pollen exine formation	biological_process	cellular component organization or biogenesis	2	3135	2	8400	1	0.1392611	0.6263975
GO:0010927	cellular component assembly involved in morphogenesis	biological_process	cellular component organization or biogenesis	2	3135	2	8400	1	0.1392611	0.6263975
GO:0014070	response to organic cyclic compound	biological_process	response to stimulus	9	3135	17	8400	0.529411765	0.1401141	0.6263975
GO:0015075	ion transmembrane transporter activity	molecular_function	transporter activity	179	5826	454	15861	0.394273128	0.1233882	0.6263975
GO:0015116	sulfate transmembrane transporter activity	molecular_function	transporter activity	8	5826	14	15861	0.571428571	0.09735669	0.6263975
GO:0015121	phosphoenolpyruvate:phosphate antiporter activity	molecular_function	transporter activity	2	5826	2	15861	1	0.1349064	0.6263975
GO:0015144	carbohydrate transmembrane transporter activity	molecular_function	transporter activity	5	5826	8	15861	0.625	0.1271977	0.6263975
GO:0015145	monosaccharide transmembrane transporter activity	molecular_function	transporter activity	2	5826	2	15861	1	0.1349064	0.6263975
GO:0015215	nucleotide transmembrane transporter activity	molecular_function	transporter activity	4	5826	6	15861	0.666666667	0.1370962	0.6263975
GO:0015216	purine nucleotide transmembrane transporter activity	molecular_function	transporter activity	4	5826	6	15861	0.666666667	0.1370962	0.6263975
GO:0015318	inorganic molecular entity transmembrane transporter activity	molecular_function	transporter activity	163	5826	411	15861	0.396593674	0.1162467	0.6263975
GO:0015355	secondary active monocarboxylate transmembrane transporter activity	molecular_function	transporter activity	2	5826	2	15861	1	0.1349064	0.6263975
GO:0015748	organophosphate ester transport	biological_process	localization	2	3135	2	8400	1	0.1392611	0.6263975
GO:0015925	galactosidase activity	molecular_function	catalytic activity	14	5826	29	15861	0.482758621	0.1366171	0.6263975
GO:0015927	trehalase activity	molecular_function	catalytic activity	2	5826	2	15861	1	0.1349064	0.6263975
GO:0015935	small ribosomal subunit	cellular_component	organelle part	22	4053	50	11431	0.44	0.1324582	0.6263975
GO:0015977	carbon fixation	biological_process	metabolic process	5	3135	8	8400	0.625	0.1348972	0.6263975
GO:0016106	sesquiterpenoid biosynthetic process	biological_process	cellular process	2	3135	2	8400	1	0.1392611	0.6263975
GO:0016109	tetraterpenoid biosynthetic process	biological_process	cellular process	4	3135	6	8400	0.666666667	0.1441811	0.6263975
GO:0016117	carotenoid biosynthetic process	biological_process	cellular process	4	3135	6	8400	0.666666667	0.1441811	0.6263975
GO:0016119	carotene metabolic process	biological_process	cellular process	2	3135	2	8400	1	0.1392611	0.6263975
GO:0016122	xanthophyll metabolic process	biological_process	cellular process	2	3135	2	8400	1	0.1392611	0.6263975
GO:0016301	kinase activity	molecular_function	catalytic activity	634	5826	1664	15861	0.381009615	0.1156361	0.6263975
GO:0016310	phosphorylation	biological_process	cellular process	47	3135	109	8400	0.431192661	0.123496	0.6263975
GO:0016311	dephosphorylation	biological_process	cellular process	12	3135	23	8400	0.52173913	0.1053536	0.6263975
GO:0016408	C-acyltransferase activity	molecular_function	catalytic activity	3	5826	4	15861	0.75	0.1435946	0.6263975
GO:0016442	RISC complex	cellular_component	protein-containing complex	3	4053	4	11431	0.75	0.130842	0.6263975
GO:0016480	negative regulation of transcription by RNA polymerase III	biological_process	biological regulation	2	3135	2	8400	1	0.1392611	0.6263975
GO:0016559	peroxisome fission	biological_process	cellular component organization or biogenesis	4	3135	6	8400	0.666666667	0.1441811	0.6263975
GO:0016614	oxidoreductase activity, acting on CH-OH group of donors	molecular_function	catalytic activity	63	5826	150	15861	0.42	0.104557	0.6263975
GO:0016615	malate dehydrogenase activity	molecular_function	catalytic activity	11	5826	21	15861	0.523809524	0.1049085	0.6263975
GO:0016628	oxidoreductase activity, acting on the CH-CH group of donors, NAD or NADP as acceptor	molecular_function	catalytic activity	10	5826	19	15861	0.526315789	0.1161839	0.6263975
GO:0016642	oxidoreductase activity, acting on the CH-NH2 group of donors, disulfide as acceptor	molecular_function	catalytic activity	2	5826	2	15861	1	0.1349064	0.6263975
GO:0016645	oxidoreductase activity, acting on the CH-NH group of donors	molecular_function	catalytic activity	12	5826	23	15861	0.52173913	0.09490359	0.6263975
GO:0016661	oxidoreductase activity, acting on other nitrogenous compounds as donors	molecular_function	catalytic activity	3	5826	4	15861	0.75	0.1435946	0.6263975
GO:0016663	oxidoreductase activity, acting on other nitrogenous compounds as donors, oxygen as acceptor	molecular_function	catalytic activity	2	5826	2	15861	1	0.1349064	0.6263975
GO:0016667	oxidoreductase activity, acting on a sulfur group of donors	molecular_function	catalytic activity	53	5826	125	15861	0.424	0.1106262	0.6263975
GO:0016671	oxidoreductase activity, acting on a sulfur group of donors, disulfide as acceptor	molecular_function	catalytic activity	11	5826	22	15861	0.5	0.1425584	0.6263975
GO:0016722	oxidoreductase activity, oxidizing metal ions	molecular_function	catalytic activity	3	5826	4	15861	0.75	0.1435946	0.6263975
GO:0016724	oxidoreductase activity, oxidizing metal ions, oxygen as acceptor	molecular_function	catalytic activity	3	5826	4	15861	0.75	0.1435946	0.6263975
GO:0016768	spermine synthase activity	molecular_function	catalytic activity	2	5826	2	15861	1	0.1349064	0.6263975
GO:0016773	phosphotransferase activity, alcohol group as acceptor	molecular_function	catalytic activity	534	5826	1397	15861	0.382247674	0.1185159	0.6263975
GO:0016791	phosphatase activity	molecular_function	catalytic activity	102	5826	254	15861	0.401574803	0.1410982	0.6263975
GO:0016814	hydrolase activity, acting on carbon-nitrogen (but not peptide) bonds, in cyclic amidines	molecular_function	catalytic activity	9	5826	17	15861	0.529411765	0.1289517	0.6263975
GO:0016846	carbon-sulfur lyase activity	molecular_function	catalytic activity	10	5826	19	15861	0.526315789	0.1161839	0.6263975
GO:0016869	intramolecular transferase activity, transferring amino groups	molecular_function	catalytic activity	2	5826	2	15861	1	0.1349064	0.6263975
GO:0016999	antibiotic metabolic process	biological_process	cellular process	67	3135	158	8400	0.424050633	0.1061156	0.6263975
GO:0017113	dihydropyrimidine dehydrogenase (NADP+) activity	molecular_function	catalytic activity	2	5826	2	15861	1	0.1349064	0.6263975
GO:0019184	nonribosomal peptide biosynthetic process	biological_process	cellular process	2	3135	2	8400	1	0.1392611	0.6263975
GO:0019203	carbohydrate phosphatase activity	molecular_function	catalytic activity	11	5826	21	15861	0.523809524	0.1049085	0.6263975
GO:0019252	starch biosynthetic process	biological_process	cellular process	9	3135	17	8400	0.529411765	0.1401141	0.6263975
GO:0019264	glycine biosynthetic process from serine	biological_process	biological regulation	4	3135	6	8400	0.666666667	0.1441811	0.6263975
GO:0019374	galactolipid metabolic process	biological_process	cellular process	2	3135	2	8400	1	0.1392611	0.6263975
GO:0019375	galactolipid biosynthetic process	biological_process	cellular process	2	3135	2	8400	1	0.1392611	0.6263975
GO:0019388	galactose catabolic process	biological_process	metabolic process	2	3135	2	8400	1	0.1392611	0.6263975
GO:0019395	fatty acid oxidation	biological_process	cellular process	6	3135	10	8400	0.6	0.12484	0.6263975
GO:0019419	sulfate reduction	biological_process	cellular process	2	3135	2	8400	1	0.1392611	0.6263975
GO:0019628	urate catabolic process	biological_process	cellular process	2	3135	2	8400	1	0.1392611	0.6263975
GO:0022618	ribonucleoprotein complex assembly	biological_process	cellular component organization or biogenesis	37	3135	85	8400	0.435294118	0.1410645	0.6263975
GO:0023052	signaling	biological_process	signaling	171	3135	428	8400	0.39953271	0.1349037	0.6263975
GO:0030132	clathrin coat of coated pit	cellular_component	cell	6	4053	10	11431	0.6	0.1003267	0.6263975
GO:0030163	protein catabolic process	biological_process	metabolic process	82	3135	198	8400	0.414141414	0.1294091	0.6263975
GO:0030242	autophagy of peroxisome	biological_process	cellular process	2	3135	2	8400	1	0.1392611	0.6263975
GO:0030867	rough endoplasmic reticulum membrane	cellular_component	organelle part	4	4053	6	11431	0.666666667	0.1223848	0.6263975
GO:0030983	mismatched DNA binding	molecular_function	binding	6	5826	10	15861	0.6	0.1167718	0.6263975
GO:0031011	Ino80 complex	cellular_component	organelle part	10	4053	20	11431	0.5	0.1307318	0.6263975
GO:0031071	cysteine desulfurase activity	molecular_function	catalytic activity	3	5826	4	15861	0.75	0.1435946	0.6263975
GO:0031177	phosphopantetheine binding	molecular_function	binding	3	5826	4	15861	0.75	0.1435946	0.6263975
GO:0031332	RNAi effector complex	cellular_component	protein-containing complex	3	4053	4	11431	0.75	0.130842	0.6263975
GO:0031491	nucleosome binding	molecular_function	binding	4	5826	6	15861	0.666666667	0.1370962	0.6263975
GO:0031969	chloroplast membrane	cellular_component	organelle part	13	4053	27	11431	0.481481481	0.1203045	0.6263975
GO:0031970	organelle envelope lumen	cellular_component	organelle part	7	4053	13	11431	0.538461538	0.1370711	0.6263975
GO:0032012	regulation of ARF protein signal transduction	biological_process	biological regulation	5	3135	8	8400	0.625	0.1348972	0.6263975
GO:0032051	clathrin light chain binding	molecular_function	binding	2	5826	2	15861	1	0.1349064	0.6263975
GO:0032300	mismatch repair complex	cellular_component	cell	3	4053	4	11431	0.75	0.130842	0.6263975
GO:0032469	endoplasmic reticulum calcium ion homeostasis	biological_process	biological regulation	2	3135	2	8400	1	0.1392611	0.6263975
GO:0032586	protein storage vacuole membrane	cellular_component	organelle part	2	4053	2	11431	1	0.1256943	0.6263975
GO:0032868	response to insulin	biological_process	response to stimulus	2	3135	2	8400	1	0.1392611	0.6263975
GO:0032869	cellular response to insulin stimulus	biological_process	cellular process	2	3135	2	8400	1	0.1392611	0.6263975
GO:0032989	cellular component morphogenesis	biological_process	cellular component organization or biogenesis	12	3135	23	8400	0.52173913	0.1053536	0.6263975
GO:0032991	protein-containing complex	cellular_component	protein-containing complex	677	4053	1840	11431	0.367934783	0.10003	0.6263975
GO:0033177	proton-transporting two-sector ATPase complex, proton-transporting domain	cellular_component	protein-containing complex	12	4053	24	11431	0.5	0.1023664	0.6263975
GO:0033202	DNA helicase complex	cellular_component	cell	10	4053	20	11431	0.5	0.1307318	0.6263975
GO:0033383	geranyl diphosphate metabolic process	biological_process	cellular process	2	3135	2	8400	1	0.1392611	0.6263975
GO:0033384	geranyl diphosphate biosynthetic process	biological_process	cellular process	2	3135	2	8400	1	0.1392611	0.6263975
GO:0034212	peptide N-acetyltransferase activity	molecular_function	catalytic activity	10	5826	19	15861	0.526315789	0.1161839	0.6263975
GO:0034250	positive regulation of cellular amide metabolic process	biological_process	biological regulation	6	3135	10	8400	0.6	0.12484	0.6263975
GO:0034256	chlorophyll(ide) b reductase activity	molecular_function	catalytic activity	2	5826	2	15861	1	0.1349064	0.6263975
GO:0034308	primary alcohol metabolic process	biological_process	metabolic process	2	3135	2	8400	1	0.1392611	0.6263975
GO:0034440	lipid oxidation	biological_process	cellular process	6	3135	10	8400	0.6	0.12484	0.6263975
GO:0034644	cellular response to UV	biological_process	cellular process	2	3135	2	8400	1	0.1392611	0.6263975
GO:0034655	nucleobase-containing compound catabolic process	biological_process	cellular process	48	3135	112	8400	0.428571429	0.1314914	0.6263975
GO:0036374	glutathione hydrolase activity	molecular_function	catalytic activity	2	5826	2	15861	1	0.1349064	0.6263975
GO:0042060	wound healing	biological_process	response to stimulus	2	3135	2	8400	1	0.1392611	0.6263975
GO:0042170	plastid membrane	cellular_component	organelle part	13	4053	27	11431	0.481481481	0.1203045	0.6263975
GO:0042214	terpene metabolic process	biological_process	cellular process	2	3135	2	8400	1	0.1392611	0.6263975
GO:0042286	glutamate-1-semialdehyde 2,1-aminomutase activity	molecular_function	catalytic activity	2	5826	2	15861	1	0.1349064	0.6263975
GO:0042592	homeostatic process	biological_process	biological regulation	87	3135	210	8400	0.414285714	0.1205834	0.6263975
GO:0042719	mitochondrial intermembrane space protein transporter complex	cellular_component	organelle part	2	4053	2	11431	1	0.1256943	0.6263975
GO:0043022	ribosome binding	molecular_function	binding	11	5826	21	15861	0.523809524	0.1049085	0.6263975
GO:0043139	5'-3' DNA helicase activity	molecular_function	catalytic activity	3	5826	4	15861	0.75	0.1435946	0.6263975
GO:0043141	ATP-dependent 5'-3' DNA helicase activity	molecular_function	catalytic activity	3	5826	4	15861	0.75	0.1435946	0.6263975
GO:0043167	ion binding	molecular_function	binding	2169	5826	5804	15861	0.373707788	0.1054295	0.6263975
GO:0043243	positive regulation of protein complex disassembly	biological_process	biological regulation	5	3135	8	8400	0.625	0.1348972	0.6263975
GO:0043401	steroid hormone mediated signaling pathway	biological_process	biological regulation	8	3135	14	8400	0.571428571	0.105698	0.6263975
GO:0043434	response to peptide hormone	biological_process	response to stimulus	2	3135	2	8400	1	0.1392611	0.6263975
GO:0044106	cellular amine metabolic process	biological_process	cellular process	15	3135	31	8400	0.483870968	0.1382505	0.6263975
GO:0044248	cellular catabolic process	biological_process	cellular process	243	3135	611	8400	0.397708674	0.1047602	0.6263975
GO:0044391	ribosomal subunit	cellular_component	organelle part	44	4053	106	11431	0.41509434	0.1144666	0.6263975
GO:0045037	protein import into chloroplast stroma	biological_process	localization	2	3135	2	8400	1	0.1392611	0.6263975
GO:0045048	protein insertion into ER membrane	biological_process	cellular component organization or biogenesis	2	3135	2	8400	1	0.1392611	0.6263975
GO:0045240	dihydrolipoyl dehydrogenase complex	cellular_component	cell	3	4053	4	11431	0.75	0.130842	0.6263975
GO:0045275	respiratory chain complex III	cellular_component	cell	3	4053	4	11431	0.75	0.130842	0.6263975
GO:0045337	farnesyl diphosphate biosynthetic process	biological_process	cellular process	2	3135	2	8400	1	0.1392611	0.6263975
GO:0045489	pectin biosynthetic process	biological_process	cellular process	13	3135	26	8400	0.5	0.1287572	0.6263975
GO:0045727	positive regulation of translation	biological_process	biological regulation	6	3135	10	8400	0.6	0.12484	0.6263975
GO:0046113	nucleobase catabolic process	biological_process	cellular process	2	3135	2	8400	1	0.1392611	0.6263975
GO:0046131	pyrimidine ribonucleoside metabolic process	biological_process	cellular process	10	3135	19	8400	0.526315789	0.1271583	0.6263975
GO:0046132	pyrimidine ribonucleoside biosynthetic process	biological_process	cellular process	10	3135	19	8400	0.526315789	0.1271583	0.6263975
GO:0046134	pyrimidine nucleoside biosynthetic process	biological_process	cellular process	10	3135	19	8400	0.526315789	0.1271583	0.6263975
GO:0046292	formaldehyde metabolic process	biological_process	cellular process	2	3135	2	8400	1	0.1392611	0.6263975
GO:0046294	formaldehyde catabolic process	biological_process	cellular process	2	3135	2	8400	1	0.1392611	0.6263975
GO:0046365	monosaccharide catabolic process	biological_process	metabolic process	5	3135	8	8400	0.625	0.1348972	0.6263975
GO:0046415	urate metabolic process	biological_process	cellular process	2	3135	2	8400	1	0.1392611	0.6263975
GO:0046423	allene-oxide cyclase activity	molecular_function	catalytic activity	2	5826	2	15861	1	0.1349064	0.6263975
GO:0046527	glucosyltransferase activity	molecular_function	catalytic activity	54	5826	128	15861	0.421875	0.1168892	0.6263975
GO:0046578	regulation of Ras protein signal transduction	biological_process	biological regulation	5	3135	8	8400	0.625	0.1348972	0.6263975
GO:0046685	response to arsenic-containing substance	biological_process	response to stimulus	2	3135	2	8400	1	0.1392611	0.6263975
GO:0046907	intracellular transport	biological_process	localization	143	3135	351	8400	0.407407407	0.09783318	0.6263975
GO:0047262	polygalacturonate 4-alpha-galacturonosyltransferase activity	molecular_function	catalytic activity	13	5826	26	15861	0.5	0.1159607	0.6263975
GO:0047769	arogenate dehydratase activity	molecular_function	catalytic activity	5	5826	8	15861	0.625	0.1271977	0.6263975
GO:0048444	floral organ morphogenesis	biological_process	multicellular organismal process	2	3135	2	8400	1	0.1392611	0.6263975
GO:0048545	response to steroid hormone	biological_process	response to stimulus	8	3135	14	8400	0.571428571	0.105698	0.6263975
GO:0048759	xylem vessel member cell differentiation	biological_process	cellular process	2	3135	2	8400	1	0.1392611	0.6263975
GO:0050664	oxidoreductase activity, acting on NAD(P)H, oxygen as acceptor	molecular_function	catalytic activity	5	5826	8	15861	0.625	0.1271977	0.6263975
GO:0050801	ion homeostasis	biological_process	biological regulation	20	3135	42	8400	0.476190476	0.1115462	0.6263975
GO:0051056	regulation of small GTPase mediated signal transduction	biological_process	biological regulation	5	3135	8	8400	0.625	0.1348972	0.6263975
GO:0051087	chaperone binding	molecular_function	binding	13	5826	26	15861	0.5	0.1159607	0.6263975
GO:0051119	sugar transmembrane transporter activity	molecular_function	transporter activity	3	5826	4	15861	0.75	0.1435946	0.6263975
GO:0051181	cofactor transport	biological_process	localization	2	3135	2	8400	1	0.1392611	0.6263975
GO:0051182	coenzyme transport	biological_process	localization	2	3135	2	8400	1	0.1392611	0.6263975
GO:0051185	coenzyme transmembrane transporter activity	molecular_function	transporter activity	2	5826	2	15861	1	0.1349064	0.6263975
GO:0051205	protein insertion into membrane	biological_process	cellular component organization or biogenesis	2	3135	2	8400	1	0.1392611	0.6263975
GO:0051225	spindle assembly	biological_process	cellular component organization or biogenesis	6	3135	10	8400	0.6	0.12484	0.6263975
GO:0051234	establishment of localization	biological_process	localization	443	3135	1136	8400	0.389964789	0.1109843	0.6263975
GO:0051606	detection of stimulus	biological_process	response to stimulus	6	3135	10	8400	0.6	0.12484	0.6263975
GO:0051649	establishment of localization in cell	biological_process	localization	144	3135	358	8400	0.402234637	0.1348865	0.6263975
GO:0051903	S-(hydroxymethyl)glutathione dehydrogenase activity	molecular_function	catalytic activity	2	5826	2	15861	1	0.1349064	0.6263975
GO:0052691	UDP-arabinopyranose mutase activity	molecular_function	catalytic activity	2	5826	2	15861	1	0.1349064	0.6263975
GO:0055080	cation homeostasis	biological_process	biological regulation	15	3135	30	8400	0.5	0.1069533	0.6263975
GO:0055082	cellular chemical homeostasis	biological_process	biological regulation	19	3135	39	8400	0.487179487	0.09652247	0.6263975
GO:0055114	oxidation-reduction process	biological_process	metabolic process	75	3135	180	8400	0.416666667	0.1273664	0.6263975
GO:0061733	peptide-lysine-N-acetyltransferase activity	molecular_function	catalytic activity	10	5826	19	15861	0.526315789	0.1161839	0.6263975
GO:0062012	regulation of small molecule metabolic process	biological_process	biological regulation	4	3135	6	8400	0.666666667	0.1441811	0.6263975
GO:0070003	threonine-type peptidase activity	molecular_function	catalytic activity	18	5826	38	15861	0.473684211	0.1172891	0.6263975
GO:0071375	cellular response to peptide hormone stimulus	biological_process	cellular process	2	3135	2	8400	1	0.1392611	0.6263975
GO:0071383	cellular response to steroid hormone stimulus	biological_process	cellular process	8	3135	14	8400	0.571428571	0.105698	0.6263975
GO:0071417	cellular response to organonitrogen compound	biological_process	cellular process	2	3135	2	8400	1	0.1392611	0.6263975
GO:0071439	clathrin complex	cellular_component	cell	2	4053	2	11431	1	0.1256943	0.6263975
GO:0071484	cellular response to light intensity	biological_process	cellular process	2	3135	2	8400	1	0.1392611	0.6263975
GO:0071826	ribonucleoprotein complex subunit organization	biological_process	cellular component organization or biogenesis	37	3135	85	8400	0.435294118	0.1410645	0.6263975
GO:0071917	triose-phosphate transmembrane transporter activity	molecular_function	transporter activity	2	5826	2	15861	1	0.1349064	0.6263975
GO:0071944	cell periphery	cellular_component	cell	164	4053	429	11431	0.382284382	0.1209125	0.6263975
GO:0072329	monocarboxylic acid catabolic process	biological_process	cellular process	10	3135	19	8400	0.526315789	0.1271583	0.6263975
GO:0072529	pyrimidine-containing compound catabolic process	biological_process	cellular process	2	3135	2	8400	1	0.1392611	0.6263975
GO:0089721	phosphoenolpyruvate transmembrane transporter activity	molecular_function	transporter activity	2	5826	2	15861	1	0.1349064	0.6263975
GO:0090482	vitamin transmembrane transporter activity	molecular_function	transporter activity	2	5826	2	15861	1	0.1349064	0.6263975
GO:0097255	R2TP complex	cellular_component	protein-containing complex	3	4053	4	11431	0.75	0.130842	0.6263975
GO:0097361	CIA complex	cellular_component	cell	2	4053	2	11431	1	0.1256943	0.6263975
GO:0098771	inorganic ion homeostasis	biological_process	biological regulation	15	3135	30	8400	0.5	0.1069533	0.6263975
GO:0098796	membrane protein complex	cellular_component	protein-containing complex	142	4053	370	11431	0.383783784	0.1275856	0.6263975
GO:0102786	stearoyl-[acp] desaturase activity	molecular_function	catalytic activity	2	5826	2	15861	1	0.1349064	0.6263975
GO:0110095	cellular detoxification of aldehyde	biological_process	cellular process	2	3135	2	8400	1	0.1392611	0.6263975
GO:0110096	cellular response to aldehyde	biological_process	cellular process	2	3135	2	8400	1	0.1392611	0.6263975
GO:1901068	guanosine-containing compound metabolic process	biological_process	cellular process	11	3135	21	8400	0.523809524	0.1156409	0.6263975
GO:1901136	carbohydrate derivative catabolic process	biological_process	metabolic process	14	3135	28	8400	0.5	0.1172605	0.6263975
GO:1901264	carbohydrate derivative transport	biological_process	localization	4	3135	6	8400	0.666666667	0.1441811	0.6263975
GO:1901652	response to peptide	biological_process	response to stimulus	2	3135	2	8400	1	0.1392611	0.6263975
GO:1901653	cellular response to peptide	biological_process	cellular process	2	3135	2	8400	1	0.1392611	0.6263975
GO:1901682	sulfur compound transmembrane transporter activity	molecular_function	transporter activity	8	5826	14	15861	0.571428571	0.09735669	0.6263975
GO:1901699	cellular response to nitrogen compound	biological_process	cellular process	15	3135	30	8400	0.5	0.1069533	0.6263975
GO:1901701	cellular response to oxygen-containing compound	biological_process	cellular process	31	3135	68	8400	0.455882353	0.09961295	0.6263975
GO:1905177	tracheary element differentiation	biological_process	cellular process	2	3135	2	8400	1	0.1392611	0.6263975
GO:1990391	DNA repair complex	cellular_component	protein-containing complex	3	4053	4	11431	0.75	0.130842	0.6263975
GO:0042578	phosphoric ester hydrolase activity	molecular_function	catalytic activity	121	5826	304	15861	0.398026316	0.1443678	0.6265079
GO:0006007	glucose catabolic process	biological_process	metabolic process	3	3135	4	8400	0.75	0.1496793	0.6312208
GO:0006168	adenine salvage	biological_process	cellular process	3	3135	4	8400	0.75	0.1496793	0.6312208
GO:0006266	DNA ligation	biological_process	cellular process	3	3135	4	8400	0.75	0.1496793	0.6312208
GO:0006677	glycosylceramide metabolic process	biological_process	cellular process	3	3135	4	8400	0.75	0.1496793	0.6312208
GO:0006678	glucosylceramide metabolic process	biological_process	cellular process	3	3135	4	8400	0.75	0.1496793	0.6312208
GO:0006680	glucosylceramide catabolic process	biological_process	cellular process	3	3135	4	8400	0.75	0.1496793	0.6312208
GO:0006687	glycosphingolipid metabolic process	biological_process	cellular process	3	3135	4	8400	0.75	0.1496793	0.6312208
GO:0006826	iron ion transport	biological_process	localization	3	3135	4	8400	0.75	0.1496793	0.6312208
GO:0009873	ethylene-activated signaling pathway	biological_process	biological regulation	3	3135	4	8400	0.75	0.1496793	0.6312208
GO:0010073	meristem maintenance	biological_process	multicellular organismal process	3	3135	4	8400	0.75	0.1496793	0.6312208
GO:0016246	RNA interference	biological_process	biological regulation	3	3135	4	8400	0.75	0.1496793	0.6312208
GO:0019377	glycolipid catabolic process	biological_process	cellular process	3	3135	4	8400	0.75	0.1496793	0.6312208
GO:0019509	L-methionine salvage from methylthioadenosine	biological_process	cellular process	3	3135	4	8400	0.75	0.1496793	0.6312208
GO:0019860	uracil metabolic process	biological_process	cellular process	3	3135	4	8400	0.75	0.1496793	0.6312208
GO:0030422	production of siRNA involved in RNA interference	biological_process	biological regulation	3	3135	4	8400	0.75	0.1496793	0.6312208
GO:0033617	mitochondrial respiratory chain complex IV assembly	biological_process	cellular component organization or biogenesis	3	3135	4	8400	0.75	0.1496793	0.6312208
GO:0043096	purine nucleobase salvage	biological_process	cellular process	3	3135	4	8400	0.75	0.1496793	0.6312208
GO:0043102	amino acid salvage	biological_process	cellular process	3	3135	4	8400	0.75	0.1496793	0.6312208
GO:0046083	adenine metabolic process	biological_process	cellular process	3	3135	4	8400	0.75	0.1496793	0.6312208
GO:0046084	adenine biosynthetic process	biological_process	cellular process	3	3135	4	8400	0.75	0.1496793	0.6312208
GO:0046477	glycosylceramide catabolic process	biological_process	cellular process	3	3135	4	8400	0.75	0.1496793	0.6312208
GO:0046479	glycosphingolipid catabolic process	biological_process	cellular process	3	3135	4	8400	0.75	0.1496793	0.6312208
GO:0046873	metal ion transmembrane transporter activity	molecular_function	transporter activity	66	5826	161	15861	0.409937888	0.1480347	0.6312208
GO:0048878	chemical homeostasis	biological_process	biological regulation	26	3135	58	8400	0.448275862	0.1470808	0.6312208
GO:0051103	DNA ligation involved in DNA repair	biological_process	cellular process	3	3135	4	8400	0.75	0.1496793	0.6312208
GO:0071267	L-methionine salvage	biological_process	cellular process	3	3135	4	8400	0.75	0.1496793	0.6312208
GO:0033865	nucleoside bisphosphate metabolic process	biological_process	cellular process	19	3135	41	8400	0.463414634	0.1504031	0.6322139
GO:0033875	ribonucleoside bisphosphate metabolic process	biological_process	cellular process	19	3135	41	8400	0.463414634	0.1504031	0.6322139
GO:0034032	purine nucleoside bisphosphate metabolic process	biological_process	cellular process	19	3135	41	8400	0.463414634	0.1504031	0.6322139
GO:0005911	cell-cell junction	cellular_component	cell junction	13	4053	28	11431	0.464285714	0.1544856	0.6395105
GO:0006241	CTP biosynthetic process	biological_process	cellular process	8	3135	15	8400	0.533333333	0.1547734	0.6395105
GO:0009148	pyrimidine nucleoside triphosphate biosynthetic process	biological_process	cellular process	8	3135	15	8400	0.533333333	0.1547734	0.6395105
GO:0009208	pyrimidine ribonucleoside triphosphate metabolic process	biological_process	cellular process	8	3135	15	8400	0.533333333	0.1547734	0.6395105
GO:0009209	pyrimidine ribonucleoside triphosphate biosynthetic process	biological_process	cellular process	8	3135	15	8400	0.533333333	0.1547734	0.6395105
GO:0009506	plasmodesma	cellular_component	symplast	13	4053	28	11431	0.464285714	0.1544856	0.6395105
GO:0019674	NAD metabolic process	biological_process	cellular process	8	3135	15	8400	0.533333333	0.1547734	0.6395105
GO:0030054	cell junction	cellular_component	cell junction	13	4053	28	11431	0.464285714	0.1544856	0.6395105
GO:0030176	integral component of endoplasmic reticulum membrane	cellular_component	organelle part	13	4053	28	11431	0.464285714	0.1544856	0.6395105
GO:0031227	intrinsic component of endoplasmic reticulum membrane	cellular_component	organelle part	13	4053	28	11431	0.464285714	0.1544856	0.6395105
GO:0042168	heme metabolic process	biological_process	cellular process	8	3135	15	8400	0.533333333	0.1547734	0.6395105
GO:0046036	CTP metabolic process	biological_process	cellular process	8	3135	15	8400	0.533333333	0.1547734	0.6395105
GO:0046839	phospholipid dephosphorylation	biological_process	cellular process	8	3135	15	8400	0.533333333	0.1547734	0.6395105
GO:0046856	phosphatidylinositol dephosphorylation	biological_process	cellular process	8	3135	15	8400	0.533333333	0.1547734	0.6395105
GO:0055044	symplast	cellular_component	symplast	13	4053	28	11431	0.464285714	0.1544856	0.6395105
GO:0071407	cellular response to organic cyclic compound	biological_process	cellular process	8	3135	15	8400	0.533333333	0.1547734	0.6395105
GO:0005753	mitochondrial proton-transporting ATP synthase complex	cellular_component	organelle part	6	4053	11	11431	0.545454545	0.1563954	0.6448405
GO:0005905	clathrin-coated pit	cellular_component	cell	6	4053	11	11431	0.545454545	0.1563954	0.6448405
GO:0016776	phosphotransferase activity, phosphate group as acceptor	molecular_function	catalytic activity	15	5826	32	15861	0.46875	0.1567037	0.6454265
GO:0098798	mitochondrial protein complex	cellular_component	organelle part	32	4053	77	11431	0.415584416	0.1577518	0.6490551
GO:0004866	endopeptidase inhibitor activity	molecular_function	molecular function regulator	10	5826	20	15861	0.5	0.1586201	0.6498739
GO:0030414	peptidase inhibitor activity	molecular_function	molecular function regulator	10	5826	20	15861	0.5	0.1586201	0.6498739
GO:0061134	peptidase regulator activity	molecular_function	molecular function regulator	10	5826	20	15861	0.5	0.1586201	0.6498739
GO:0061135	endopeptidase regulator activity	molecular_function	molecular function regulator	10	5826	20	15861	0.5	0.1586201	0.6498739
GO:0003843	1,3-beta-D-glucan synthase activity	molecular_function	catalytic activity	7	5826	13	15861	0.538461538	0.1601801	0.6500935
GO:0004869	cysteine-type endopeptidase inhibitor activity	molecular_function	molecular function regulator	7	5826	13	15861	0.538461538	0.1601801	0.6500935
GO:0005048	signal sequence binding	molecular_function	binding	7	5826	13	15861	0.538461538	0.1601801	0.6500935
GO:0006221	pyrimidine nucleotide biosynthetic process	biological_process	cellular process	16	3135	34	8400	0.470588235	0.1588946	0.6500935
GO:0008235	metalloexopeptidase activity	molecular_function	catalytic activity	7	5826	13	15861	0.538461538	0.1601801	0.6500935
GO:0016411	acylglycerol O-acyltransferase activity	molecular_function	catalytic activity	7	5826	13	15861	0.538461538	0.1601801	0.6500935
GO:0016763	transferase activity, transferring pentosyl groups	molecular_function	catalytic activity	17	5826	37	15861	0.459459459	0.1601605	0.6500935
GO:0019866	organelle inner membrane	cellular_component	organelle part	49	4053	122	11431	0.401639344	0.1591772	0.6500935
GO:0030060	L-malate dehydrogenase activity	molecular_function	catalytic activity	7	5826	13	15861	0.538461538	0.1601801	0.6500935
GO:0016298	lipase activity	molecular_function	catalytic activity	19	5826	42	15861	0.452380952	0.1621943	0.6575811
GO:0065008	regulation of biological quality	biological_process	biological regulation	129	3135	322	8400	0.400621118	0.163946	0.6639898
GO:0009941	chloroplast envelope	cellular_component	organelle part	33	4053	80	11431	0.4125	0.1658756	0.671105
GO:0033365	protein localization to organelle	biological_process	localization	48	3135	114	8400	0.421052632	0.1669221	0.6746363
GO:0019213	deacetylase activity	molecular_function	catalytic activity	12	5826	25	15861	0.48	0.1676217	0.6767595
GO:0005740	mitochondrial envelope	cellular_component	organelle part	63	4053	160	11431	0.39375	0.1682866	0.6787385
GO:0019773	proteasome core complex, alpha-subunit complex	cellular_component	cell	8	4053	16	11431	0.5	0.1690428	0.6803754
GO:0044440	endosomal part	cellular_component	organelle part	8	4053	16	11431	0.5	0.1690428	0.6803754
GO:0006074	(1->3)-beta-D-glucan metabolic process	biological_process	cellular process	7	3135	13	8400	0.538461538	0.1714822	0.6817163
GO:0006075	(1->3)-beta-D-glucan biosynthetic process	biological_process	cellular process	7	3135	13	8400	0.538461538	0.1714822	0.6817163
GO:0006544	glycine metabolic process	biological_process	biological regulation	7	3135	13	8400	0.538461538	0.1714822	0.6817163
GO:0006783	heme biosynthetic process	biological_process	cellular process	7	3135	13	8400	0.538461538	0.1714822	0.6817163
GO:0009741	response to brassinosteroid	biological_process	response to stimulus	7	3135	13	8400	0.538461538	0.1714822	0.6817163
GO:0009742	brassinosteroid mediated signaling pathway	biological_process	biological regulation	7	3135	13	8400	0.538461538	0.1714822	0.6817163
GO:0031407	oxylipin metabolic process	biological_process	cellular process	7	3135	13	8400	0.538461538	0.1714822	0.6817163
GO:0031408	oxylipin biosynthetic process	biological_process	cellular process	7	3135	13	8400	0.538461538	0.1714822	0.6817163
GO:0034599	cellular response to oxidative stress	biological_process	cellular process	7	3135	13	8400	0.538461538	0.1714822	0.6817163
GO:0043244	regulation of protein complex disassembly	biological_process	biological regulation	7	3135	13	8400	0.538461538	0.1714822	0.6817163
GO:0048869	cellular developmental process	biological_process	cellular process	22	3135	49	8400	0.448979592	0.1703285	0.6817163
GO:0071367	cellular response to brassinosteroid stimulus	biological_process	cellular process	7	3135	13	8400	0.538461538	0.1714822	0.6817163
GO:0044238	primary metabolic process	biological_process	metabolic process	1562	3135	4128	8400	0.378391473	0.1731419	0.6876106
GO:0019887	protein kinase regulator activity	molecular_function	molecular function regulator	9	5826	18	15861	0.5	0.1770105	0.7022562
GO:0004664	prephenate dehydratase activity	molecular_function	catalytic activity	6	5826	11	15861	0.545454545	0.1795096	0.7035472
GO:0005787	signal peptidase complex	cellular_component	organelle part	5	4053	9	11431	0.555555556	0.1794226	0.7035472
GO:0008417	fucosyltransferase activity	molecular_function	catalytic activity	6	5826	11	15861	0.545454545	0.1795096	0.7035472
GO:0009295	nucleoid	cellular_component	nucleoid	5	4053	9	11431	0.555555556	0.1794226	0.7035472
GO:0010008	endosome membrane	cellular_component	organelle part	5	4053	9	11431	0.555555556	0.1794226	0.7035472
GO:0016878	acid-thiol ligase activity	molecular_function	catalytic activity	6	5826	11	15861	0.545454545	0.1795096	0.7035472
GO:0019205	nucleobase-containing compound kinase activity	molecular_function	catalytic activity	18	5826	40	15861	0.45	0.1777239	0.7035472
GO:0032182	ubiquitin-like protein binding	molecular_function	binding	6	5826	11	15861	0.545454545	0.1795096	0.7035472
GO:0033926	glycopeptide alpha-N-acetylgalactosaminidase activity	molecular_function	catalytic activity	6	5826	11	15861	0.545454545	0.1795096	0.7035472
GO:0042278	purine nucleoside metabolic process	biological_process	cellular process	17	3135	37	8400	0.459459459	0.1790668	0.7035472
GO:0043130	ubiquitin binding	molecular_function	binding	6	5826	11	15861	0.545454545	0.1795096	0.7035472
GO:0046128	purine ribonucleoside metabolic process	biological_process	cellular process	17	3135	37	8400	0.459459459	0.1790668	0.7035472
GO:0031982	vesicle	cellular_component	organelle	53	4053	134	11431	0.395522388	0.1820145	0.7126455
GO:0033013	tetrapyrrole metabolic process	biological_process	cellular process	19	3135	42	8400	0.452380952	0.1825023	0.7138358
GO:0009309	amine biosynthetic process	biological_process	cellular process	12	3135	25	8400	0.48	0.1836289	0.7167986
GO:0042401	cellular biogenic amine biosynthetic process	biological_process	cellular process	12	3135	25	8400	0.48	0.1836289	0.7167986
GO:1901698	response to nitrogen compound	biological_process	response to stimulus	21	3135	47	8400	0.446808511	0.1847882	0.7205998
GO:0050145	nucleoside monophosphate kinase activity	molecular_function	catalytic activity	11	5826	23	15861	0.47826087	0.186242	0.7255405
GO:0016651	oxidoreductase activity, acting on NAD(P)H	molecular_function	catalytic activity	29	5826	68	15861	0.426470588	0.1866649	0.7264594
GO:0000790	nuclear chromatin	cellular_component	organelle part	15	4053	34	11431	0.441176471	0.188998	0.7311437
GO:0009526	plastid envelope	cellular_component	organelle part	33	4053	81	11431	0.407407407	0.1884505	0.7311437
GO:0030133	transport vesicle	cellular_component	cell	15	4053	34	11431	0.441176471	0.188998	0.7311437
GO:0030658	transport vesicle membrane	cellular_component	organelle part	15	4053	34	11431	0.441176471	0.188998	0.7311437
GO:0031300	intrinsic component of organelle membrane	cellular_component	organelle part	15	4053	34	11431	0.441176471	0.188998	0.7311437
GO:0031301	integral component of organelle membrane	cellular_component	organelle part	15	4053	34	11431	0.441176471	0.188998	0.7311437
GO:0009074	aromatic amino acid family catabolic process	biological_process	cellular process	6	3135	11	8400	0.545454545	0.1907098	0.7326576
GO:0009743	response to carbohydrate	biological_process	response to stimulus	6	3135	11	8400	0.545454545	0.1907098	0.7326576
GO:0042219	cellular modified amino acid catabolic process	biological_process	metabolic process	6	3135	11	8400	0.545454545	0.1907098	0.7326576
GO:0042775	mitochondrial ATP synthesis coupled electron transport	biological_process	cellular process	6	3135	11	8400	0.545454545	0.1907098	0.7326576
GO:0043101	purine-containing compound salvage	biological_process	cellular process	6	3135	11	8400	0.545454545	0.1907098	0.7326576
GO:0051082	unfolded protein binding	molecular_function	binding	43	5826	104	15861	0.413461538	0.1896092	0.7326576
GO:0055067	monovalent inorganic cation homeostasis	biological_process	biological regulation	6	3135	11	8400	0.545454545	0.1907098	0.7326576
GO:0046686	response to cadmium ion	biological_process	response to stimulus	9	3135	18	8400	0.5	0.1910982	0.7334243
GO:0004674	protein serine/threonine kinase activity	molecular_function	catalytic activity	193	5826	499	15861	0.386773547	0.1921758	0.736832
GO:0051539	4 iron, 4 sulfur cluster binding	molecular_function	binding	23	5826	53	15861	0.433962264	0.1925825	0.7376631
GO:0016810	hydrolase activity, acting on carbon-nitrogen (but not peptide) bonds	molecular_function	catalytic activity	41	5826	99	15861	0.414141414	0.1929353	0.7382864
GO:0004620	phospholipase activity	molecular_function	catalytic activity	15	5826	33	15861	0.454545455	0.1938907	0.7412121
GO:0033014	tetrapyrrole biosynthetic process	biological_process	cellular process	16	3135	35	8400	0.457142857	0.1956395	0.7471621
GO:0000287	magnesium ion binding	molecular_function	binding	59	5826	146	15861	0.404109589	0.1997901	0.762264
GO:0016210	naringenin-chalcone synthase activity	molecular_function	catalytic activity	5	5826	9	15861	0.555555556	0.2021915	0.7699135
GO:0016653	oxidoreductase activity, acting on NAD(P)H, heme protein as acceptor	molecular_function	catalytic activity	5	5826	9	15861	0.555555556	0.2021915	0.7699135
GO:0006534	cysteine metabolic process	biological_process	cellular process	11	3135	23	8400	0.47826087	0.2026257	0.770057
GO:0009081	branched-chain amino acid metabolic process	biological_process	cellular process	11	3135	23	8400	0.47826087	0.2026257	0.770057
GO:0016757	transferase activity, transferring glycosyl groups	molecular_function	catalytic activity	250	5826	652	15861	0.383435583	0.2028557	0.7701775
GO:0045454	cell redox homeostasis	biological_process	biological regulation	59	3135	144	8400	0.409722222	0.203579	0.7721688
GO:0031966	mitochondrial membrane	cellular_component	organelle part	57	4053	146	11431	0.390410959	0.2041742	0.7731375
GO:1901137	carbohydrate derivative biosynthetic process	biological_process	metabolic process	130	3135	328	8400	0.396341463	0.2042325	0.7731375
GO:0003723	RNA binding	molecular_function	binding	399	5826	1051	15861	0.37963844	0.2046113	0.7738172
GO:0000015	phosphopyruvate hydratase complex	cellular_component	cell	4	4053	7	11431	0.571428571	0.2073695	0.7775775
GO:0009331	glycerol-3-phosphate dehydrogenase complex	cellular_component	cell	4	4053	7	11431	0.571428571	0.2073695	0.7775775
GO:0009501	amyloplast	cellular_component	cell	4	4053	7	11431	0.571428571	0.2073695	0.7775775
GO:0015035	protein disulfide oxidoreductase activity	molecular_function	catalytic activity	33	5826	79	15861	0.417721519	0.2066968	0.7775775
GO:0019031	viral envelope	cellular_component	virion part	4	4053	7	11431	0.571428571	0.2073695	0.7775775
GO:0031410	cytoplasmic vesicle	cellular_component	cell	51	4053	130	11431	0.392307692	0.2074074	0.7775775
GO:0036338	viral membrane	cellular_component	virion part	4	4053	7	11431	0.571428571	0.2073695	0.7775775
GO:0036452	ESCRT complex	cellular_component	organelle part	4	4053	7	11431	0.571428571	0.2073695	0.7775775
GO:0042646	plastid nucleoid	cellular_component	nucleoid	4	4053	7	11431	0.571428571	0.2073695	0.7775775
GO:0048037	cofactor binding	molecular_function	binding	363	5826	955	15861	0.380104712	0.2084107	0.7805855
GO:0022622	root system development	biological_process	multicellular organismal process	13	3135	28	8400	0.464285714	0.2096623	0.7815052
GO:0034248	regulation of cellular amide metabolic process	biological_process	biological regulation	13	3135	28	8400	0.464285714	0.2096623	0.7815052
GO:0048364	root development	biological_process	multicellular organismal process	13	3135	28	8400	0.464285714	0.2096623	0.7815052
GO:0071241	cellular response to inorganic substance	biological_process	cellular process	13	3135	28	8400	0.464285714	0.2096623	0.7815052
GO:1902170	cellular response to reactive nitrogen species	biological_process	cellular process	13	3135	28	8400	0.464285714	0.2096623	0.7815052
GO:0003682	chromatin binding	molecular_function	binding	18	5826	41	15861	0.43902439	0.2128958	0.7853577
GO:0006094	gluconeogenesis	biological_process	metabolic process	5	3135	9	8400	0.555555556	0.2131223	0.7853577
GO:0006568	tryptophan metabolic process	biological_process	cellular process	5	3135	9	8400	0.555555556	0.2131223	0.7853577
GO:0006586	indolalkylamine metabolic process	biological_process	cellular process	5	3135	9	8400	0.555555556	0.2131223	0.7853577
GO:0009415	response to water	biological_process	response to stimulus	8	3135	16	8400	0.5	0.2124743	0.7853577
GO:0009644	response to high light intensity	biological_process	response to stimulus	5	3135	9	8400	0.555555556	0.2131223	0.7853577
GO:0010015	root morphogenesis	biological_process	multicellular organismal process	5	3135	9	8400	0.555555556	0.2131223	0.7853577
GO:0019319	hexose biosynthetic process	biological_process	metabolic process	5	3135	9	8400	0.555555556	0.2131223	0.7853577
GO:0019843	rRNA binding	molecular_function	binding	20	5826	46	15861	0.434782609	0.2112873	0.7853577
GO:0032482	Rab protein signal transduction	biological_process	biological regulation	5	3135	9	8400	0.555555556	0.2131223	0.7853577
GO:0042430	indole-containing compound metabolic process	biological_process	cellular process	5	3135	9	8400	0.555555556	0.2131223	0.7853577
GO:0097428	protein maturation by iron-sulfur cluster transfer	biological_process	metabolic process	5	3135	9	8400	0.555555556	0.2131223	0.7853577
GO:0033692	cellular polysaccharide biosynthetic process	biological_process	cellular process	40	3135	96	8400	0.416666667	0.2169733	0.7987908
GO:0005506	iron ion binding	molecular_function	binding	119	5826	305	15861	0.390163934	0.2183464	0.8030847
GO:0006950	response to stress	biological_process	response to stimulus	199	3135	510	8400	0.390196078	0.219969	0.8082872
GO:0015079	potassium ion transmembrane transporter activity	molecular_function	transporter activity	25	5826	59	15861	0.423728814	0.2206985	0.8102013
GO:0005779	integral component of peroxisomal membrane	cellular_component	organelle part	6	4053	12	11431	0.5	0.2227605	0.8132826
GO:0016774	phosphotransferase activity, carboxyl group as acceptor	molecular_function	catalytic activity	7	5826	14	15861	0.5	0.2230036	0.8132826
GO:0030125	clathrin vesicle coat	cellular_component	organelle part	6	4053	12	11431	0.5	0.2227605	0.8132826
GO:0030665	clathrin-coated vesicle membrane	cellular_component	organelle part	6	4053	12	11431	0.5	0.2227605	0.8132826
GO:0030976	thiamine pyrophosphate binding	molecular_function	binding	7	5826	14	15861	0.5	0.2230036	0.8132826
GO:0031231	intrinsic component of peroxisomal membrane	cellular_component	organelle part	6	4053	12	11431	0.5	0.2227605	0.8132826
GO:0046961	proton-transporting ATPase activity, rotational mechanism	molecular_function	transporter activity	7	5826	14	15861	0.5	0.2230036	0.8132826
GO:0000902	cell morphogenesis	biological_process	cellular component organization or biogenesis	10	3135	21	8400	0.476190476	0.2241344	0.8151105
GO:0009059	macromolecule biosynthetic process	biological_process	metabolic process	422	3135	1099	8400	0.383985441	0.22383	0.8151105
GO:0071396	cellular response to lipid	biological_process	cellular process	10	3135	21	8400	0.476190476	0.2241344	0.8151105
GO:0008352	katanin complex	cellular_component	organelle part	8	4053	17	11431	0.470588235	0.2245952	0.8160222
GO:0000139	Golgi membrane	cellular_component	organelle part	51	4053	131	11431	0.389312977	0.2271967	0.8193196
GO:0004066	asparagine synthase (glutamine-hydrolyzing) activity	molecular_function	catalytic activity	4	5826	7	15861	0.571428571	0.2292998	0.8193196
GO:0004096	catalase activity	molecular_function	antioxidant activity	4	5826	7	15861	0.571428571	0.2292998	0.8193196
GO:0004420	hydroxymethylglutaryl-CoA reductase (NADPH) activity	molecular_function	catalytic activity	4	5826	7	15861	0.571428571	0.2292998	0.8193196
GO:0004470	malic enzyme activity	molecular_function	catalytic activity	4	5826	7	15861	0.571428571	0.2292998	0.8193196
GO:0004471	malate dehydrogenase (decarboxylating) (NAD+) activity	molecular_function	catalytic activity	4	5826	7	15861	0.571428571	0.2292998	0.8193196
GO:0004634	phosphopyruvate hydratase activity	molecular_function	catalytic activity	4	5826	7	15861	0.571428571	0.2292998	0.8193196
GO:0005536	glucose binding	molecular_function	binding	4	5826	7	15861	0.571428571	0.2292998	0.8193196
GO:0008107	galactoside 2-alpha-L-fucosyltransferase activity	molecular_function	catalytic activity	4	5826	7	15861	0.571428571	0.2292998	0.8193196
GO:0009881	photoreceptor activity	molecular_function	molecular transducer activity	4	5826	7	15861	0.571428571	0.2292998	0.8193196
GO:0016886	ligase activity, forming phosphoric ester bonds	molecular_function	catalytic activity	4	5826	7	15861	0.571428571	0.2292998	0.8193196
GO:0031127	alpha-(1,2)-fucosyltransferase activity	molecular_function	catalytic activity	4	5826	7	15861	0.571428571	0.2292998	0.8193196
GO:0031683	G-protein beta/gamma-subunit complex binding	molecular_function	binding	4	5826	7	15861	0.571428571	0.2292998	0.8193196
GO:0042562	hormone binding	molecular_function	binding	4	5826	7	15861	0.571428571	0.2292998	0.8193196
GO:0050897	cobalt ion binding	molecular_function	binding	4	5826	7	15861	0.571428571	0.2292998	0.8193196
GO:0080048	GDP-D-glucose phosphorylase activity	molecular_function	catalytic activity	4	5826	7	15861	0.571428571	0.2292998	0.8193196
GO:0097708	intracellular vesicle	cellular_component	cell	51	4053	131	11431	0.389312977	0.2271967	0.8193196
GO:0099023	tethering complex	cellular_component	protein-containing complex	26	4053	64	11431	0.40625	0.2292783	0.8193196
GO:0030135	coated vesicle	cellular_component	cell	29	4053	72	11431	0.402777778	0.2297958	0.8203372
GO:0051130	positive regulation of cellular component organization	biological_process	biological regulation	12	3135	26	8400	0.461538462	0.2306617	0.8226722
GO:0016783	sulfurtransferase activity	molecular_function	catalytic activity	9	5826	19	15861	0.473684211	0.2317544	0.8242986
GO:0019888	protein phosphatase regulator activity	molecular_function	molecular function regulator	9	5826	19	15861	0.473684211	0.2317544	0.8242986
GO:0042277	peptide binding	molecular_function	binding	9	5826	19	15861	0.473684211	0.2317544	0.8242986
GO:0006563	L-serine metabolic process	biological_process	cellular process	14	3135	31	8400	0.451612903	0.234235	0.828569
GO:0009163	nucleoside biosynthetic process	biological_process	cellular process	14	3135	31	8400	0.451612903	0.234235	0.828569
GO:0042455	ribonucleoside biosynthetic process	biological_process	cellular process	14	3135	31	8400	0.451612903	0.234235	0.828569
GO:0051604	protein maturation	biological_process	metabolic process	24	3135	56	8400	0.428571429	0.2339493	0.828569
GO:0070972	protein localization to endoplasmic reticulum	biological_process	localization	14	3135	31	8400	0.451612903	0.234235	0.828569
GO:1901659	glycosyl compound biosynthetic process	biological_process	metabolic process	14	3135	31	8400	0.451612903	0.234235	0.828569
GO:0005267	potassium channel activity	molecular_function	transporter activity	15	5826	34	15861	0.441176471	0.2347663	0.8296927
GO:0016877	ligase activity, forming carbon-sulfur bonds	molecular_function	catalytic activity	11	5826	24	15861	0.458333333	0.2351523	0.8303014
GO:0000470	maturation of LSU-rRNA	biological_process	cellular component organization or biogenesis	4	3135	7	8400	0.571428571	0.2397304	0.8306092
GO:0001678	cellular glucose homeostasis	biological_process	biological regulation	4	3135	7	8400	0.571428571	0.2397304	0.8306092
GO:0005739	mitochondrion	cellular_component	cell	140	4053	375	11431	0.373333333	0.2357297	0.8306092
GO:0006354	DNA-templated transcription, elongation	biological_process	cellular process	7	3135	14	8400	0.5	0.2372665	0.8306092
GO:0006368	transcription elongation from RNA polymerase II promoter	biological_process	cellular process	7	3135	14	8400	0.5	0.2372665	0.8306092
GO:0006528	asparagine metabolic process	biological_process	cellular process	4	3135	7	8400	0.571428571	0.2397304	0.8306092
GO:0006529	asparagine biosynthetic process	biological_process	cellular process	4	3135	7	8400	0.571428571	0.2397304	0.8306092
GO:0006749	glutathione metabolic process	biological_process	cellular process	7	3135	14	8400	0.5	0.2372665	0.8306092
GO:0009744	response to sucrose	biological_process	response to stimulus	4	3135	7	8400	0.571428571	0.2397304	0.8306092
GO:0018065	protein-cofactor linkage	biological_process	cellular process	4	3135	7	8400	0.571428571	0.2397304	0.8306092
GO:0019520	aldonic acid metabolic process	biological_process	cellular process	4	3135	7	8400	0.571428571	0.2397304	0.8306092
GO:0019521	D-gluconate metabolic process	biological_process	cellular process	4	3135	7	8400	0.571428571	0.2397304	0.8306092
GO:0033500	carbohydrate homeostasis	biological_process	biological regulation	4	3135	7	8400	0.571428571	0.2397304	0.8306092
GO:0034285	response to disaccharide	biological_process	response to stimulus	4	3135	7	8400	0.571428571	0.2397304	0.8306092
GO:0042593	glucose homeostasis	biological_process	biological regulation	4	3135	7	8400	0.571428571	0.2397304	0.8306092
GO:0043171	peptide catabolic process	biological_process	cellular process	4	3135	7	8400	0.571428571	0.2397304	0.8306092
GO:0050662	coenzyme binding	molecular_function	binding	173	5826	450	15861	0.384444444	0.2366839	0.8306092
GO:0051015	actin filament binding	molecular_function	binding	13	5826	29	15861	0.448275862	0.2357586	0.8306092
GO:0072523	purine-containing compound catabolic process	biological_process	cellular process	4	3135	7	8400	0.571428571	0.2397304	0.8306092
GO:0080167	response to karrikin	biological_process	response to stimulus	4	3135	7	8400	0.571428571	0.2397304	0.8306092
GO:1902494	catalytic complex	cellular_component	protein-containing complex	169	4053	455	11431	0.371428571	0.2358846	0.8306092
GO:0000313	organellar ribosome	cellular_component	organelle part	3	4053	5	11431	0.6	0.2422553	0.8334097
GO:0000347	THO complex	cellular_component	organelle part	3	4053	5	11431	0.6	0.2422553	0.8334097
GO:0005687	U4 snRNP	cellular_component	organelle part	3	4053	5	11431	0.6	0.2422553	0.8334097
GO:0005761	mitochondrial ribosome	cellular_component	organelle part	3	4053	5	11431	0.6	0.2422553	0.8334097
GO:0042575	DNA polymerase complex	cellular_component	cell	3	4053	5	11431	0.6	0.2422553	0.8334097
GO:0042644	chloroplast nucleoid	cellular_component	nucleoid	3	4053	5	11431	0.6	0.2422553	0.8334097
GO:0042765	GPI-anchor transamidase complex	cellular_component	organelle part	3	4053	5	11431	0.6	0.2422553	0.8334097
GO:0045239	tricarboxylic acid cycle enzyme complex	cellular_component	cell	3	4053	5	11431	0.6	0.2422553	0.8334097
GO:0008324	cation transmembrane transporter activity	molecular_function	transporter activity	130	5826	336	15861	0.386904762	0.2425614	0.8337243
GO:0031968	organelle outer membrane	cellular_component	organelle part	16	4053	38	11431	0.421052632	0.243096	0.834823
GO:0005829	cytosol	cellular_component	cell	83	4053	219	11431	0.378995434	0.243457	0.8353242
GO:0000026	alpha-1,2-mannosyltransferase activity	molecular_function	catalytic activity	2	5826	3	15861	0.666666667	0.3056342	0.8471825
GO:0000104	succinate dehydrogenase activity	molecular_function	catalytic activity	6	5826	12	15861	0.5	0.2522946	0.8471825
GO:0000162	tryptophan biosynthetic process	biological_process	cellular process	2	3135	3	8400	0.666666667	0.3138763	0.8471825
GO:0000220	vacuolar proton-transporting V-type ATPase, V0 domain	cellular_component	organelle part	2	4053	3	11431	0.666666667	0.2879784	0.8471825
GO:0000322	storage vacuole	cellular_component	cell	2	4053	3	11431	0.666666667	0.2879784	0.8471825
GO:0000326	protein storage vacuole	cellular_component	cell	2	4053	3	11431	0.666666667	0.2879784	0.8471825
GO:0000350	generation of catalytic spliceosome for second transesterification step	biological_process	cellular component organization or biogenesis	2	3135	3	8400	0.666666667	0.3138763	0.8471825
GO:0000393	spliceosomal conformational changes to generate catalytic conformation	biological_process	cellular component organization or biogenesis	2	3135	3	8400	0.666666667	0.3138763	0.8471825
GO:0001505	regulation of neurotransmitter levels	biological_process	biological regulation	9	3135	19	8400	0.473684211	0.2486441	0.8471825
GO:0003841	1-acylglycerol-3-phosphate O-acyltransferase activity	molecular_function	catalytic activity	3	5826	5	15861	0.6	0.2626233	0.8471825
GO:0003876	AMP deaminase activity	molecular_function	catalytic activity	2	5826	3	15861	0.666666667	0.3056342	0.8471825
GO:0003885	D-arabinono-1,4-lactone oxidase activity	molecular_function	catalytic activity	3	5826	5	15861	0.6	0.2626233	0.8471825
GO:0003958	NADPH-hemoprotein reductase activity	molecular_function	catalytic activity	3	5826	5	15861	0.6	0.2626233	0.8471825
GO:0003995	acyl-CoA dehydrogenase activity	molecular_function	catalytic activity	2	5826	3	15861	0.666666667	0.3056342	0.8471825
GO:0003997	acyl-CoA oxidase activity	molecular_function	catalytic activity	3	5826	5	15861	0.6	0.2626233	0.8471825
GO:0004017	adenylate kinase activity	molecular_function	catalytic activity	5	5826	10	15861	0.5	0.2876112	0.8471825
GO:0004075	biotin carboxylase activity	molecular_function	catalytic activity	2	5826	3	15861	0.666666667	0.3056342	0.8471825
GO:0004084	branched-chain-amino-acid transaminase activity	molecular_function	catalytic activity	2	5826	3	15861	0.666666667	0.3056342	0.8471825
GO:0004088	carbamoyl-phosphate synthase (glutamine-hydrolyzing) activity	molecular_function	catalytic activity	2	5826	3	15861	0.666666667	0.3056342	0.8471825
GO:0004149	dihydrolipoyllysine-residue succinyltransferase activity	molecular_function	catalytic activity	2	5826	3	15861	0.666666667	0.3056342	0.8471825
GO:0004332	fructose-bisphosphate aldolase activity	molecular_function	catalytic activity	6	5826	12	15861	0.5	0.2522946	0.8471825
GO:0004353	glutamate dehydrogenase [NAD(P)+] activity	molecular_function	catalytic activity	2	5826	3	15861	0.666666667	0.3056342	0.8471825
GO:0004435	phosphatidylinositol phospholipase C activity	molecular_function	catalytic activity	3	5826	5	15861	0.6	0.2626233	0.8471825
GO:0004455	ketol-acid reductoisomerase activity	molecular_function	catalytic activity	2	5826	3	15861	0.666666667	0.3056342	0.8471825
GO:0004516	nicotinate phosphoribosyltransferase activity	molecular_function	catalytic activity	2	5826	3	15861	0.666666667	0.3056342	0.8471825
GO:0004575	sucrose alpha-glucosidase activity	molecular_function	catalytic activity	3	5826	5	15861	0.6	0.2626233	0.8471825
GO:0004594	pantothenate kinase activity	molecular_function	catalytic activity	2	5826	3	15861	0.666666667	0.3056342	0.8471825
GO:0004612	phosphoenolpyruvate carboxykinase (ATP) activity	molecular_function	catalytic activity	3	5826	5	15861	0.6	0.2626233	0.8471825
GO:0004617	phosphoglycerate dehydrogenase activity	molecular_function	catalytic activity	3	5826	5	15861	0.6	0.2626233	0.8471825
GO:0004618	phosphoglycerate kinase activity	molecular_function	catalytic activity	3	5826	5	15861	0.6	0.2626233	0.8471825
GO:0004660	protein farnesyltransferase activity	molecular_function	catalytic activity	2	5826	3	15861	0.666666667	0.3056342	0.8471825
GO:0004779	sulfate adenylyltransferase activity	molecular_function	catalytic activity	3	5826	5	15861	0.6	0.2626233	0.8471825
GO:0004781	sulfate adenylyltransferase (ATP) activity	molecular_function	catalytic activity	3	5826	5	15861	0.6	0.2626233	0.8471825
GO:0004788	thiamine diphosphokinase activity	molecular_function	catalytic activity	2	5826	3	15861	0.666666667	0.3056342	0.8471825
GO:0004802	transketolase activity	molecular_function	catalytic activity	2	5826	3	15861	0.666666667	0.3056342	0.8471825
GO:0004806	triglyceride lipase activity	molecular_function	catalytic activity	2	5826	3	15861	0.666666667	0.3056342	0.8471825
GO:0004816	asparagine-tRNA ligase activity	molecular_function	catalytic activity	3	5826	5	15861	0.6	0.2626233	0.8471825
GO:0004820	glycine-tRNA ligase activity	molecular_function	catalytic activity	2	5826	3	15861	0.666666667	0.3056342	0.8471825
GO:0005262	calcium channel activity	molecular_function	transporter activity	2	5826	3	15861	0.666666667	0.3056342	0.8471825
GO:0005345	purine nucleobase transmembrane transporter activity	molecular_function	transporter activity	2	5826	3	15861	0.666666667	0.3056342	0.8471825
GO:0005347	ATP transmembrane transporter activity	molecular_function	transporter activity	3	5826	5	15861	0.6	0.2626233	0.8471825
GO:0005471	ATP:ADP antiporter activity	molecular_function	transporter activity	3	5826	5	15861	0.6	0.2626233	0.8471825
GO:0005548	phospholipid transporter activity	molecular_function	transporter activity	7	5826	15	15861	0.466666667	0.2925744	0.8471825
GO:0005732	small nucleolar ribonucleoprotein complex	cellular_component	protein-containing complex	6	4053	13	11431	0.461538462	0.2962086	0.8471825
GO:0005742	mitochondrial outer membrane translocase complex	cellular_component	organelle part	4	4053	8	11431	0.5	0.303381	0.8471825
GO:0005782	peroxisomal matrix	cellular_component	organelle part	2	4053	3	11431	0.666666667	0.2879784	0.8471825
GO:0005875	microtubule associated complex	cellular_component	organelle part	15	4053	37	11431	0.405405405	0.3129312	0.8471825
GO:0005965	protein farnesyltransferase complex	cellular_component	cell	2	4053	3	11431	0.666666667	0.2879784	0.8471825
GO:0005977	glycogen metabolic process	biological_process	cellular process	8	3135	17	8400	0.470588235	0.2767944	0.8471825
GO:0005978	glycogen biosynthetic process	biological_process	cellular process	7	3135	15	8400	0.466666667	0.309448	0.8471825
GO:0006000	fructose metabolic process	biological_process	metabolic process	2	3135	3	8400	0.666666667	0.3138763	0.8471825
GO:0006013	mannose metabolic process	biological_process	metabolic process	3	3135	5	8400	0.6	0.2722208	0.8471825
GO:0006022	aminoglycan metabolic process	biological_process	metabolic process	6	3135	12	8400	0.5	0.2664285	0.8471825
GO:0006026	aminoglycan catabolic process	biological_process	metabolic process	6	3135	12	8400	0.5	0.2664285	0.8471825
GO:0006030	chitin metabolic process	biological_process	cellular process	6	3135	12	8400	0.5	0.2664285	0.8471825
GO:0006032	chitin catabolic process	biological_process	cellular process	6	3135	12	8400	0.5	0.2664285	0.8471825
GO:0006072	glycerol-3-phosphate metabolic process	biological_process	cellular process	5	3135	10	8400	0.5	0.3014046	0.8471825
GO:0006081	cellular aldehyde metabolic process	biological_process	cellular process	23	3135	55	8400	0.418181818	0.287901	0.8471825
GO:0006112	energy reserve metabolic process	biological_process	cellular process	8	3135	17	8400	0.470588235	0.2767944	0.8471825
GO:0006220	pyrimidine nucleotide metabolic process	biological_process	cellular process	16	3135	37	8400	0.432432432	0.2793189	0.8471825
GO:0006304	DNA modification	biological_process	cellular process	2	3135	3	8400	0.666666667	0.3138763	0.8471825
GO:0006305	DNA alkylation	biological_process	cellular process	2	3135	3	8400	0.666666667	0.3138763	0.8471825
GO:0006306	DNA methylation	biological_process	cellular process	2	3135	3	8400	0.666666667	0.3138763	0.8471825
GO:0006388	tRNA splicing, via endonucleolytic cleavage and ligation	biological_process	cellular process	3	3135	5	8400	0.6	0.2722208	0.8471825
GO:0006406	mRNA export from nucleus	biological_process	localization	5	3135	10	8400	0.5	0.3014046	0.8471825
GO:0006421	asparaginyl-tRNA aminoacylation	biological_process	cellular process	3	3135	5	8400	0.6	0.2722208	0.8471825
GO:0006426	glycyl-tRNA aminoacylation	biological_process	cellular process	2	3135	3	8400	0.666666667	0.3138763	0.8471825
GO:0006448	regulation of translational elongation	biological_process	biological regulation	6	3135	12	8400	0.5	0.2664285	0.8471825
GO:0006470	protein dephosphorylation	biological_process	cellular process	3	3135	5	8400	0.6	0.2722208	0.8471825
GO:0006475	internal protein amino acid acetylation	biological_process	cellular process	3	3135	5	8400	0.6	0.2722208	0.8471825
GO:0006558	L-phenylalanine metabolic process	biological_process	cellular process	9	3135	19	8400	0.473684211	0.2486441	0.8471825
GO:0006561	proline biosynthetic process	biological_process	cellular process	3	3135	5	8400	0.6	0.2722208	0.8471825
GO:0006569	tryptophan catabolic process	biological_process	cellular process	2	3135	3	8400	0.666666667	0.3138763	0.8471825
GO:0006595	polyamine metabolic process	biological_process	cellular process	9	3135	19	8400	0.473684211	0.2486441	0.8471825
GO:0006596	polyamine biosynthetic process	biological_process	cellular process	9	3135	19	8400	0.473684211	0.2486441	0.8471825
GO:0006654	phosphatidic acid biosynthetic process	biological_process	cellular process	2	3135	3	8400	0.666666667	0.3138763	0.8471825
GO:0006658	phosphatidylserine metabolic process	biological_process	cellular process	2	3135	3	8400	0.666666667	0.3138763	0.8471825
GO:0006659	phosphatidylserine biosynthetic process	biological_process	cellular process	2	3135	3	8400	0.666666667	0.3138763	0.8471825
GO:0006664	glycolipid metabolic process	biological_process	cellular process	19	3135	45	8400	0.422222222	0.2960666	0.8471825
GO:0006741	NADP biosynthetic process	biological_process	cellular process	2	3135	3	8400	0.666666667	0.3138763	0.8471825
GO:0006768	biotin metabolic process	biological_process	cellular process	2	3135	3	8400	0.666666667	0.3138763	0.8471825
GO:0006875	cellular metal ion homeostasis	biological_process	biological regulation	8	3135	17	8400	0.470588235	0.2767944	0.8471825
GO:0006878	cellular copper ion homeostasis	biological_process	biological regulation	2	3135	3	8400	0.666666667	0.3138763	0.8471825
GO:0006892	post-Golgi vesicle-mediated transport	biological_process	localization	2	3135	3	8400	0.666666667	0.3138763	0.8471825
GO:0006995	cellular response to nitrogen starvation	biological_process	cellular process	2	3135	3	8400	0.666666667	0.3138763	0.8471825
GO:0007008	outer mitochondrial membrane organization	biological_process	cellular component organization or biogenesis	2	3135	3	8400	0.666666667	0.3138763	0.8471825
GO:0007010	cytoskeleton organization	biological_process	cellular component organization or biogenesis	56	3135	139	8400	0.402877698	0.2595328	0.8471825
GO:0007015	actin filament organization	biological_process	cellular component organization or biogenesis	26	3135	62	8400	0.419354839	0.2648496	0.8471825
GO:0007034	vacuolar transport	biological_process	localization	14	3135	32	8400	0.4375	0.2810491	0.8471825
GO:0007154	cell communication	biological_process	cellular process	190	3135	494	8400	0.384615385	0.310385	0.8471825
GO:0008081	phosphoric diester hydrolase activity	molecular_function	catalytic activity	17	5826	40	15861	0.425	0.2735155	0.8471825
GO:0008176	tRNA (guanine-N7-)-methyltransferase activity	molecular_function	catalytic activity	2	5826	3	15861	0.666666667	0.3056342	0.8471825
GO:0008184	glycogen phosphorylase activity	molecular_function	catalytic activity	2	5826	3	15861	0.666666667	0.3056342	0.8471825
GO:0008199	ferric iron binding	molecular_function	binding	3	5826	5	15861	0.6	0.2626233	0.8471825
GO:0008238	exopeptidase activity	molecular_function	catalytic activity	35	5826	88	15861	0.397727273	0.3121803	0.8471825
GO:0008290	F-actin capping protein complex	cellular_component	organelle part	2	4053	3	11431	0.666666667	0.2879784	0.8471825
GO:0008373	sialyltransferase activity	molecular_function	catalytic activity	3	5826	5	15861	0.6	0.2626233	0.8471825
GO:0008420	RNA polymerase II CTD heptapeptide repeat phosphatase activity	molecular_function	catalytic activity	3	5826	5	15861	0.6	0.2626233	0.8471825
GO:0008535	respiratory chain complex IV assembly	biological_process	cellular component organization or biogenesis	3	3135	5	8400	0.6	0.2722208	0.8471825
GO:0008835	diaminohydroxyphosphoribosylaminopyrimidine deaminase activity	molecular_function	catalytic activity	2	5826	3	15861	0.666666667	0.3056342	0.8471825
GO:0008865	fructokinase activity	molecular_function	catalytic activity	2	5826	3	15861	0.666666667	0.3056342	0.8471825
GO:0008964	phosphoenolpyruvate carboxylase activity	molecular_function	catalytic activity	3	5826	5	15861	0.6	0.2626233	0.8471825
GO:0008970	phospholipase A1 activity	molecular_function	catalytic activity	2	5826	3	15861	0.666666667	0.3056342	0.8471825
GO:0009088	threonine biosynthetic process	biological_process	cellular process	3	3135	5	8400	0.6	0.2722208	0.8471825
GO:0009094	L-phenylalanine biosynthetic process	biological_process	cellular process	6	3135	12	8400	0.5	0.2664285	0.8471825
GO:0009102	biotin biosynthetic process	biological_process	cellular process	2	3135	3	8400	0.666666667	0.3138763	0.8471825
GO:0009229	thiamine diphosphate biosynthetic process	biological_process	cellular process	2	3135	3	8400	0.666666667	0.3138763	0.8471825
GO:0009249	protein lipoylation	biological_process	cellular process	3	3135	5	8400	0.6	0.2722208	0.8471825
GO:0009298	GDP-mannose biosynthetic process	biological_process	cellular process	2	3135	3	8400	0.666666667	0.3138763	0.8471825
GO:0009310	amine catabolic process	biological_process	metabolic process	2	3135	3	8400	0.666666667	0.3138763	0.8471825
GO:0009360	DNA polymerase III complex	cellular_component	cell	2	4053	3	11431	0.666666667	0.2879784	0.8471825
GO:0009435	NAD biosynthetic process	biological_process	cellular process	5	3135	10	8400	0.5	0.3014046	0.8471825
GO:0009507	chloroplast	cellular_component	cell	148	4053	401	11431	0.369077307	0.2848132	0.8471825
GO:0009509	chromoplast	cellular_component	cell	2	4053	3	11431	0.666666667	0.2879784	0.8471825
GO:0009527	plastid outer membrane	cellular_component	organelle part	5	4053	10	11431	0.5	0.2585185	0.8471825
GO:0009532	plastid stroma	cellular_component	organelle part	36	4053	92	11431	0.391304348	0.2623029	0.8471825
GO:0009536	plastid	cellular_component	cell	153	4053	417	11431	0.366906475	0.312705	0.8471825
GO:0009570	chloroplast stroma	cellular_component	organelle part	35	4053	90	11431	0.388888889	0.2810909	0.8471825
GO:0009584	detection of visible light	biological_process	response to stimulus	3	3135	5	8400	0.6	0.2722208	0.8471825
GO:0009694	jasmonic acid metabolic process	biological_process	biological regulation	3	3135	5	8400	0.6	0.2722208	0.8471825
GO:0009707	chloroplast outer membrane	cellular_component	organelle part	5	4053	10	11431	0.5	0.2585185	0.8471825
GO:0009853	photorespiration	biological_process	cellular process	2	3135	3	8400	0.666666667	0.3138763	0.8471825
GO:0009959	negative gravitropism	biological_process	response to stimulus	7	3135	15	8400	0.466666667	0.309448	0.8471825
GO:0010026	trichome differentiation	biological_process	cellular process	2	3135	3	8400	0.666666667	0.3138763	0.8471825
GO:0010138	pyrimidine ribonucleotide salvage	biological_process	cellular process	3	3135	5	8400	0.6	0.2722208	0.8471825
GO:0010155	regulation of proton transport	biological_process	biological regulation	2	3135	3	8400	0.666666667	0.3138763	0.8471825
GO:0010188	response to microbial phytotoxin	biological_process	response to stimulus	2	3135	3	8400	0.666666667	0.3138763	0.8471825
GO:0010224	response to UV-B	biological_process	response to stimulus	2	3135	3	8400	0.666666667	0.3138763	0.8471825
GO:0010319	stromule	cellular_component	organelle part	2	4053	3	11431	0.666666667	0.2879784	0.8471825
GO:0010608	posttranscriptional regulation of gene expression	biological_process	biological regulation	19	3135	44	8400	0.431818182	0.2557364	0.8471825
GO:0010857	calcium-dependent protein kinase activity	molecular_function	catalytic activity	2	5826	3	15861	0.666666667	0.3056342	0.8471825
GO:0012510	trans-Golgi network transport vesicle membrane	cellular_component	organelle part	5	4053	10	11431	0.5	0.2585185	0.8471825
GO:0015205	nucleobase transmembrane transporter activity	molecular_function	transporter activity	2	5826	3	15861	0.666666667	0.3056342	0.8471825
GO:0015217	ADP transmembrane transporter activity	molecular_function	transporter activity	3	5826	5	15861	0.6	0.2626233	0.8471825
GO:0015780	nucleotide-sugar transmembrane transport	biological_process	localization	3	3135	5	8400	0.6	0.2722208	0.8471825
GO:0016024	CDP-diacylglycerol biosynthetic process	biological_process	cellular process	2	3135	3	8400	0.666666667	0.3138763	0.8471825
GO:0016560	protein import into peroxisome matrix, docking	biological_process	cellular component organization or biogenesis	3	3135	5	8400	0.6	0.2722208	0.8471825
GO:0016573	histone acetylation	biological_process	cellular component organization or biogenesis	3	3135	5	8400	0.6	0.2722208	0.8471825
GO:0016624	oxidoreductase activity, acting on the aldehyde or oxo group of donors, disulfide as acceptor	molecular_function	catalytic activity	7	5826	15	15861	0.466666667	0.2925744	0.8471825
GO:0016634	oxidoreductase activity, acting on the CH-CH group of donors, oxygen as acceptor	molecular_function	catalytic activity	6	5826	12	15861	0.5	0.2522946	0.8471825
GO:0016748	succinyltransferase activity	molecular_function	catalytic activity	2	5826	3	15861	0.666666667	0.3056342	0.8471825
GO:0016751	S-succinyltransferase activity	molecular_function	catalytic activity	2	5826	3	15861	0.666666667	0.3056342	0.8471825
GO:0016782	transferase activity, transferring sulfur-containing groups	molecular_function	catalytic activity	15	5826	35	15861	0.428571429	0.2787416	0.8471825
GO:0016813	hydrolase activity, acting on carbon-nitrogen (but not peptide) bonds, in linear amidines	molecular_function	catalytic activity	3	5826	5	15861	0.6	0.2626233	0.8471825
GO:0016860	intramolecular oxidoreductase activity	molecular_function	catalytic activity	16	5826	38	15861	0.421052632	0.2981871	0.8471825
GO:0016882	cyclo-ligase activity	molecular_function	catalytic activity	2	5826	3	15861	0.666666667	0.3056342	0.8471825
GO:0016884	carbon-nitrogen ligase activity, with glutamine as amido-N-donor	molecular_function	catalytic activity	9	5826	20	15861	0.45	0.2915916	0.8471825
GO:0016984	ribulose-bisphosphate carboxylase activity	molecular_function	catalytic activity	2	5826	3	15861	0.666666667	0.3056342	0.8471825
GO:0016992	lipoate synthase activity	molecular_function	catalytic activity	3	5826	5	15861	0.6	0.2626233	0.8471825
GO:0016998	cell wall macromolecule catabolic process	biological_process	cellular process	6	3135	12	8400	0.5	0.2664285	0.8471825
GO:0017022	myosin binding	molecular_function	binding	2	5826	3	15861	0.666666667	0.3056342	0.8471825
GO:0018343	protein farnesylation	biological_process	cellular process	2	3135	3	8400	0.666666667	0.3138763	0.8471825
GO:0018393	internal peptidyl-lysine acetylation	biological_process	cellular process	3	3135	5	8400	0.6	0.2722208	0.8471825
GO:0018394	peptidyl-lysine acetylation	biological_process	cellular process	3	3135	5	8400	0.6	0.2722208	0.8471825
GO:0019208	phosphatase regulator activity	molecular_function	molecular function regulator	9	5826	20	15861	0.45	0.2915916	0.8471825
GO:0019344	cysteine biosynthetic process	biological_process	cellular process	9	3135	19	8400	0.473684211	0.2486441	0.8471825
GO:0019357	nicotinate nucleotide biosynthetic process	biological_process	cellular process	2	3135	3	8400	0.666666667	0.3138763	0.8471825
GO:0019358	nicotinate nucleotide salvage	biological_process	cellular process	2	3135	3	8400	0.666666667	0.3138763	0.8471825
GO:0019441	tryptophan catabolic process to kynurenine	biological_process	cellular process	2	3135	3	8400	0.666666667	0.3138763	0.8471825
GO:0019673	GDP-mannose metabolic process	biological_process	cellular process	3	3135	5	8400	0.6	0.2722208	0.8471825
GO:0019747	regulation of isoprenoid metabolic process	biological_process	biological regulation	2	3135	3	8400	0.666666667	0.3138763	0.8471825
GO:0019827	stem cell population maintenance	biological_process	multicellular organismal process	2	3135	3	8400	0.666666667	0.3138763	0.8471825
GO:0019905	syntaxin binding	molecular_function	binding	2	5826	3	15861	0.666666667	0.3056342	0.8471825
GO:0030029	actin filament-based process	biological_process	cellular process	28	3135	67	8400	0.417910448	0.2615482	0.8471825
GO:0030036	actin cytoskeleton organization	biological_process	cellular component organization or biogenesis	28	3135	67	8400	0.417910448	0.2615482	0.8471825
GO:0030041	actin filament polymerization	biological_process	cellular component organization or biogenesis	3	3135	5	8400	0.6	0.2722208	0.8471825
GO:0030126	COPI vesicle coat	cellular_component	organelle part	9	4053	20	11431	0.45	0.2512241	0.8471825
GO:0030130	clathrin coat of trans-Golgi network vesicle	cellular_component	organelle part	5	4053	10	11431	0.5	0.2585185	0.8471825
GO:0030140	trans-Golgi network transport vesicle	cellular_component	cell	5	4053	10	11431	0.5	0.2585185	0.8471825
GO:0030148	sphingolipid biosynthetic process	biological_process	cellular process	3	3135	5	8400	0.6	0.2722208	0.8471825
GO:0030149	sphingolipid catabolic process	biological_process	cellular process	3	3135	5	8400	0.6	0.2722208	0.8471825
GO:0030162	regulation of proteolysis	biological_process	biological regulation	2	3135	3	8400	0.666666667	0.3138763	0.8471825
GO:0030258	lipid modification	biological_process	cellular process	19	3135	44	8400	0.431818182	0.2557364	0.8471825
GO:0030366	molybdopterin synthase activity	molecular_function	catalytic activity	2	5826	3	15861	0.666666667	0.3056342	0.8471825
GO:0030833	regulation of actin filament polymerization	biological_process	cellular component organization or biogenesis	8	3135	17	8400	0.470588235	0.2767944	0.8471825
GO:0030835	negative regulation of actin filament depolymerization	biological_process	cellular component organization or biogenesis	2	3135	3	8400	0.666666667	0.3138763	0.8471825
GO:0030837	negative regulation of actin filament polymerization	biological_process	cellular component organization or biogenesis	2	3135	3	8400	0.666666667	0.3138763	0.8471825
GO:0030975	thiamine binding	molecular_function	binding	2	5826	3	15861	0.666666667	0.3056342	0.8471825
GO:0031012	extracellular matrix	cellular_component	extracellular region	2	4053	3	11431	0.666666667	0.2879784	0.8471825
GO:0031333	negative regulation of protein complex assembly	biological_process	biological regulation	2	3135	3	8400	0.666666667	0.3138763	0.8471825
GO:0031369	translation initiation factor binding	molecular_function	binding	3	5826	5	15861	0.6	0.2626233	0.8471825
GO:0031429	box H/ACA snoRNP complex	cellular_component	organelle part	2	4053	3	11431	0.666666667	0.2879784	0.8471825
GO:0031907	microbody lumen	cellular_component	organelle part	2	4053	3	11431	0.666666667	0.2879784	0.8471825
GO:0032271	regulation of protein polymerization	biological_process	biological regulation	8	3135	17	8400	0.470588235	0.2767944	0.8471825
GO:0032272	negative regulation of protein polymerization	biological_process	biological regulation	2	3135	3	8400	0.666666667	0.3138763	0.8471825
GO:0032434	regulation of proteasomal ubiquitin-dependent protein catabolic process	biological_process	biological regulation	2	3135	3	8400	0.666666667	0.3138763	0.8471825
GO:0032509	endosome transport via multivesicular body sorting pathway	biological_process	localization	3	3135	5	8400	0.6	0.2722208	0.8471825
GO:0032544	plastid translation	biological_process	cellular component organization or biogenesis	2	3135	3	8400	0.666666667	0.3138763	0.8471825
GO:0033558	protein deacetylase activity	molecular_function	catalytic activity	7	5826	15	15861	0.466666667	0.2925744	0.8471825
GO:0034450	ubiquitin-ubiquitin ligase activity	molecular_function	catalytic activity	2	5826	3	15861	0.666666667	0.3056342	0.8471825
GO:0034645	cellular macromolecule biosynthetic process	biological_process	cellular process	409	3135	1072	8400	0.381529851	0.2842352	0.8471825
GO:0034719	SMN-Sm protein complex	cellular_component	cell	2	4053	3	11431	0.666666667	0.2879784	0.8471825
GO:0034979	NAD-dependent protein deacetylase activity	molecular_function	catalytic activity	7	5826	15	15861	0.466666667	0.2925744	0.8471825
GO:0035690	cellular response to drug	biological_process	cellular process	2	3135	3	8400	0.666666667	0.3138763	0.8471825
GO:0040008	regulation of growth	biological_process	biological regulation	7	3135	15	8400	0.466666667	0.309448	0.8471825
GO:0042133	neurotransmitter metabolic process	biological_process	biological regulation	9	3135	19	8400	0.473684211	0.2486441	0.8471825
GO:0042171	lysophosphatidic acid acyltransferase activity	molecular_function	catalytic activity	3	5826	5	15861	0.6	0.2626233	0.8471825
GO:0042176	regulation of protein catabolic process	biological_process	biological regulation	7	3135	15	8400	0.466666667	0.309448	0.8471825
GO:0042357	thiamine diphosphate metabolic process	biological_process	cellular process	2	3135	3	8400	0.666666667	0.3138763	0.8471825
GO:0042398	cellular modified amino acid biosynthetic process	biological_process	metabolic process	8	3135	17	8400	0.470588235	0.2767944	0.8471825
GO:0042402	cellular biogenic amine catabolic process	biological_process	cellular process	2	3135	3	8400	0.666666667	0.3138763	0.8471825
GO:0042435	indole-containing compound biosynthetic process	biological_process	cellular process	2	3135	3	8400	0.666666667	0.3138763	0.8471825
GO:0042436	indole-containing compound catabolic process	biological_process	cellular process	2	3135	3	8400	0.666666667	0.3138763	0.8471825
GO:0042822	pyridoxal phosphate metabolic process	biological_process	cellular process	3	3135	5	8400	0.6	0.2722208	0.8471825
GO:0042823	pyridoxal phosphate biosynthetic process	biological_process	cellular process	3	3135	5	8400	0.6	0.2722208	0.8471825
GO:0043097	pyrimidine nucleoside salvage	biological_process	cellular process	3	3135	5	8400	0.6	0.2722208	0.8471825
GO:0043162	ubiquitin-dependent protein catabolic process via the multivesicular body sorting pathway	biological_process	cellular process	2	3135	3	8400	0.666666667	0.3138763	0.8471825
GO:0043173	nucleotide salvage	biological_process	cellular process	7	3135	15	8400	0.466666667	0.309448	0.8471825
GO:0043242	negative regulation of protein complex disassembly	biological_process	biological regulation	2	3135	3	8400	0.666666667	0.3138763	0.8471825
GO:0043543	protein acylation	biological_process	cellular process	5	3135	10	8400	0.5	0.3014046	0.8471825
GO:0043632	modification-dependent macromolecule catabolic process	biological_process	cellular process	58	3135	146	8400	0.397260274	0.299912	0.8471825
GO:0044206	UMP salvage	biological_process	cellular process	3	3135	5	8400	0.6	0.2722208	0.8471825
GO:0044211	CTP salvage	biological_process	cellular process	3	3135	5	8400	0.6	0.2722208	0.8471825
GO:0044257	cellular protein catabolic process	biological_process	cellular process	67	3135	169	8400	0.396449704	0.2894653	0.8471825
GO:0044273	sulfur compound catabolic process	biological_process	cellular process	6	3135	12	8400	0.5	0.2664285	0.8471825
GO:0044452	nucleolar part	cellular_component	organelle part	6	4053	13	11431	0.461538462	0.2962086	0.8471825
GO:0044728	DNA methylation or demethylation	biological_process	cellular process	2	3135	3	8400	0.666666667	0.3138763	0.8471825
GO:0044769	ATPase activity, coupled to transmembrane movement of ions, rotational mechanism	molecular_function	transporter activity	16	5826	37	15861	0.432432432	0.2546834	0.8471825
GO:0045036	protein targeting to chloroplast	biological_process	localization	2	3135	3	8400	0.666666667	0.3138763	0.8471825
GO:0045040	protein import into mitochondrial outer membrane	biological_process	cellular component organization or biogenesis	2	3135	3	8400	0.666666667	0.3138763	0.8471825
GO:0045252	oxoglutarate dehydrogenase complex	cellular_component	cell	2	4053	3	11431	0.666666667	0.2879784	0.8471825
GO:0046112	nucleobase biosynthetic process	biological_process	cellular process	10	3135	22	8400	0.454545455	0.2808263	0.8471825
GO:0046168	glycerol-3-phosphate catabolic process	biological_process	cellular process	3	3135	5	8400	0.6	0.2722208	0.8471825
GO:0046184	aldehyde biosynthetic process	biological_process	cellular process	3	3135	5	8400	0.6	0.2722208	0.8471825
GO:0046218	indolalkylamine catabolic process	biological_process	cellular process	2	3135	3	8400	0.666666667	0.3138763	0.8471825
GO:0046219	indolalkylamine biosynthetic process	biological_process	cellular process	2	3135	3	8400	0.666666667	0.3138763	0.8471825
GO:0046341	CDP-diacylglycerol metabolic process	biological_process	cellular process	2	3135	3	8400	0.666666667	0.3138763	0.8471825
GO:0046348	amino sugar catabolic process	biological_process	metabolic process	6	3135	12	8400	0.5	0.2664285	0.8471825
GO:0046364	monosaccharide biosynthetic process	biological_process	metabolic process	5	3135	10	8400	0.5	0.3014046	0.8471825
GO:0046466	membrane lipid catabolic process	biological_process	cellular process	3	3135	5	8400	0.6	0.2722208	0.8471825
GO:0046473	phosphatidic acid metabolic process	biological_process	cellular process	2	3135	3	8400	0.666666667	0.3138763	0.8471825
GO:0046497	nicotinate nucleotide metabolic process	biological_process	cellular process	2	3135	3	8400	0.666666667	0.3138763	0.8471825
GO:0046514	ceramide catabolic process	biological_process	cellular process	3	3135	5	8400	0.6	0.2722208	0.8471825
GO:0046537	2,3-bisphosphoglycerate-independent phosphoglycerate mutase activity	molecular_function	catalytic activity	2	5826	3	15861	0.666666667	0.3056342	0.8471825
GO:0046916	cellular transition metal ion homeostasis	biological_process	biological regulation	5	3135	10	8400	0.5	0.3014046	0.8471825
GO:0047484	regulation of response to osmotic stress	biological_process	biological regulation	2	3135	3	8400	0.666666667	0.3138763	0.8471825
GO:0047623	adenosine-phosphate deaminase activity	molecular_function	catalytic activity	2	5826	3	15861	0.666666667	0.3056342	0.8471825
GO:0047918	GDP-mannose 3,5-epimerase activity	molecular_function	catalytic activity	2	5826	3	15861	0.666666667	0.3056342	0.8471825
GO:0048027	mRNA 5'-UTR binding	molecular_function	binding	3	5826	5	15861	0.6	0.2626233	0.8471825
GO:0048487	beta-tubulin binding	molecular_function	binding	2	5826	3	15861	0.666666667	0.3056342	0.8471825
GO:0050826	response to freezing	biological_process	response to stimulus	2	3135	3	8400	0.666666667	0.3138763	0.8471825
GO:0051013	microtubule severing	biological_process	cellular component organization or biogenesis	8	3135	17	8400	0.470588235	0.2767944	0.8471825
GO:0051016	barbed-end actin filament capping	biological_process	cellular component organization or biogenesis	2	3135	3	8400	0.666666667	0.3138763	0.8471825
GO:0051028	mRNA transport	biological_process	localization	9	3135	20	8400	0.45	0.3109676	0.8471825
GO:0051274	beta-glucan biosynthetic process	biological_process	cellular process	25	3135	59	8400	0.423728814	0.2495927	0.8471825
GO:0051494	negative regulation of cytoskeleton organization	biological_process	biological regulation	2	3135	3	8400	0.666666667	0.3138763	0.8471825
GO:0051499	D-aminoacyl-tRNA deacylase activity	molecular_function	catalytic activity	2	5826	3	15861	0.666666667	0.3056342	0.8471825
GO:0051603	proteolysis involved in cellular protein catabolic process	biological_process	cellular process	67	3135	168	8400	0.398809524	0.2688692	0.8471825
GO:0051651	maintenance of location in cell	biological_process	biological regulation	6	3135	12	8400	0.5	0.2664285	0.8471825
GO:0051693	actin filament capping	biological_process	cellular component organization or biogenesis	2	3135	3	8400	0.666666667	0.3138763	0.8471825
GO:0052646	alditol phosphate metabolic process	biological_process	cellular process	5	3135	10	8400	0.5	0.3014046	0.8471825
GO:0052654	L-leucine transaminase activity	molecular_function	catalytic activity	2	5826	3	15861	0.666666667	0.3056342	0.8471825
GO:0052655	L-valine transaminase activity	molecular_function	catalytic activity	2	5826	3	15861	0.666666667	0.3056342	0.8471825
GO:0052656	L-isoleucine transaminase activity	molecular_function	catalytic activity	2	5826	3	15861	0.666666667	0.3056342	0.8471825
GO:0055065	metal ion homeostasis	biological_process	biological regulation	11	3135	24	8400	0.458333333	0.2542383	0.8471825
GO:0055070	copper ion homeostasis	biological_process	biological regulation	2	3135	3	8400	0.666666667	0.3138763	0.8471825
GO:0055076	transition metal ion homeostasis	biological_process	biological regulation	6	3135	12	8400	0.5	0.2664285	0.8471825
GO:0055129	L-proline biosynthetic process	biological_process	cellular process	3	3135	5	8400	0.6	0.2722208	0.8471825
GO:0060589	nucleoside-triphosphatase regulator activity	molecular_function	molecular function regulator	23	5826	56	15861	0.410714286	0.2931466	0.8471825
GO:0061136	regulation of proteasomal protein catabolic process	biological_process	biological regulation	2	3135	3	8400	0.666666667	0.3138763	0.8471825
GO:0061578	Lys63-specific deubiquitinase activity	molecular_function	catalytic activity	2	5826	3	15861	0.666666667	0.3056342	0.8471825
GO:0070189	kynurenine metabolic process	biological_process	cellular process	2	3135	3	8400	0.666666667	0.3138763	0.8471825
GO:0070531	BRCA1-A complex	cellular_component	organelle part	2	4053	3	11431	0.666666667	0.2879784	0.8471825
GO:0070552	BRISC complex	cellular_component	organelle part	2	4053	3	11431	0.666666667	0.2879784	0.8471825
GO:0070940	dephosphorylation of RNA polymerase II C-terminal domain	biological_process	biological regulation	3	3135	5	8400	0.6	0.2722208	0.8471825
GO:0071203	WASH complex	cellular_component	cell	2	4053	3	11431	0.666666667	0.2879784	0.8471825
GO:0071249	cellular response to nitrate	biological_process	cellular process	12	3135	27	8400	0.444444444	0.2817818	0.8471825
GO:0071265	L-methionine biosynthetic process	biological_process	cellular process	3	3135	5	8400	0.6	0.2722208	0.8471825
GO:0071427	mRNA-containing ribonucleoprotein complex export from nucleus	biological_process	localization	5	3135	10	8400	0.5	0.3014046	0.8471825
GO:0071586	CAAX-box protein processing	biological_process	cellular process	3	3135	5	8400	0.6	0.2722208	0.8471825
GO:0071617	lysophospholipid acyltransferase activity	molecular_function	catalytic activity	3	5826	5	15861	0.6	0.2626233	0.8471825
GO:0071786	endoplasmic reticulum tubular network organization	biological_process	cellular component organization or biogenesis	2	3135	3	8400	0.666666667	0.3138763	0.8471825
GO:0072527	pyrimidine-containing compound metabolic process	biological_process	cellular process	22	3135	52	8400	0.423076923	0.271244	0.8471825
GO:0072528	pyrimidine-containing compound biosynthetic process	biological_process	cellular process	20	3135	47	8400	0.425531915	0.2742332	0.8471825
GO:0072588	box H/ACA RNP complex	cellular_component	protein-containing complex	2	4053	3	11431	0.666666667	0.2879784	0.8471825
GO:0072596	establishment of protein localization to chloroplast	biological_process	localization	2	3135	3	8400	0.666666667	0.3138763	0.8471825
GO:0072598	protein localization to chloroplast	biological_process	localization	2	3135	3	8400	0.666666667	0.3138763	0.8471825
GO:0080120	CAAX-box protein maturation	biological_process	cellular process	3	3135	5	8400	0.6	0.2722208	0.8471825
GO:0090150	establishment of protein localization to membrane	biological_process	localization	17	3135	40	8400	0.425	0.300021	0.8471825
GO:0090376	seed trichome differentiation	biological_process	cellular process	2	3135	3	8400	0.666666667	0.3138763	0.8471825
GO:0090378	seed trichome elongation	biological_process	cellular component organization or biogenesis	2	3135	3	8400	0.666666667	0.3138763	0.8471825
GO:0090599	alpha-glucosidase activity	molecular_function	catalytic activity	3	5826	5	15861	0.6	0.2626233	0.8471825
GO:0098727	maintenance of cell number	biological_process	developmental process	2	3135	3	8400	0.666666667	0.3138763	0.8471825
GO:0098791	Golgi subcompartment	cellular_component	organelle part	54	4053	142	11431	0.38028169	0.2870636	0.8471825
GO:0102250	linear malto-oligosaccharide phosphorylase activity	molecular_function	catalytic activity	2	5826	3	15861	0.666666667	0.3056342	0.8471825
GO:0102499	SHG alpha-glucan phosphorylase activity	molecular_function	catalytic activity	2	5826	3	15861	0.666666667	0.3056342	0.8471825
GO:0103025	alpha-amylase activity (releasing maltohexaose)	molecular_function	catalytic activity	2	5826	3	15861	0.666666667	0.3056342	0.8471825
GO:1901071	glucosamine-containing compound metabolic process	biological_process	metabolic process	6	3135	12	8400	0.5	0.2664285	0.8471825
GO:1901072	glucosamine-containing compound catabolic process	biological_process	metabolic process	6	3135	12	8400	0.5	0.2664285	0.8471825
GO:1901362	organic cyclic compound biosynthetic process	biological_process	metabolic process	236	3135	613	8400	0.384991843	0.2793279	0.8471825
GO:1901880	negative regulation of protein depolymerization	biological_process	biological regulation	2	3135	3	8400	0.666666667	0.3138763	0.8471825
GO:1902221	erythrose 4-phosphate/phosphoenolpyruvate family amino acid metabolic process	biological_process	cellular process	9	3135	19	8400	0.473684211	0.2486441	0.8471825
GO:1902223	erythrose 4-phosphate/phosphoenolpyruvate family amino acid biosynthetic process	biological_process	cellular process	6	3135	12	8400	0.5	0.2664285	0.8471825
GO:1902555	endoribonuclease complex	cellular_component	protein-containing complex	2	4053	3	11431	0.666666667	0.2879784	0.8471825
GO:1902904	negative regulation of supramolecular fiber organization	biological_process	biological regulation	2	3135	3	8400	0.666666667	0.3138763	0.8471825
GO:1902930	regulation of alcohol biosynthetic process	biological_process	biological regulation	2	3135	3	8400	0.666666667	0.3138763	0.8471825
GO:1903050	regulation of proteolysis involved in cellular protein catabolic process	biological_process	biological regulation	2	3135	3	8400	0.666666667	0.3138763	0.8471825
GO:1903362	regulation of cellular protein catabolic process	biological_process	biological regulation	2	3135	3	8400	0.666666667	0.3138763	0.8471825
GO:1903509	liposaccharide metabolic process	biological_process	metabolic process	19	3135	45	8400	0.422222222	0.2960666	0.8471825
GO:1904062	regulation of cation transmembrane transport	biological_process	biological regulation	2	3135	3	8400	0.666666667	0.3138763	0.8471825
GO:1905348	endonuclease complex	cellular_component	protein-containing complex	2	4053	3	11431	0.666666667	0.2879784	0.8471825
GO:1905392	plant organ morphogenesis	biological_process	multicellular organismal process	7	3135	15	8400	0.466666667	0.309448	0.8471825
GO:1990351	transporter complex	cellular_component	protein-containing complex	2	4053	3	11431	0.666666667	0.2879784	0.8471825
GO:2000028	regulation of photoperiodism, flowering	biological_process	biological regulation	6	3135	12	8400	0.5	0.2664285	0.8471825
GO:2000058	regulation of ubiquitin-dependent protein catabolic process	biological_process	biological regulation	2	3135	3	8400	0.666666667	0.3138763	0.8471825
GO:2001293	malonyl-CoA metabolic process	biological_process	cellular process	2	3135	3	8400	0.666666667	0.3138763	0.8471825
GO:2001295	malonyl-CoA biosynthetic process	biological_process	cellular process	2	3135	3	8400	0.666666667	0.3138763	0.8471825
GO:0009987	cellular process	biological_process	cellular process	2122	3135	5658	8400	0.375044185	0.3179277	0.8575217
GO:0008138	protein tyrosine/serine/threonine phosphatase activity	molecular_function	catalytic activity	10	5826	23	15861	0.434782609	0.3194334	0.8591126
GO:0015934	large ribosomal subunit	cellular_component	organelle part	22	4053	56	11431	0.392857143	0.3189532	0.8591126
GO:0019207	kinase regulator activity	molecular_function	molecular function regulator	10	5826	23	15861	0.434782609	0.3194334	0.8591126
GO:0031072	heat shock protein binding	molecular_function	binding	10	5826	23	15861	0.434782609	0.3194334	0.8591126
GO:0070925	organelle assembly	biological_process	cellular component organization or biogenesis	18	3135	43	8400	0.418604651	0.3196235	0.8591126
GO:0006605	protein targeting	biological_process	localization	35	3135	87	8400	0.402298851	0.3229607	0.8668828
GO:0015036	disulfide oxidoreductase activity	molecular_function	catalytic activity	36	5826	91	15861	0.395604396	0.32289	0.8668828
GO:0004180	carboxypeptidase activity	molecular_function	catalytic activity	20	5826	49	15861	0.408163265	0.3243508	0.8700128
GO:0005887	integral component of plasma membrane	cellular_component	cell	7	4053	16	11431	0.4375	0.3257729	0.8720206
GO:0030127	COPII vesicle coat	cellular_component	organelle part	7	4053	16	11431	0.4375	0.3257729	0.8720206
GO:0045261	proton-transporting ATP synthase complex, catalytic core F(1)	cellular_component	cell	7	4053	16	11431	0.4375	0.3257729	0.8720206
GO:0140103	catalytic activity, acting on a glycoprotein	molecular_function	catalytic activity	8	5826	18	15861	0.444444444	0.3260837	0.8722514
GO:0000030	mannosyltransferase activity	molecular_function	catalytic activity	6	5826	13	15861	0.461538462	0.3312499	0.8786109
GO:0003854	3-beta-hydroxy-delta5-steroid dehydrogenase activity	molecular_function	catalytic activity	4	5826	8	15861	0.5	0.3314019	0.8786109
GO:0004124	cysteine synthase activity	molecular_function	catalytic activity	4	5826	8	15861	0.5	0.3314019	0.8786109
GO:0004144	diacylglycerol O-acyltransferase activity	molecular_function	catalytic activity	4	5826	8	15861	0.5	0.3314019	0.8786109
GO:0004860	protein kinase inhibitor activity	molecular_function	molecular function regulator	4	5826	8	15861	0.5	0.3314019	0.8786109
GO:0004861	cyclin-dependent protein serine/threonine kinase inhibitor activity	molecular_function	molecular function regulator	4	5826	8	15861	0.5	0.3314019	0.8786109
GO:0005544	calcium-dependent phospholipid binding	molecular_function	binding	6	5826	13	15861	0.461538462	0.3312499	0.8786109
GO:0009041	uridylate kinase activity	molecular_function	catalytic activity	4	5826	8	15861	0.5	0.3314019	0.8786109
GO:0017025	TBP-class protein binding	molecular_function	binding	4	5826	8	15861	0.5	0.3314019	0.8786109
GO:0030291	protein serine/threonine kinase inhibitor activity	molecular_function	molecular function regulator	4	5826	8	15861	0.5	0.3314019	0.8786109
GO:0031226	intrinsic component of plasma membrane	cellular_component	cell	10	4053	24	11431	0.416666667	0.3303136	0.8786109
GO:0033764	steroid dehydrogenase activity, acting on the CH-OH group of donors, NAD or NADP as acceptor	molecular_function	catalytic activity	4	5826	8	15861	0.5	0.3314019	0.8786109
GO:0036402	proteasome-activating ATPase activity	molecular_function	catalytic activity	4	5826	8	15861	0.5	0.3314019	0.8786109
GO:0016020	membrane	cellular_component	membrane	2354	4053	6607	11431	0.356288785	0.3330264	0.8821965
GO:0016759	cellulose synthase activity	molecular_function	catalytic activity	18	5826	44	15861	0.409090909	0.3336629	0.8821965
GO:0016760	cellulose synthase (UDP-forming) activity	molecular_function	catalytic activity	18	5826	44	15861	0.409090909	0.3336629	0.8821965
GO:0030695	GTPase regulator activity	molecular_function	molecular function regulator	18	5826	44	15861	0.409090909	0.3336629	0.8821965
GO:0006857	oligopeptide transport	biological_process	localization	12	3135	28	8400	0.428571429	0.3358715	0.8874319
GO:0019438	aromatic compound biosynthetic process	biological_process	cellular process	210	3135	549	8400	0.382513661	0.3361226	0.8874916
GO:0019941	modification-dependent protein catabolic process	biological_process	cellular process	57	3135	145	8400	0.393103448	0.3377586	0.8912054
GO:0046467	membrane lipid biosynthetic process	biological_process	cellular process	19	3135	46	8400	0.413043478	0.3382151	0.8918041
GO:0031984	organelle subcompartment	cellular_component	organelle part	148	4053	405	11431	0.365432099	0.338483	0.891905
GO:0000154	rRNA modification	biological_process	cellular component organization or biogenesis	4	3135	8	8400	0.5	0.3445636	0.892445
GO:0002790	peptide secretion	biological_process	localization	4	3135	8	8400	0.5	0.3445636	0.892445
GO:0006222	UMP biosynthetic process	biological_process	cellular process	4	3135	8	8400	0.5	0.3445636	0.892445
GO:0007050	cell cycle arrest	biological_process	biological regulation	4	3135	8	8400	0.5	0.3445636	0.892445
GO:0008064	regulation of actin polymerization or depolymerization	biological_process	cellular component organization or biogenesis	8	3135	18	8400	0.444444444	0.3453514	0.892445
GO:0008655	pyrimidine-containing compound salvage	biological_process	cellular process	4	3135	8	8400	0.5	0.3445636	0.892445
GO:0009147	pyrimidine nucleoside triphosphate metabolic process	biological_process	cellular process	8	3135	18	8400	0.444444444	0.3453514	0.892445
GO:0009173	pyrimidine ribonucleoside monophosphate metabolic process	biological_process	cellular process	4	3135	8	8400	0.5	0.3445636	0.892445
GO:0009174	pyrimidine ribonucleoside monophosphate biosynthetic process	biological_process	cellular process	4	3135	8	8400	0.5	0.3445636	0.892445
GO:0009306	protein secretion	biological_process	cellular process	4	3135	8	8400	0.5	0.3445636	0.892445
GO:0030433	ubiquitin-dependent ERAD pathway	biological_process	cellular process	4	3135	8	8400	0.5	0.3445636	0.892445
GO:0030832	regulation of actin filament length	biological_process	cellular component organization or biogenesis	8	3135	18	8400	0.444444444	0.3453514	0.892445
GO:0032956	regulation of actin cytoskeleton organization	biological_process	biological regulation	8	3135	18	8400	0.444444444	0.3453514	0.892445
GO:0032970	regulation of actin filament-based process	biological_process	biological regulation	8	3135	18	8400	0.444444444	0.3453514	0.892445
GO:0035267	NuA4 histone acetyltransferase complex	cellular_component	organelle part	5	4053	11	11431	0.454545455	0.3436211	0.892445
GO:0035999	tetrahydrofolate interconversion	biological_process	cellular process	4	3135	8	8400	0.5	0.3445636	0.892445
GO:0036503	ERAD pathway	biological_process	cellular process	4	3135	8	8400	0.5	0.3445636	0.892445
GO:0042537	benzene-containing compound metabolic process	biological_process	cellular process	4	3135	8	8400	0.5	0.3445636	0.892445
GO:0044455	mitochondrial membrane part	cellular_component	organelle part	32	4053	84	11431	0.380952381	0.3438568	0.892445
GO:0046049	UMP metabolic process	biological_process	cellular process	4	3135	8	8400	0.5	0.3445636	0.892445
GO:0048468	cell development	biological_process	cellular process	4	3135	8	8400	0.5	0.3445636	0.892445
GO:0048582	positive regulation of post-embryonic development	biological_process	biological regulation	4	3135	8	8400	0.5	0.3445636	0.892445
GO:0051094	positive regulation of developmental process	biological_process	biological regulation	4	3135	8	8400	0.5	0.3445636	0.892445
GO:0051240	positive regulation of multicellular organismal process	biological_process	biological regulation	4	3135	8	8400	0.5	0.3445636	0.892445
GO:0072507	divalent inorganic cation homeostasis	biological_process	biological regulation	4	3135	8	8400	0.5	0.3445636	0.892445
GO:0090696	post-embryonic plant organ development	biological_process	multicellular organismal process	4	3135	8	8400	0.5	0.3445636	0.892445
GO:0098800	inner mitochondrial membrane protein complex	cellular_component	organelle part	24	4053	62	11431	0.387096774	0.3393814	0.892445
GO:0110053	regulation of actin filament organization	biological_process	biological regulation	8	3135	18	8400	0.444444444	0.3453514	0.892445
GO:1902903	regulation of supramolecular fiber organization	biological_process	biological regulation	8	3135	18	8400	0.444444444	0.3453514	0.892445
GO:0033554	cellular response to stress	biological_process	cellular process	85	3135	219	8400	0.388127854	0.3459485	0.8933936
GO:0006553	lysine metabolic process	biological_process	cellular process	6	3135	13	8400	0.461538462	0.347811	0.893451
GO:0009085	lysine biosynthetic process	biological_process	cellular process	6	3135	13	8400	0.461538462	0.347811	0.893451
GO:0009089	lysine biosynthetic process via diaminopimelate	biological_process	cellular process	6	3135	13	8400	0.461538462	0.347811	0.893451
GO:0009095	aromatic amino acid family biosynthetic process, prephenate pathway	biological_process	cellular process	6	3135	13	8400	0.461538462	0.347811	0.893451
GO:0009414	response to water deprivation	biological_process	response to stimulus	6	3135	13	8400	0.461538462	0.347811	0.893451
GO:0015936	coenzyme A metabolic process	biological_process	cellular process	6	3135	13	8400	0.461538462	0.347811	0.893451
GO:0046451	diaminopimelate metabolic process	biological_process	cellular process	6	3135	13	8400	0.461538462	0.347811	0.893451
GO:0046653	tetrahydrofolate metabolic process	biological_process	cellular process	6	3135	13	8400	0.461538462	0.347811	0.893451
GO:0019867	outer membrane	cellular_component	membrane	18	4053	46	11431	0.391304348	0.3520052	0.9036274
GO:0097435	supramolecular fiber organization	biological_process	cellular component organization or biogenesis	30	3135	75	8400	0.4	0.3556147	0.9122903
GO:0030154	cell differentiation	biological_process	cellular process	13	3135	31	8400	0.419354839	0.3597274	0.9222318
GO:0051273	beta-glucan metabolic process	biological_process	cellular process	33	3135	83	8400	0.397590361	0.3611289	0.9252141
GO:0004842	ubiquitin-protein transferase activity	molecular_function	catalytic activity	64	5826	167	15861	0.383233533	0.3615675	0.9257272
GO:0033263	CORVET complex	cellular_component	organelle part	3	4053	6	11431	0.5	0.3621257	0.9265456
GO:0015267	channel activity	molecular_function	transporter activity	55	5826	143	15861	0.384615385	0.3629988	0.9275575
GO:0022803	passive transmembrane transporter activity	molecular_function	transporter activity	55	5826	143	15861	0.384615385	0.3629988	0.9275575
GO:0003887	DNA-directed DNA polymerase activity	molecular_function	catalytic activity	7	5826	16	15861	0.4375	0.3659458	0.9338591
GO:0008134	transcription factor binding	molecular_function	binding	7	5826	16	15861	0.4375	0.3659458	0.9338591
GO:0004725	protein tyrosine phosphatase activity	molecular_function	catalytic activity	12	5826	29	15861	0.413793103	0.3664056	0.9344185
GO:0016052	carbohydrate catabolic process	biological_process	metabolic process	63	3135	162	8400	0.388888889	0.3668187	0.9348582
GO:0044431	Golgi apparatus part	cellular_component	organelle part	65	4053	176	11431	0.369318182	0.3671132	0.9349952
GO:0009642	response to light intensity	biological_process	response to stimulus	11	3135	26	8400	0.423076923	0.3676912	0.9358536
GO:0071949	FAD binding	molecular_function	binding	23	5826	58	15861	0.396551724	0.3682034	0.9365436
GO:0005768	endosome	cellular_component	cell	16	4053	41	11431	0.390243902	0.3712111	0.9435759
GO:0065003	protein-containing complex assembly	biological_process	cellular component organization or biogenesis	100	3135	260	8400	0.384615385	0.3723866	0.9459448
GO:0000387	spliceosomal snRNP assembly	biological_process	cellular component organization or biogenesis	9	3135	21	8400	0.428571429	0.3760925	0.9534878
GO:0032535	regulation of cellular component size	biological_process	cellular component organization or biogenesis	9	3135	21	8400	0.428571429	0.3760925	0.9534878
GO:0090066	regulation of anatomical structure size	biological_process	biological regulation	9	3135	21	8400	0.428571429	0.3760925	0.9534878
GO:0016772	transferase activity, transferring phosphorus-containing groups	molecular_function	catalytic activity	702	5826	1893	15861	0.370839937	0.3763668	0.9535608
GO:0015926	glucosidase activity	molecular_function	catalytic activity	5	5826	11	15861	0.454545455	0.377696	0.955597
GO:0016746	transferase activity, transferring acyl groups	molecular_function	catalytic activity	124	5826	329	15861	0.376899696	0.3779086	0.955597
GO:0019202	amino acid kinase activity	molecular_function	catalytic activity	5	5826	11	15861	0.454545455	0.377696	0.955597
GO:0004672	protein kinase activity	molecular_function	catalytic activity	458	5826	1232	15861	0.371753247	0.3791552	0.9581254
GO:0016679	oxidoreductase activity, acting on diphenols and related substances as donors	molecular_function	catalytic activity	21	5826	53	15861	0.396226415	0.379911	0.9594111
GO:0072594	establishment of protein localization to organelle	biological_process	localization	40	3135	102	8400	0.392156863	0.3811182	0.9618344
GO:0016042	lipid catabolic process	biological_process	metabolic process	32	3135	81	8400	0.395061728	0.381479	0.9621198
GO:0000149	SNARE binding	molecular_function	binding	3	5826	6	15861	0.5	0.3881504	0.9651576
GO:0004014	adenosylmethionine decarboxylase activity	molecular_function	catalytic activity	3	5826	6	15861	0.5	0.3881504	0.9651576
GO:0004367	glycerol-3-phosphate dehydrogenase [NAD+] activity	molecular_function	catalytic activity	3	5826	6	15861	0.5	0.3881504	0.9651576
GO:0004550	nucleoside diphosphate kinase activity	molecular_function	catalytic activity	3	5826	6	15861	0.5	0.3881504	0.9651576
GO:0004616	phosphogluconate dehydrogenase (decarboxylating) activity	molecular_function	catalytic activity	3	5826	6	15861	0.5	0.3881504	0.9651576
GO:0004652	polynucleotide adenylyltransferase activity	molecular_function	catalytic activity	3	5826	6	15861	0.5	0.3881504	0.9651576
GO:0004849	uridine kinase activity	molecular_function	catalytic activity	3	5826	6	15861	0.5	0.3881504	0.9651576
GO:0006012	galactose metabolic process	biological_process	metabolic process	7	3135	16	8400	0.4375	0.3848719	0.9651576
GO:0006206	pyrimidine nucleobase metabolic process	biological_process	cellular process	7	3135	16	8400	0.4375	0.3848719	0.9651576
GO:0006760	folic acid-containing compound metabolic process	biological_process	cellular process	7	3135	16	8400	0.4375	0.3848719	0.9651576
GO:0016670	oxidoreductase activity, acting on a sulfur group of donors, oxygen as acceptor	molecular_function	catalytic activity	3	5826	6	15861	0.5	0.3881504	0.9651576
GO:0016841	ammonia-lyase activity	molecular_function	catalytic activity	3	5826	6	15861	0.5	0.3881504	0.9651576
GO:0031386	protein tag	molecular_function	protein tag	3	5826	6	15861	0.5	0.3881504	0.9651576
GO:0033743	peptide-methionine (R)-S-oxide reductase activity	molecular_function	catalytic activity	3	5826	6	15861	0.5	0.3881504	0.9651576
GO:0038199	ethylene receptor activity	molecular_function	molecular transducer activity	3	5826	6	15861	0.5	0.3881504	0.9651576
GO:0047334	diphosphate-fructose-6-phosphate 1-phosphotransferase activity	molecular_function	catalytic activity	3	5826	6	15861	0.5	0.3881504	0.9651576
GO:0051213	dioxygenase activity	molecular_function	catalytic activity	36	5826	93	15861	0.387096774	0.3830677	0.9651576
GO:0051235	maintenance of location	biological_process	biological regulation	7	3135	16	8400	0.4375	0.3848719	0.9651576
GO:0051538	3 iron, 4 sulfur cluster binding	molecular_function	binding	3	5826	6	15861	0.5	0.3881504	0.9651576
GO:0051740	ethylene binding	molecular_function	binding	3	5826	6	15861	0.5	0.3881504	0.9651576
GO:0072328	alkene binding	molecular_function	binding	3	5826	6	15861	0.5	0.3881504	0.9651576
GO:0106130	purine phosphoribosyltransferase activity	molecular_function	catalytic activity	3	5826	6	15861	0.5	0.3881504	0.9651576
GO:0034622	cellular protein-containing complex assembly	biological_process	cellular component organization or biogenesis	94	3135	245	8400	0.383673469	0.3892203	0.9671987
GO:0000904	cell morphogenesis involved in differentiation	biological_process	cellular component organization or biogenesis	3	3135	6	8400	0.5	0.4002605	0.9710255
GO:0003700	DNA-binding transcription factor activity	molecular_function	transcription regulator activity	222	5826	595	15861	0.373109244	0.3979211	0.9710255
GO:0003779	actin binding	molecular_function	binding	34	5826	88	15861	0.386363636	0.3937134	0.9710255
GO:0005838	proteasome regulatory particle	cellular_component	cell	7	4053	17	11431	0.411764706	0.3965973	0.9710255
GO:0006183	GTP biosynthetic process	biological_process	cellular process	3	3135	6	8400	0.5	0.4002605	0.9710255
GO:0006228	UTP biosynthetic process	biological_process	cellular process	3	3135	6	8400	0.5	0.4002605	0.9710255
GO:0006473	protein acetylation	biological_process	cellular process	3	3135	6	8400	0.5	0.4002605	0.9710255
GO:0006597	spermine biosynthetic process	biological_process	cellular process	3	3135	6	8400	0.5	0.4002605	0.9710255
GO:0006694	steroid biosynthetic process	biological_process	metabolic process	12	3135	29	8400	0.413793103	0.3917276	0.9710255
GO:0006751	glutathione catabolic process	biological_process	cellular process	3	3135	6	8400	0.5	0.4002605	0.9710255
GO:0006771	riboflavin metabolic process	biological_process	cellular process	5	3135	11	8400	0.454545455	0.3936504	0.9710255
GO:0006813	potassium ion transport	biological_process	localization	3	3135	6	8400	0.5	0.4002605	0.9710255
GO:0007023	post-chaperonin tubulin folding pathway	biological_process	cellular process	3	3135	6	8400	0.5	0.4002605	0.9710255
GO:0007127	meiosis I	biological_process	cellular component organization or biogenesis	3	3135	6	8400	0.5	0.4002605	0.9710255
GO:0007131	reciprocal meiotic recombination	biological_process	cellular component organization or biogenesis	3	3135	6	8400	0.5	0.4002605	0.9710255
GO:0008215	spermine metabolic process	biological_process	cellular process	3	3135	6	8400	0.5	0.4002605	0.9710255
GO:0008219	cell death	biological_process	cellular process	5	3135	11	8400	0.454545455	0.3936504	0.9710255
GO:0009231	riboflavin biosynthetic process	biological_process	cellular process	5	3135	11	8400	0.454545455	0.3936504	0.9710255
GO:0009626	plant-type hypersensitive response	biological_process	cellular process	3	3135	6	8400	0.5	0.4002605	0.9710255
GO:0009746	response to hexose	biological_process	response to stimulus	3	3135	6	8400	0.5	0.4002605	0.9710255
GO:0009749	response to glucose	biological_process	response to stimulus	3	3135	6	8400	0.5	0.4002605	0.9710255
GO:0010119	regulation of stomatal movement	biological_process	biological regulation	3	3135	6	8400	0.5	0.4002605	0.9710255
GO:0017006	protein-tetrapyrrole linkage	biological_process	cellular process	3	3135	6	8400	0.5	0.4002605	0.9710255
GO:0022624	proteasome accessory complex	cellular_component	cell	7	4053	17	11431	0.411764706	0.3965973	0.9710255
GO:0031167	rRNA methylation	biological_process	cellular component organization or biogenesis	3	3135	6	8400	0.5	0.4002605	0.9710255
GO:0031365	N-terminal protein amino acid modification	biological_process	cellular process	3	3135	6	8400	0.5	0.4002605	0.9710255
GO:0032262	pyrimidine nucleotide salvage	biological_process	cellular process	3	3135	6	8400	0.5	0.4002605	0.9710255
GO:0034050	host programmed cell death induced by symbiont	biological_process	cellular process	3	3135	6	8400	0.5	0.4002605	0.9710255
GO:0034284	response to monosaccharide	biological_process	response to stimulus	3	3135	6	8400	0.5	0.4002605	0.9710255
GO:0035825	homologous recombination	biological_process	cellular process	3	3135	6	8400	0.5	0.4002605	0.9710255
GO:0042726	flavin-containing compound metabolic process	biological_process	cellular process	5	3135	11	8400	0.454545455	0.3936504	0.9710255
GO:0042727	flavin-containing compound biosynthetic process	biological_process	cellular process	5	3135	11	8400	0.454545455	0.3936504	0.9710255
GO:0046051	UTP metabolic process	biological_process	cellular process	3	3135	6	8400	0.5	0.4002605	0.9710255
GO:0046498	S-adenosylhomocysteine metabolic process	biological_process	cellular process	3	3135	6	8400	0.5	0.4002605	0.9710255
GO:0051260	protein homooligomerization	biological_process	cellular component organization or biogenesis	3	3135	6	8400	0.5	0.4002605	0.9710255
GO:0090697	post-embryonic plant organ morphogenesis	biological_process	multicellular organismal process	3	3135	6	8400	0.5	0.4002605	0.9710255
GO:1990204	oxidoreductase complex	cellular_component	cell	26	4053	69	11431	0.376811594	0.3926862	0.9710255
GO:2000243	positive regulation of reproductive process	biological_process	biological regulation	3	3135	6	8400	0.5	0.4002605	0.9710255
GO:0015931	nucleobase-containing compound transport	biological_process	localization	15	3135	37	8400	0.405405405	0.4018649	0.9743092
GO:0098799	outer mitochondrial membrane protein complex	cellular_component	organelle part	4	4053	9	11431	0.444444444	0.4025477	0.9753557
GO:0000027	ribosomal large subunit assembly	biological_process	cellular component organization or biogenesis	2	3135	4	8400	0.5	0.4780733	0.9755417
GO:0000045	autophagosome assembly	biological_process	cellular component organization or biogenesis	3	3135	7	8400	0.428571429	0.520658	0.9755417
GO:0000098	sulfur amino acid catabolic process	biological_process	cellular process	1	3135	2	8400	0.5	0.6071675	0.9755417
GO:0000103	sulfate assimilation	biological_process	cellular process	4	3135	9	8400	0.444444444	0.4497167	0.9755417
GO:0000118	histone deacetylase complex	cellular_component	organelle part	1	4053	2	11431	0.5	0.58343	0.9755417
GO:0000120	RNA polymerase I transcription factor complex	cellular_component	organelle part	1	4053	2	11431	0.5	0.58343	0.9755417
GO:0000176	nuclear exosome (RNase complex)	cellular_component	organelle part	2	4053	4	11431	0.5	0.4451148	0.9755417
GO:0000225	N-acetylglucosaminylphosphatidylinositol deacetylase activity	molecular_function	catalytic activity	4	5826	9	15861	0.444444444	0.4347702	0.9755417
GO:0000226	microtubule cytoskeleton organization	biological_process	cellular component organization or biogenesis	25	3135	65	8400	0.384615385	0.4710121	0.9755417
GO:0000229	cytoplasmic chromosome	cellular_component	cell	1	4053	2	11431	0.5	0.58343	0.9755417
GO:0000234	phosphoethanolamine N-methyltransferase activity	molecular_function	catalytic activity	1	5826	2	15861	0.5	0.5997257	0.9755417
GO:0000244	spliceosomal tri-snRNP complex assembly	biological_process	cellular component organization or biogenesis	1	3135	2	8400	0.5	0.6071675	0.9755417
GO:0000276	mitochondrial proton-transporting ATP synthase complex, coupling factor F(o)	cellular_component	organelle part	2	4053	4	11431	0.5	0.4451148	0.9755417
GO:0000291	nuclear-transcribed mRNA catabolic process, exonucleolytic	biological_process	biological regulation	1	3135	2	8400	0.5	0.6071675	0.9755417
GO:0000306	extrinsic component of vacuolar membrane	cellular_component	organelle part	1	4053	2	11431	0.5	0.58343	0.9755417
GO:0000314	organellar small ribosomal subunit	cellular_component	organelle part	1	4053	2	11431	0.5	0.58343	0.9755417
GO:0000373	Group II intron splicing	biological_process	cellular process	1	3135	2	8400	0.5	0.6071675	0.9755417
GO:0000394	RNA splicing, via endonucleolytic cleavage and ligation	biological_process	cellular process	3	3135	7	8400	0.428571429	0.520658	0.9755417
GO:0000469	cleavage involved in rRNA processing	biological_process	cellular component organization or biogenesis	1	3135	2	8400	0.5	0.6071675	0.9755417
GO:0000712	resolution of meiotic recombination intermediates	biological_process	cellular component organization or biogenesis	1	3135	2	8400	0.5	0.6071675	0.9755417
GO:0000956	nuclear-transcribed mRNA catabolic process	biological_process	biological regulation	11	3135	30	8400	0.366666667	0.5977618	0.9755417
GO:0000976	transcription regulatory region sequence-specific DNA binding	molecular_function	binding	21	5826	56	15861	0.375	0.5028034	0.9755417
GO:0000977	RNA polymerase II regulatory region sequence-specific DNA binding	molecular_function	binding	17	5826	45	15861	0.377777778	0.4981122	0.9755417
GO:0000981	DNA-binding transcription factor activity, RNA polymerase II-specific	molecular_function	transcription regulator activity	4	5826	9	15861	0.444444444	0.4347702	0.9755417
GO:0000987	proximal promoter sequence-specific DNA binding	molecular_function	binding	3	5826	8	15861	0.375	0.6128201	0.9755417
GO:0001012	RNA polymerase II regulatory region DNA binding	molecular_function	binding	17	5826	45	15861	0.377777778	0.4981122	0.9755417
GO:0001013	RNA polymerase I regulatory region DNA binding	molecular_function	binding	1	5826	2	15861	0.5	0.5997257	0.9755417
GO:0001046	core promoter sequence-specific DNA binding	molecular_function	binding	1	5826	2	15861	0.5	0.5997257	0.9755417
GO:0001047	core promoter binding	molecular_function	binding	1	5826	2	15861	0.5	0.5997257	0.9755417
GO:0001101	response to acid chemical	biological_process	response to stimulus	35	3135	94	8400	0.372340426	0.5461571	0.9755417
GO:0001163	RNA polymerase I regulatory region sequence-specific DNA binding	molecular_function	binding	1	5826	2	15861	0.5	0.5997257	0.9755417
GO:0001164	RNA polymerase I CORE element sequence-specific DNA binding	molecular_function	binding	1	5826	2	15861	0.5	0.5997257	0.9755417
GO:0001522	pseudouridine synthesis	biological_process	cellular process	8	3135	22	8400	0.363636364	0.6161184	0.9755417
GO:0001927	exocyst assembly	biological_process	cellular component organization or biogenesis	1	3135	2	8400	0.5	0.6071675	0.9755417
GO:0002151	G-quadruplex RNA binding	molecular_function	binding	1	5826	2	15861	0.5	0.5997257	0.9755417
GO:0002191	cap-dependent translational initiation	biological_process	cellular process	1	3135	2	8400	0.5	0.6071675	0.9755417
GO:0003002	regionalization	biological_process	multicellular organismal process	4	3135	10	8400	0.4	0.5485913	0.9755417
GO:0003713	transcription coactivator activity	molecular_function	transcription regulator activity	3	5826	8	15861	0.375	0.6128201	0.9755417
GO:0003724	RNA helicase activity	molecular_function	catalytic activity	2	5826	4	15861	0.5	0.4676738	0.9755417
GO:0003725	double-stranded RNA binding	molecular_function	binding	2	5826	4	15861	0.5	0.4676738	0.9755417
GO:0003747	translation release factor activity	molecular_function	binding	5	5826	13	15861	0.384615385	0.5522799	0.9755417
GO:0003830	beta-1,4-mannosylglycoprotein 4-beta-N-acetylglucosaminyltransferase activity	molecular_function	catalytic activity	2	5826	5	15861	0.4	0.6043742	0.9755417
GO:0003856	3-dehydroquinate synthase activity	molecular_function	catalytic activity	2	5826	4	15861	0.5	0.4676738	0.9755417
GO:0003883	CTP synthase activity	molecular_function	catalytic activity	2	5826	4	15861	0.5	0.4676738	0.9755417
GO:0003906	DNA-(apurinic or apyrimidinic site) endonuclease activity	molecular_function	catalytic activity	2	5826	4	15861	0.5	0.4676738	0.9755417
GO:0003913	DNA photolyase activity	molecular_function	catalytic activity	1	5826	2	15861	0.5	0.5997257	0.9755417
GO:0003916	DNA topoisomerase activity	molecular_function	catalytic activity	5	5826	12	15861	0.416666667	0.4672683	0.9755417
GO:0003917	DNA topoisomerase type I activity	molecular_function	catalytic activity	3	5826	7	15861	0.428571429	0.5072883	0.9755417
GO:0003918	DNA topoisomerase type II (ATP-hydrolyzing) activity	molecular_function	catalytic activity	2	5826	5	15861	0.4	0.6043742	0.9755417
GO:0003922	GMP synthase (glutamine-hydrolyzing) activity	molecular_function	catalytic activity	1	5826	2	15861	0.5	0.5997257	0.9755417
GO:0003933	GTP cyclohydrolase activity	molecular_function	catalytic activity	2	5826	5	15861	0.4	0.6043742	0.9755417
GO:0003934	GTP cyclohydrolase I activity	molecular_function	catalytic activity	1	5826	2	15861	0.5	0.5997257	0.9755417
GO:0003951	NAD+ kinase activity	molecular_function	catalytic activity	10	5826	27	15861	0.37037037	0.5591473	0.9755417
GO:0003987	acetate-CoA ligase activity	molecular_function	catalytic activity	1	5826	2	15861	0.5	0.5997257	0.9755417
GO:0004001	adenosine kinase activity	molecular_function	catalytic activity	1	5826	2	15861	0.5	0.5997257	0.9755417
GO:0004012	phospholipid-translocating ATPase activity	molecular_function	transporter activity	6	5826	14	15861	0.428571429	0.4124346	0.9755417
GO:0004013	adenosylhomocysteinase activity	molecular_function	catalytic activity	2	5826	4	15861	0.5	0.4676738	0.9755417
GO:0004020	adenylylsulfate kinase activity	molecular_function	catalytic activity	2	5826	5	15861	0.4	0.6043742	0.9755417
GO:0004040	amidase activity	molecular_function	catalytic activity	3	5826	8	15861	0.375	0.6128201	0.9755417
GO:0004049	anthranilate synthase activity	molecular_function	catalytic activity	1	5826	2	15861	0.5	0.5997257	0.9755417
GO:0004055	argininosuccinate synthase activity	molecular_function	catalytic activity	1	5826	2	15861	0.5	0.5997257	0.9755417
GO:0004061	arylformamidase activity	molecular_function	catalytic activity	1	5826	2	15861	0.5	0.5997257	0.9755417
GO:0004069	L-aspartate:2-oxoglutarate aminotransferase activity	molecular_function	catalytic activity	2	5826	5	15861	0.4	0.6043742	0.9755417
GO:0004073	aspartate-semialdehyde dehydrogenase activity	molecular_function	catalytic activity	1	5826	2	15861	0.5	0.5997257	0.9755417
GO:0004106	chorismate mutase activity	molecular_function	catalytic activity	4	5826	10	15861	0.4	0.5328762	0.9755417
GO:0004108	citrate (Si)-synthase activity	molecular_function	catalytic activity	1	5826	2	15861	0.5	0.5997257	0.9755417
GO:0004127	cytidylate kinase activity	molecular_function	catalytic activity	2	5826	4	15861	0.5	0.4676738	0.9755417
GO:0004128	cytochrome-b5 reductase activity, acting on NAD(P)H	molecular_function	catalytic activity	2	5826	4	15861	0.5	0.4676738	0.9755417
GO:0004148	dihydrolipoyl dehydrogenase activity	molecular_function	catalytic activity	1	5826	2	15861	0.5	0.5997257	0.9755417
GO:0004177	aminopeptidase activity	molecular_function	catalytic activity	10	5826	26	15861	0.384615385	0.5008386	0.9755417
GO:0004185	serine-type carboxypeptidase activity	molecular_function	catalytic activity	15	5826	40	15861	0.375	0.51936	0.9755417
GO:0004197	cysteine-type endopeptidase activity	molecular_function	catalytic activity	2	5826	4	15861	0.5	0.4676738	0.9755417
GO:0004198	calcium-dependent cysteine-type endopeptidase activity	molecular_function	catalytic activity	1	5826	2	15861	0.5	0.5997257	0.9755417
GO:0004316	3-oxoacyl-[acyl-carrier-protein] reductase (NADPH) activity	molecular_function	catalytic activity	2	5826	4	15861	0.5	0.4676738	0.9755417
GO:0004326	tetrahydrofolylpolyglutamate synthase activity	molecular_function	catalytic activity	2	5826	5	15861	0.4	0.6043742	0.9755417
GO:0004343	glucosamine 6-phosphate N-acetyltransferase activity	molecular_function	catalytic activity	1	5826	2	15861	0.5	0.5997257	0.9755417
GO:0004347	glucose-6-phosphate isomerase activity	molecular_function	catalytic activity	2	5826	4	15861	0.5	0.4676738	0.9755417
GO:0004349	glutamate 5-kinase activity	molecular_function	catalytic activity	1	5826	2	15861	0.5	0.5997257	0.9755417
GO:0004350	glutamate-5-semialdehyde dehydrogenase activity	molecular_function	catalytic activity	1	5826	2	15861	0.5	0.5997257	0.9755417
GO:0004359	glutaminase activity	molecular_function	catalytic activity	1	5826	2	15861	0.5	0.5997257	0.9755417
GO:0004360	glutamine-fructose-6-phosphate transaminase (isomerizing) activity	molecular_function	catalytic activity	1	5826	2	15861	0.5	0.5997257	0.9755417
GO:0004362	glutathione-disulfide reductase activity	molecular_function	antioxidant activity	2	5826	5	15861	0.4	0.6043742	0.9755417
GO:0004364	glutathione transferase activity	molecular_function	catalytic activity	2	5826	5	15861	0.4	0.6043742	0.9755417
GO:0004371	glycerone kinase activity	molecular_function	catalytic activity	1	5826	2	15861	0.5	0.5997257	0.9755417
GO:0004376	glycolipid mannosyltransferase activity	molecular_function	catalytic activity	2	5826	4	15861	0.5	0.4676738	0.9755417
GO:0004377	GDP-Man:Man3GlcNAc2-PP-Dol alpha-1,2-mannosyltransferase activity	molecular_function	catalytic activity	1	5826	2	15861	0.5	0.5997257	0.9755417
GO:0004378	GDP-Man:Man1GlcNAc2-PP-Dol alpha-1,3-mannosyltransferase activity	molecular_function	catalytic activity	1	5826	2	15861	0.5	0.5997257	0.9755417
GO:0004379	glycylpeptide N-tetradecanoyltransferase activity	molecular_function	catalytic activity	2	5826	4	15861	0.5	0.4676738	0.9755417
GO:0004385	guanylate kinase activity	molecular_function	catalytic activity	2	5826	4	15861	0.5	0.4676738	0.9755417
GO:0004392	heme oxygenase (decyclizing) activity	molecular_function	catalytic activity	1	5826	2	15861	0.5	0.5997257	0.9755417
GO:0004407	histone deacetylase activity	molecular_function	catalytic activity	6	5826	14	15861	0.428571429	0.4124346	0.9755417
GO:0004411	homogentisate 1,2-dioxygenase activity	molecular_function	catalytic activity	1	5826	2	15861	0.5	0.5997257	0.9755417
GO:0004418	hydroxymethylbilane synthase activity	molecular_function	catalytic activity	1	5826	2	15861	0.5	0.5997257	0.9755417
GO:0004421	hydroxymethylglutaryl-CoA synthase activity	molecular_function	catalytic activity	2	5826	5	15861	0.4	0.6043742	0.9755417
GO:0004425	indole-3-glycerol-phosphate synthase activity	molecular_function	catalytic activity	1	5826	2	15861	0.5	0.5997257	0.9755417
GO:0004449	isocitrate dehydrogenase (NAD+) activity	molecular_function	catalytic activity	3	5826	7	15861	0.428571429	0.5072883	0.9755417
GO:0004452	isopentenyl-diphosphate delta-isomerase activity	molecular_function	catalytic activity	1	5826	2	15861	0.5	0.5997257	0.9755417
GO:0004462	lactoylglutathione lyase activity	molecular_function	catalytic activity	2	5826	5	15861	0.4	0.6043742	0.9755417
GO:0004467	long-chain fatty acid-CoA ligase activity	molecular_function	catalytic activity	2	5826	4	15861	0.5	0.4676738	0.9755417
GO:0004476	mannose-6-phosphate isomerase activity	molecular_function	catalytic activity	1	5826	2	15861	0.5	0.5997257	0.9755417
GO:0004514	nicotinate-nucleotide diphosphorylase (carboxylating) activity	molecular_function	catalytic activity	2	5826	4	15861	0.5	0.4676738	0.9755417
GO:0004517	nitric-oxide synthase activity	molecular_function	catalytic activity	1	5826	2	15861	0.5	0.5997257	0.9755417
GO:0004549	tRNA-specific ribonuclease activity	molecular_function	catalytic activity	2	5826	4	15861	0.5	0.4676738	0.9755417
GO:0004557	alpha-galactosidase activity	molecular_function	catalytic activity	2	5826	5	15861	0.4	0.6043742	0.9755417
GO:0004579	dolichyl-diphosphooligosaccharide-protein glycotransferase activity	molecular_function	catalytic activity	2	5826	4	15861	0.5	0.4676738	0.9755417
GO:0004588	orotate phosphoribosyltransferase activity	molecular_function	catalytic activity	1	5826	2	15861	0.5	0.5997257	0.9755417
GO:0004590	orotidine-5'-phosphate decarboxylase activity	molecular_function	catalytic activity	1	5826	2	15861	0.5	0.5997257	0.9755417
GO:0004601	peroxidase activity	molecular_function	antioxidant activity	42	5826	116	15861	0.362068966	0.5816355	0.9755417
GO:0004630	phospholipase D activity	molecular_function	catalytic activity	5	5826	13	15861	0.384615385	0.5522799	0.9755417
GO:0004650	polygalacturonase activity	molecular_function	catalytic activity	19	5826	51	15861	0.37254902	0.5218717	0.9755417
GO:0004709	MAP kinase kinase kinase activity	molecular_function	catalytic activity	1	5826	2	15861	0.5	0.5997257	0.9755417
GO:0004712	protein serine/threonine/tyrosine kinase activity	molecular_function	catalytic activity	1	5826	2	15861	0.5	0.5997257	0.9755417
GO:0004729	oxygen-dependent protoporphyrinogen oxidase activity	molecular_function	catalytic activity	1	5826	2	15861	0.5	0.5997257	0.9755417
GO:0004749	ribose phosphate diphosphokinase activity	molecular_function	catalytic activity	2	5826	5	15861	0.4	0.6043742	0.9755417
GO:0004784	superoxide dismutase activity	molecular_function	antioxidant activity	6	5826	14	15861	0.428571429	0.4124346	0.9755417
GO:0004795	threonine synthase activity	molecular_function	catalytic activity	1	5826	2	15861	0.5	0.5997257	0.9755417
GO:0004801	sedoheptulose-7-phosphate:D-glyceraldehyde-3-phosphate glyceronetransferase activity	molecular_function	catalytic activity	4	5826	10	15861	0.4	0.5328762	0.9755417
GO:0004807	triose-phosphate isomerase activity	molecular_function	catalytic activity	2	5826	5	15861	0.4	0.6043742	0.9755417
GO:0004812	aminoacyl-tRNA ligase activity	molecular_function	catalytic activity	22	5826	57	15861	0.385964912	0.4338369	0.9755417
GO:0004813	alanine-tRNA ligase activity	molecular_function	catalytic activity	2	5826	4	15861	0.5	0.4676738	0.9755417
GO:0004815	aspartate-tRNA ligase activity	molecular_function	catalytic activity	1	5826	2	15861	0.5	0.5997257	0.9755417
GO:0004823	leucine-tRNA ligase activity	molecular_function	catalytic activity	1	5826	2	15861	0.5	0.5997257	0.9755417
GO:0004825	methionine-tRNA ligase activity	molecular_function	catalytic activity	1	5826	2	15861	0.5	0.5997257	0.9755417
GO:0004829	threonine-tRNA ligase activity	molecular_function	catalytic activity	1	5826	2	15861	0.5	0.5997257	0.9755417
GO:0004844	uracil DNA N-glycosylase activity	molecular_function	catalytic activity	1	5826	2	15861	0.5	0.5997257	0.9755417
GO:0004845	uracil phosphoribosyltransferase activity	molecular_function	catalytic activity	1	5826	2	15861	0.5	0.5997257	0.9755417
GO:0004930	G protein-coupled receptor activity	molecular_function	molecular transducer activity	3	5826	7	15861	0.428571429	0.5072883	0.9755417
GO:0004970	ionotropic glutamate receptor activity	molecular_function	transporter activity	7	5826	17	15861	0.411764706	0.4402277	0.9755417
GO:0005201	extracellular matrix structural constituent	molecular_function	structural molecule activity	1	5826	2	15861	0.5	0.5997257	0.9755417
GO:0005216	ion channel activity	molecular_function	transporter activity	39	5826	107	15861	0.364485981	0.5607279	0.9755417
GO:0005230	extracellular ligand-gated ion channel activity	molecular_function	transporter activity	7	5826	17	15861	0.411764706	0.4402277	0.9755417
GO:0005244	voltage-gated ion channel activity	molecular_function	transporter activity	25	5826	67	15861	0.373134328	0.5066751	0.9755417
GO:0005247	voltage-gated chloride channel activity	molecular_function	transporter activity	4	5826	10	15861	0.4	0.5328762	0.9755417
GO:0005253	anion channel activity	molecular_function	transporter activity	11	5826	30	15861	0.366666667	0.5714211	0.9755417
GO:0005254	chloride channel activity	molecular_function	transporter activity	4	5826	10	15861	0.4	0.5328762	0.9755417
GO:0005261	cation channel activity	molecular_function	transporter activity	17	5826	44	15861	0.386363636	0.4524708	0.9755417
GO:0005342	organic acid transmembrane transporter activity	molecular_function	transporter activity	6	5826	14	15861	0.428571429	0.4124346	0.9755417
GO:0005381	iron ion transmembrane transporter activity	molecular_function	transporter activity	2	5826	5	15861	0.4	0.6043742	0.9755417
GO:0005451	monovalent cation:proton antiporter activity	molecular_function	transporter activity	3	5826	7	15861	0.428571429	0.5072883	0.9755417
GO:0005484	SNAP receptor activity	molecular_function	binding	7	5826	19	15861	0.368421053	0.5818019	0.9755417
GO:0005635	nuclear envelope	cellular_component	organelle part	13	4053	35	11431	0.371428571	0.480402	0.9755417
GO:0005665	RNA polymerase II, core complex	cellular_component	organelle part	4	4053	11	11431	0.363636364	0.5871077	0.9755417
GO:0005685	U1 snRNP	cellular_component	organelle part	7	4053	18	11431	0.388888889	0.4672537	0.9755417
GO:0005741	mitochondrial outer membrane	cellular_component	organelle part	11	4053	28	11431	0.392857143	0.4036028	0.9755417
GO:0005744	TIM23 mitochondrial import inner membrane translocase complex	cellular_component	organelle part	3	4053	7	11431	0.428571429	0.4781929	0.9755417
GO:0005763	mitochondrial small ribosomal subunit	cellular_component	organelle part	1	4053	2	11431	0.5	0.58343	0.9755417
GO:0005784	Sec61 translocon complex	cellular_component	organelle part	2	4053	4	11431	0.5	0.4451148	0.9755417
GO:0005802	trans-Golgi network	cellular_component	organelle part	4	4053	11	11431	0.363636364	0.5871077	0.9755417
GO:0005815	microtubule organizing center	cellular_component	organelle part	10	4053	27	11431	0.37037037	0.5038307	0.9755417
GO:0005874	microtubule	cellular_component	organelle part	37	4053	105	11431	0.352380952	0.5555507	0.9755417
GO:0005885	Arp2/3 protein complex	cellular_component	organelle part	5	4053	12	11431	0.416666667	0.4299501	0.9755417
GO:0005980	glycogen catabolic process	biological_process	cellular process	1	3135	2	8400	0.5	0.6071675	0.9755417
GO:0005986	sucrose biosynthetic process	biological_process	cellular process	1	3135	2	8400	0.5	0.6071675	0.9755417
GO:0006004	fucose metabolic process	biological_process	metabolic process	17	3135	44	8400	0.386363636	0.4849611	0.9755417
GO:0006040	amino sugar metabolic process	biological_process	metabolic process	9	3135	24	8400	0.375	0.5694631	0.9755417
GO:0006071	glycerol metabolic process	biological_process	cellular process	2	3135	4	8400	0.5	0.4780733	0.9755417
GO:0006073	cellular glucan metabolic process	biological_process	cellular process	57	3135	151	8400	0.377483444	0.4874433	0.9755417
GO:0006083	acetate metabolic process	biological_process	cellular process	1	3135	2	8400	0.5	0.6071675	0.9755417
GO:0006111	regulation of gluconeogenesis	biological_process	biological regulation	1	3135	2	8400	0.5	0.6071675	0.9755417
GO:0006119	oxidative phosphorylation	biological_process	cellular process	7	3135	18	8400	0.388888889	0.5338193	0.9755417
GO:0006152	purine nucleoside catabolic process	biological_process	cellular process	2	3135	5	8400	0.4	0.6153083	0.9755417
GO:0006223	uracil salvage	biological_process	cellular process	1	3135	2	8400	0.5	0.6071675	0.9755417
GO:0006265	DNA topological change	biological_process	cellular component organization or biogenesis	5	3135	12	8400	0.416666667	0.4845231	0.9755417
GO:0006271	DNA strand elongation involved in DNA replication	biological_process	cellular process	1	3135	2	8400	0.5	0.6071675	0.9755417
GO:0006273	lagging strand elongation	biological_process	cellular process	1	3135	2	8400	0.5	0.6071675	0.9755417
GO:0006274	DNA replication termination	biological_process	cellular process	1	3135	2	8400	0.5	0.6071675	0.9755417
GO:0006282	regulation of DNA repair	biological_process	biological regulation	1	3135	2	8400	0.5	0.6071675	0.9755417
GO:0006418	tRNA aminoacylation for protein translation	biological_process	cellular process	22	3135	56	8400	0.392857143	0.4295957	0.9755417
GO:0006419	alanyl-tRNA aminoacylation	biological_process	cellular process	2	3135	4	8400	0.5	0.4780733	0.9755417
GO:0006422	aspartyl-tRNA aminoacylation	biological_process	cellular process	1	3135	2	8400	0.5	0.6071675	0.9755417
GO:0006429	leucyl-tRNA aminoacylation	biological_process	cellular process	1	3135	2	8400	0.5	0.6071675	0.9755417
GO:0006431	methionyl-tRNA aminoacylation	biological_process	cellular process	1	3135	2	8400	0.5	0.6071675	0.9755417
GO:0006435	threonyl-tRNA aminoacylation	biological_process	cellular process	1	3135	2	8400	0.5	0.6071675	0.9755417
GO:0006446	regulation of translational initiation	biological_process	biological regulation	1	3135	2	8400	0.5	0.6071675	0.9755417
GO:0006465	signal peptide processing	biological_process	cellular process	5	3135	13	8400	0.384615385	0.5699683	0.9755417
GO:0006491	N-glycan processing	biological_process	cellular process	1	3135	2	8400	0.5	0.6071675	0.9755417
GO:0006498	N-terminal protein lipidation	biological_process	cellular process	2	3135	4	8400	0.5	0.4780733	0.9755417
GO:0006499	N-terminal protein myristoylation	biological_process	cellular process	2	3135	4	8400	0.5	0.4780733	0.9755417
GO:0006508	proteolysis	biological_process	metabolic process	85	3135	227	8400	0.374449339	0.5099633	0.9755417
GO:0006511	ubiquitin-dependent protein catabolic process	biological_process	cellular process	53	3135	138	8400	0.384057971	0.4270946	0.9755417
GO:0006535	cysteine biosynthetic process from serine	biological_process	cellular process	7	3135	17	8400	0.411764706	0.4605262	0.9755417
GO:0006537	glutamate biosynthetic process	biological_process	cellular process	2	3135	4	8400	0.5	0.4780733	0.9755417
GO:0006541	glutamine metabolic process	biological_process	cellular process	14	3135	36	8400	0.388888889	0.4853242	0.9755417
GO:0006546	glycine catabolic process	biological_process	biological regulation	3	3135	7	8400	0.428571429	0.520658	0.9755417
GO:0006549	isoleucine metabolic process	biological_process	cellular process	4	3135	10	8400	0.4	0.5485913	0.9755417
GO:0006557	S-adenosylmethioninamine biosynthetic process	biological_process	cellular process	2	3135	5	8400	0.4	0.6153083	0.9755417
GO:0006559	L-phenylalanine catabolic process	biological_process	cellular process	3	3135	7	8400	0.428571429	0.520658	0.9755417
GO:0006566	threonine metabolic process	biological_process	cellular process	4	3135	10	8400	0.4	0.5485913	0.9755417
GO:0006570	tyrosine metabolic process	biological_process	cellular process	2	3135	5	8400	0.4	0.6153083	0.9755417
GO:0006612	protein targeting to membrane	biological_process	localization	7	3135	17	8400	0.411764706	0.4605262	0.9755417
GO:0006613	cotranslational protein targeting to membrane	biological_process	localization	6	3135	14	8400	0.428571429	0.4307193	0.9755417
GO:0006614	SRP-dependent cotranslational protein targeting to membrane	biological_process	localization	6	3135	14	8400	0.428571429	0.4307193	0.9755417
GO:0006623	protein targeting to vacuole	biological_process	localization	3	3135	7	8400	0.428571429	0.520658	0.9755417
GO:0006625	protein targeting to peroxisome	biological_process	cellular component organization or biogenesis	7	3135	17	8400	0.411764706	0.4605262	0.9755417
GO:0006626	protein targeting to mitochondrion	biological_process	cellular component organization or biogenesis	13	3135	35	8400	0.371428571	0.5722766	0.9755417
GO:0006637	acyl-CoA metabolic process	biological_process	cellular process	7	3135	19	8400	0.368421053	0.6027316	0.9755417
GO:0006643	membrane lipid metabolic process	biological_process	cellular process	24	3135	65	8400	0.369230769	0.5732821	0.9755417
GO:0006734	NADH metabolic process	biological_process	cellular process	1	3135	2	8400	0.5	0.6071675	0.9755417
GO:0006766	vitamin metabolic process	biological_process	metabolic process	16	3135	43	8400	0.372093023	0.5635425	0.9755417
GO:0006767	water-soluble vitamin metabolic process	biological_process	metabolic process	16	3135	40	8400	0.4	0.4206493	0.9755417
GO:0006778	porphyrin-containing compound metabolic process	biological_process	cellular process	14	3135	35	8400	0.4	0.4335475	0.9755417
GO:0006779	porphyrin-containing compound biosynthetic process	biological_process	cellular process	11	3135	28	8400	0.392857143	0.4855602	0.9755417
GO:0006787	porphyrin-containing compound catabolic process	biological_process	cellular process	3	3135	7	8400	0.428571429	0.520658	0.9755417
GO:0006788	heme oxidation	biological_process	cellular process	1	3135	2	8400	0.5	0.6071675	0.9755417
GO:0006808	regulation of nitrogen utilization	biological_process	biological regulation	1	3135	2	8400	0.5	0.6071675	0.9755417
GO:0006816	calcium ion transport	biological_process	localization	1	3135	2	8400	0.5	0.6071675	0.9755417
GO:0006825	copper ion transport	biological_process	localization	1	3135	2	8400	0.5	0.6071675	0.9755417
GO:0006835	dicarboxylic acid transport	biological_process	localization	4	3135	9	8400	0.444444444	0.4497167	0.9755417
GO:0006851	mitochondrial calcium ion transmembrane transport	biological_process	localization	1	3135	2	8400	0.5	0.6071675	0.9755417
GO:0006874	cellular calcium ion homeostasis	biological_process	biological regulation	3	3135	7	8400	0.428571429	0.520658	0.9755417
GO:0006879	cellular iron ion homeostasis	biological_process	biological regulation	3	3135	7	8400	0.428571429	0.520658	0.9755417
GO:0006890	retrograde vesicle-mediated transport, Golgi to ER	biological_process	localization	9	3135	23	8400	0.391304348	0.5070167	0.9755417
GO:0006893	Golgi to plasma membrane transport	biological_process	localization	1	3135	2	8400	0.5	0.6071675	0.9755417
GO:0006898	receptor-mediated endocytosis	biological_process	localization	2	3135	4	8400	0.5	0.4780733	0.9755417
GO:0006903	vesicle targeting	biological_process	cellular process	1	3135	2	8400	0.5	0.6071675	0.9755417
GO:0006904	vesicle docking involved in exocytosis	biological_process	cellular process	8	3135	21	8400	0.380952381	0.5528193	0.9755417
GO:0006952	defense response	biological_process	response to stimulus	35	3135	94	8400	0.372340426	0.5461571	0.9755417
GO:0006979	response to oxidative stress	biological_process	response to stimulus	55	3135	145	8400	0.379310345	0.4706973	0.9755417
GO:0007005	mitochondrion organization	biological_process	cellular component organization or biogenesis	27	3135	69	8400	0.391304348	0.4219663	0.9755417
GO:0007006	mitochondrial membrane organization	biological_process	cellular component organization or biogenesis	8	3135	22	8400	0.363636364	0.6161184	0.9755417
GO:0007032	endosome organization	biological_process	cellular component organization or biogenesis	1	3135	2	8400	0.5	0.6071675	0.9755417
GO:0007040	lysosome organization	biological_process	cellular component organization or biogenesis	1	3135	2	8400	0.5	0.6071675	0.9755417
GO:0007051	spindle organization	biological_process	cellular component organization or biogenesis	6	3135	14	8400	0.428571429	0.4307193	0.9755417
GO:0007155	cell adhesion	biological_process	biological adhesion	1	3135	2	8400	0.5	0.6071675	0.9755417
GO:0007186	G protein-coupled receptor signaling pathway	biological_process	biological regulation	11	3135	29	8400	0.379310345	0.5429023	0.9755417
GO:0007219	Notch signaling pathway	biological_process	biological regulation	1	3135	2	8400	0.5	0.6071675	0.9755417
GO:0007264	small GTPase mediated signal transduction	biological_process	biological regulation	11	3135	28	8400	0.392857143	0.4855602	0.9755417
GO:0008022	protein C-terminus binding	molecular_function	binding	1	5826	2	15861	0.5	0.5997257	0.9755417
GO:0008047	enzyme activator activity	molecular_function	molecular function regulator	17	5826	46	15861	0.369565217	0.5429229	0.9755417
GO:0008061	chitin binding	molecular_function	binding	6	5826	14	15861	0.428571429	0.4124346	0.9755417
GO:0008066	glutamate receptor activity	molecular_function	molecular transducer activity	7	5826	17	15861	0.411764706	0.4402277	0.9755417
GO:0008079	translation termination factor activity	molecular_function	binding	5	5826	13	15861	0.384615385	0.5522799	0.9755417
GO:0008083	growth factor activity	molecular_function	molecular function regulator	2	5826	5	15861	0.4	0.6043742	0.9755417
GO:0008113	peptide-methionine (S)-S-oxide reductase activity	molecular_function	catalytic activity	4	5826	10	15861	0.4	0.5328762	0.9755417
GO:0008131	primary amine oxidase activity	molecular_function	catalytic activity	2	5826	4	15861	0.5	0.4676738	0.9755417
GO:0008146	sulfotransferase activity	molecular_function	catalytic activity	6	5826	16	15861	0.375	0.5681788	0.9755417
GO:0008154	actin polymerization or depolymerization	biological_process	cellular component organization or biogenesis	7	3135	19	8400	0.368421053	0.6027316	0.9755417
GO:0008169	C-methyltransferase activity	molecular_function	catalytic activity	2	5826	5	15861	0.4	0.6043742	0.9755417
GO:0008202	steroid metabolic process	biological_process	metabolic process	13	3135	33	8400	0.393939394	0.4675572	0.9755417
GO:0008250	oligosaccharyltransferase complex	cellular_component	organelle part	4	4053	10	11431	0.4	0.4985671	0.9755417
GO:0008283	cell proliferation	biological_process	cell proliferation	2	3135	5	8400	0.4	0.6153083	0.9755417
GO:0008287	protein serine/threonine phosphatase complex	cellular_component	cell	6	4053	16	11431	0.375	0.5255408	0.9755417
GO:0008308	voltage-gated anion channel activity	molecular_function	transporter activity	11	5826	30	15861	0.366666667	0.5714211	0.9755417
GO:0008353	RNA polymerase II CTD heptapeptide repeat kinase activity	molecular_function	catalytic activity	1	5826	2	15861	0.5	0.5997257	0.9755417
GO:0008374	O-acyltransferase activity	molecular_function	catalytic activity	14	5826	39	15861	0.358974359	0.6026238	0.9755417
GO:0008422	beta-glucosidase activity	molecular_function	catalytic activity	2	5826	5	15861	0.4	0.6043742	0.9755417
GO:0008446	GDP-mannose 4,6-dehydratase activity	molecular_function	catalytic activity	1	5826	2	15861	0.5	0.5997257	0.9755417
GO:0008453	alanine-glyoxylate transaminase activity	molecular_function	catalytic activity	1	5826	2	15861	0.5	0.5997257	0.9755417
GO:0008477	purine nucleosidase activity	molecular_function	catalytic activity	1	5826	2	15861	0.5	0.5997257	0.9755417
GO:0008478	pyridoxal kinase activity	molecular_function	catalytic activity	1	5826	2	15861	0.5	0.5997257	0.9755417
GO:0008534	oxidized purine nucleobase lesion DNA N-glycosylase activity	molecular_function	catalytic activity	1	5826	2	15861	0.5	0.5997257	0.9755417
GO:0008541	proteasome regulatory particle, lid subcomplex	cellular_component	cell	1	4053	2	11431	0.5	0.58343	0.9755417
GO:0008565	protein transporter activity	molecular_function	transporter activity	12	5826	31	15861	0.387096774	0.4765803	0.9755417
GO:0008593	regulation of Notch signaling pathway	biological_process	biological regulation	1	3135	2	8400	0.5	0.6071675	0.9755417
GO:0008612	peptidyl-lysine modification to peptidyl-hypusine	biological_process	cellular process	1	3135	2	8400	0.5	0.6071675	0.9755417
GO:0008641	ubiquitin-like modifier activating enzyme activity	molecular_function	catalytic activity	5	5826	13	15861	0.384615385	0.5522799	0.9755417
GO:0008643	carbohydrate transport	biological_process	localization	18	3135	47	8400	0.382978723	0.4998532	0.9755417
GO:0008649	rRNA methyltransferase activity	molecular_function	catalytic activity	3	5826	8	15861	0.375	0.6128201	0.9755417
GO:0008661	1-deoxy-D-xylulose-5-phosphate synthase activity	molecular_function	catalytic activity	2	5826	4	15861	0.5	0.4676738	0.9755417
GO:0008676	3-deoxy-8-phosphooctulonate synthase activity	molecular_function	catalytic activity	1	5826	2	15861	0.5	0.5997257	0.9755417
GO:0008685	2-C-methyl-D-erythritol 2,4-cyclodiphosphate synthase activity	molecular_function	catalytic activity	1	5826	2	15861	0.5	0.5997257	0.9755417
GO:0008696	4-amino-4-deoxychorismate lyase activity	molecular_function	catalytic activity	1	5826	2	15861	0.5	0.5997257	0.9755417
GO:0008839	4-hydroxy-tetrahydrodipicolinate reductase	molecular_function	catalytic activity	1	5826	2	15861	0.5	0.5997257	0.9755417
GO:0008863	formate dehydrogenase (NAD+) activity	molecular_function	catalytic activity	1	5826	2	15861	0.5	0.5997257	0.9755417
GO:0008883	glutamyl-tRNA reductase activity	molecular_function	catalytic activity	1	5826	2	15861	0.5	0.5997257	0.9755417
GO:0008934	inositol monophosphate 1-phosphatase activity	molecular_function	catalytic activity	2	5826	5	15861	0.4	0.6043742	0.9755417
GO:0009082	branched-chain amino acid biosynthetic process	biological_process	cellular process	7	3135	18	8400	0.388888889	0.5338193	0.9755417
GO:0009097	isoleucine biosynthetic process	biological_process	cellular process	4	3135	10	8400	0.4	0.5485913	0.9755417
GO:0009098	leucine biosynthetic process	biological_process	cellular process	1	3135	2	8400	0.5	0.6071675	0.9755417
GO:0009129	pyrimidine nucleoside monophosphate metabolic process	biological_process	cellular process	4	3135	9	8400	0.444444444	0.4497167	0.9755417
GO:0009130	pyrimidine nucleoside monophosphate biosynthetic process	biological_process	cellular process	4	3135	9	8400	0.444444444	0.4497167	0.9755417
GO:0009133	nucleoside diphosphate biosynthetic process	biological_process	cellular process	1	3135	2	8400	0.5	0.6071675	0.9755417
GO:0009138	pyrimidine nucleoside diphosphate metabolic process	biological_process	cellular process	1	3135	2	8400	0.5	0.6071675	0.9755417
GO:0009139	pyrimidine nucleoside diphosphate biosynthetic process	biological_process	cellular process	1	3135	2	8400	0.5	0.6071675	0.9755417
GO:0009143	nucleoside triphosphate catabolic process	biological_process	cellular process	2	3135	4	8400	0.5	0.4780733	0.9755417
GO:0009164	nucleoside catabolic process	biological_process	cellular process	2	3135	5	8400	0.4	0.6153083	0.9755417
GO:0009245	lipid A biosynthetic process	biological_process	cellular process	2	3135	4	8400	0.5	0.4780733	0.9755417
GO:0009247	glycolipid biosynthetic process	biological_process	cellular process	16	3135	41	8400	0.390243902	0.4690484	0.9755417
GO:0009251	glucan catabolic process	biological_process	metabolic process	11	3135	28	8400	0.392857143	0.4855602	0.9755417
GO:0009368	endopeptidase Clp complex	cellular_component	cell	2	4053	5	11431	0.4	0.5803545	0.9755417
GO:0009395	phospholipid catabolic process	biological_process	cellular process	1	3135	2	8400	0.5	0.6071675	0.9755417
GO:0009409	response to cold	biological_process	response to stimulus	6	3135	15	8400	0.4	0.5115669	0.9755417
GO:0009443	pyridoxal 5'-phosphate salvage	biological_process	cellular process	1	3135	2	8400	0.5	0.6071675	0.9755417
GO:0009508	plastid chromosome	cellular_component	organelle part	1	4053	2	11431	0.5	0.58343	0.9755417
GO:0009555	pollen development	biological_process	multicellular organismal process	5	3135	13	8400	0.384615385	0.5699683	0.9755417
GO:0009605	response to external stimulus	biological_process	response to stimulus	45	3135	122	8400	0.368852459	0.5741742	0.9755417
GO:0009607	response to biotic stimulus	biological_process	response to stimulus	29	3135	79	8400	0.367088608	0.5872495	0.9755417
GO:0009615	response to virus	biological_process	multi-organism process	1	3135	2	8400	0.5	0.6071675	0.9755417
GO:0009620	response to fungus	biological_process	multi-organism process	7	3135	17	8400	0.411764706	0.4605262	0.9755417
GO:0009629	response to gravity	biological_process	response to stimulus	12	3135	32	8400	0.375	0.5582442	0.9755417
GO:0009631	cold acclimation	biological_process	response to stimulus	1	3135	2	8400	0.5	0.6071675	0.9755417
GO:0009654	photosystem II oxygen evolving complex	cellular_component	cell	10	4053	27	11431	0.37037037	0.5038307	0.9755417
GO:0009723	response to ethylene	biological_process	response to stimulus	4	3135	9	8400	0.444444444	0.4497167	0.9755417
GO:0009736	cytokinin-activated signaling pathway	biological_process	biological regulation	1	3135	2	8400	0.5	0.6071675	0.9755417
GO:0009750	response to fructose	biological_process	response to stimulus	1	3135	2	8400	0.5	0.6071675	0.9755417
GO:0009800	cinnamic acid biosynthetic process	biological_process	cellular process	2	3135	5	8400	0.4	0.6153083	0.9755417
GO:0009803	cinnamic acid metabolic process	biological_process	cellular process	2	3135	5	8400	0.4	0.6153083	0.9755417
GO:0009808	lignin metabolic process	biological_process	cellular process	12	3135	32	8400	0.375	0.5582442	0.9755417
GO:0009812	flavonoid metabolic process	biological_process	metabolic process	1	3135	2	8400	0.5	0.6071675	0.9755417
GO:0009813	flavonoid biosynthetic process	biological_process	metabolic process	1	3135	2	8400	0.5	0.6071675	0.9755417
GO:0009826	unidimensional cell growth	biological_process	cellular component organization or biogenesis	4	3135	9	8400	0.444444444	0.4497167	0.9755417
GO:0009888	tissue development	biological_process	developmental process	12	3135	33	8400	0.363636364	0.6100653	0.9755417
GO:0009891	positive regulation of biosynthetic process	biological_process	biological regulation	38	3135	99	8400	0.383838384	0.45074	0.9755417
GO:0009894	regulation of catabolic process	biological_process	biological regulation	8	3135	21	8400	0.380952381	0.5528193	0.9755417
GO:0009910	negative regulation of flower development	biological_process	biological regulation	3	3135	7	8400	0.428571429	0.520658	0.9755417
GO:0009931	calcium-dependent protein serine/threonine kinase activity	molecular_function	catalytic activity	1	5826	2	15861	0.5	0.5997257	0.9755417
GO:0009937	regulation of gibberellic acid mediated signaling pathway	biological_process	biological regulation	2	3135	4	8400	0.5	0.4780733	0.9755417
GO:0009938	negative regulation of gibberellic acid mediated signaling pathway	biological_process	biological regulation	1	3135	2	8400	0.5	0.6071675	0.9755417
GO:0009956	radial pattern formation	biological_process	multicellular organismal process	1	3135	2	8400	0.5	0.6071675	0.9755417
GO:0009965	leaf morphogenesis	biological_process	multicellular organismal process	2	3135	5	8400	0.4	0.6153083	0.9755417
GO:0009970	cellular response to sulfate starvation	biological_process	cellular process	1	3135	2	8400	0.5	0.6071675	0.9755417
GO:0010051	xylem and phloem pattern formation	biological_process	multicellular organismal process	1	3135	2	8400	0.5	0.6071675	0.9755417
GO:0010053	root epidermal cell differentiation	biological_process	cellular process	1	3135	2	8400	0.5	0.6071675	0.9755417
GO:0010054	trichoblast differentiation	biological_process	cellular process	1	3135	2	8400	0.5	0.6071675	0.9755417
GO:0010089	xylem development	biological_process	developmental process	3	3135	7	8400	0.428571429	0.520658	0.9755417
GO:0010099	regulation of photomorphogenesis	biological_process	biological regulation	2	3135	5	8400	0.4	0.6153083	0.9755417
GO:0010118	stomatal movement	biological_process	cellular process	1	3135	2	8400	0.5	0.6071675	0.9755417
GO:0010167	response to nitrate	biological_process	response to stimulus	12	3135	31	8400	0.387096774	0.5039876	0.9755417
GO:0010191	mucilage metabolic process	biological_process	cellular process	1	3135	2	8400	0.5	0.6071675	0.9755417
GO:0010192	mucilage biosynthetic process	biological_process	cellular process	1	3135	2	8400	0.5	0.6071675	0.9755417
GO:0010196	nonphotochemical quenching	biological_process	response to stimulus	1	3135	2	8400	0.5	0.6071675	0.9755417
GO:0010200	response to chitin	biological_process	response to stimulus	1	3135	2	8400	0.5	0.6071675	0.9755417
GO:0010212	response to ionizing radiation	biological_process	response to stimulus	1	3135	2	8400	0.5	0.6071675	0.9755417
GO:0010218	response to far red light	biological_process	response to stimulus	1	3135	2	8400	0.5	0.6071675	0.9755417
GO:0010239	chloroplast mRNA processing	biological_process	cellular process	1	3135	2	8400	0.5	0.6071675	0.9755417
GO:0010242	oxygen evolving activity	molecular_function	catalytic activity	1	5826	2	15861	0.5	0.5997257	0.9755417
GO:0010256	endomembrane system organization	biological_process	cellular component organization or biogenesis	6	3135	15	8400	0.4	0.5115669	0.9755417
GO:0010265	SCF complex assembly	biological_process	cellular component organization or biogenesis	1	3135	2	8400	0.5	0.6071675	0.9755417
GO:0010277	chlorophyllide a oxygenase [overall] activity	molecular_function	catalytic activity	2	5826	5	15861	0.4	0.6043742	0.9755417
GO:0010286	heat acclimation	biological_process	response to stimulus	1	3135	2	8400	0.5	0.6071675	0.9755417
GO:0010287	plastoglobule	cellular_component	organelle part	3	4053	7	11431	0.428571429	0.4781929	0.9755417
GO:0010305	leaf vascular tissue pattern formation	biological_process	multicellular organismal process	1	3135	2	8400	0.5	0.6071675	0.9755417
GO:0010336	gibberellic acid homeostasis	biological_process	biological regulation	1	3135	2	8400	0.5	0.6071675	0.9755417
GO:0010340	carboxyl-O-methyltransferase activity	molecular_function	catalytic activity	4	5826	9	15861	0.444444444	0.4347702	0.9755417
GO:0010431	seed maturation	biological_process	multicellular organismal process	2	3135	5	8400	0.4	0.6153083	0.9755417
GO:0010452	histone H3-K36 methylation	biological_process	cellular component organization or biogenesis	1	3135	2	8400	0.5	0.6071675	0.9755417
GO:0010557	positive regulation of macromolecule biosynthetic process	biological_process	biological regulation	37	3135	97	8400	0.381443299	0.4714454	0.9755417
GO:0010628	positive regulation of gene expression	biological_process	biological regulation	37	3135	97	8400	0.381443299	0.4714454	0.9755417
GO:0010638	positive regulation of organelle organization	biological_process	biological regulation	6	3135	15	8400	0.4	0.5115669	0.9755417
GO:0010677	negative regulation of cellular carbohydrate metabolic process	biological_process	biological regulation	1	3135	2	8400	0.5	0.6071675	0.9755417
GO:0010906	regulation of glucose metabolic process	biological_process	biological regulation	1	3135	2	8400	0.5	0.6071675	0.9755417
GO:0012501	programmed cell death	biological_process	cellular process	3	3135	7	8400	0.428571429	0.520658	0.9755417
GO:0012507	ER to Golgi transport vesicle membrane	cellular_component	organelle part	7	4053	18	11431	0.388888889	0.4672537	0.9755417
GO:0015081	sodium ion transmembrane transporter activity	molecular_function	transporter activity	3	5826	7	15861	0.428571429	0.5072883	0.9755417
GO:0015098	molybdate ion transmembrane transporter activity	molecular_function	transporter activity	3	5826	8	15861	0.375	0.6128201	0.9755417
GO:0015101	organic cation transmembrane transporter activity	molecular_function	transporter activity	1	5826	2	15861	0.5	0.5997257	0.9755417
GO:0015103	inorganic anion transmembrane transporter activity	molecular_function	transporter activity	25	5826	65	15861	0.384615385	0.4317676	0.9755417
GO:0015136	sialic acid transmembrane transporter activity	molecular_function	transporter activity	1	5826	2	15861	0.5	0.5997257	0.9755417
GO:0015276	ligand-gated ion channel activity	molecular_function	transporter activity	7	5826	17	15861	0.411764706	0.4402277	0.9755417
GO:0015295	solute:proton symporter activity	molecular_function	transporter activity	2	5826	4	15861	0.5	0.4676738	0.9755417
GO:0015298	solute:cation antiporter activity	molecular_function	transporter activity	15	5826	40	15861	0.375	0.51936	0.9755417
GO:0015299	solute:proton antiporter activity	molecular_function	transporter activity	15	5826	40	15861	0.375	0.51936	0.9755417
GO:0015385	sodium:proton antiporter activity	molecular_function	transporter activity	3	5826	7	15861	0.428571429	0.5072883	0.9755417
GO:0015450	P-P-bond-hydrolysis-driven protein transmembrane transporter activity	molecular_function	transporter activity	3	5826	7	15861	0.428571429	0.5072883	0.9755417
GO:0015630	microtubule cytoskeleton	cellular_component	cell	41	4053	114	11431	0.359649123	0.4899882	0.9755417
GO:0015645	fatty acid ligase activity	molecular_function	catalytic activity	2	5826	4	15861	0.5	0.4676738	0.9755417
GO:0015740	C4-dicarboxylate transport	biological_process	localization	4	3135	9	8400	0.444444444	0.4497167	0.9755417
GO:0015743	malate transport	biological_process	localization	4	3135	9	8400	0.444444444	0.4497167	0.9755417
GO:0015893	drug transport	biological_process	localization	2	3135	5	8400	0.4	0.6153083	0.9755417
GO:0015923	mannosidase activity	molecular_function	catalytic activity	5	5826	12	15861	0.416666667	0.4672683	0.9755417
GO:0015930	glutamate synthase activity	molecular_function	catalytic activity	2	5826	4	15861	0.5	0.4676738	0.9755417
GO:0015942	formate metabolic process	biological_process	cellular process	1	3135	2	8400	0.5	0.6071675	0.9755417
GO:0015976	carbon utilization	biological_process	carbon utilization	2	3135	5	8400	0.4	0.6153083	0.9755417
GO:0015985	energy coupled proton transport, down electrochemical gradient	biological_process	localization	11	3135	30	8400	0.366666667	0.5977618	0.9755417
GO:0015986	ATP synthesis coupled proton transport	biological_process	cellular process	11	3135	30	8400	0.366666667	0.5977618	0.9755417
GO:0015996	chlorophyll catabolic process	biological_process	cellular process	2	3135	5	8400	0.4	0.6153083	0.9755417
GO:0016035	zeta DNA polymerase complex	cellular_component	organelle part	1	4053	2	11431	0.5	0.58343	0.9755417
GO:0016040	glutamate synthase (NADH) activity	molecular_function	catalytic activity	1	5826	2	15861	0.5	0.5997257	0.9755417
GO:0016125	sterol metabolic process	biological_process	metabolic process	7	3135	19	8400	0.368421053	0.6027316	0.9755417
GO:0016126	sterol biosynthetic process	biological_process	metabolic process	6	3135	15	8400	0.4	0.5115669	0.9755417
GO:0016192	vesicle-mediated transport	biological_process	localization	104	3135	283	8400	0.367491166	0.6027036	0.9755417
GO:0016197	endosomal transport	biological_process	localization	8	3135	21	8400	0.380952381	0.5528193	0.9755417
GO:0016208	AMP binding	molecular_function	binding	1	5826	2	15861	0.5	0.5997257	0.9755417
GO:0016209	antioxidant activity	molecular_function	antioxidant activity	55	5826	153	15861	0.359477124	0.6100628	0.9755417
GO:0016229	steroid dehydrogenase activity	molecular_function	catalytic activity	4	5826	9	15861	0.444444444	0.4347702	0.9755417
GO:0016236	macroautophagy	biological_process	cellular process	3	3135	7	8400	0.428571429	0.520658	0.9755417
GO:0016255	attachment of GPI anchor to protein	biological_process	cellular process	2	3135	4	8400	0.5	0.4780733	0.9755417
GO:0016303	1-phosphatidylinositol-3-kinase activity	molecular_function	catalytic activity	1	5826	2	15861	0.5	0.5997257	0.9755417
GO:0016307	phosphatidylinositol phosphate kinase activity	molecular_function	catalytic activity	6	5826	15	15861	0.4	0.4923414	0.9755417
GO:0016308	1-phosphatidylinositol-4-phosphate 5-kinase activity	molecular_function	catalytic activity	3	5826	7	15861	0.428571429	0.5072883	0.9755417
GO:0016405	CoA-ligase activity	molecular_function	catalytic activity	3	5826	7	15861	0.428571429	0.5072883	0.9755417
GO:0016407	acetyltransferase activity	molecular_function	catalytic activity	17	5826	44	15861	0.386363636	0.4524708	0.9755417
GO:0016423	tRNA (guanine) methyltransferase activity	molecular_function	catalytic activity	3	5826	8	15861	0.375	0.6128201	0.9755417
GO:0016458	gene silencing	biological_process	biological regulation	26	3135	70	8400	0.371428571	0.5575516	0.9755417
GO:0016485	protein processing	biological_process	metabolic process	14	3135	38	8400	0.368421053	0.5852164	0.9755417
GO:0016530	metallochaperone activity	molecular_function	molecular carrier activity	1	5826	2	15861	0.5	0.5997257	0.9755417
GO:0016531	copper chaperone activity	molecular_function	binding	1	5826	2	15861	0.5	0.5997257	0.9755417
GO:0016538	cyclin-dependent protein serine/threonine kinase regulator activity	molecular_function	molecular function regulator	5	5826	13	15861	0.384615385	0.5522799	0.9755417
GO:0016556	mRNA modification	biological_process	cellular process	1	3135	2	8400	0.5	0.6071675	0.9755417
GO:0016569	covalent chromatin modification	biological_process	cellular component organization or biogenesis	13	3135	35	8400	0.371428571	0.5722766	0.9755417
GO:0016570	histone modification	biological_process	cellular component organization or biogenesis	13	3135	35	8400	0.371428571	0.5722766	0.9755417
GO:0016602	CCAAT-binding factor complex	cellular_component	organelle part	3	4053	8	11431	0.375	0.58308	0.9755417
GO:0016630	protochlorophyllide reductase activity	molecular_function	catalytic activity	1	5826	2	15861	0.5	0.5997257	0.9755417
GO:0016641	oxidoreductase activity, acting on the CH-NH2 group of donors, oxygen as acceptor	molecular_function	catalytic activity	3	5826	8	15861	0.375	0.6128201	0.9755417
GO:0016668	oxidoreductase activity, acting on a sulfur group of donors, NAD(P) as acceptor	molecular_function	catalytic activity	7	5826	17	15861	0.411764706	0.4402277	0.9755417
[truncated: 1,886 more rows]
