# Supplementary material for: Abscisic Acid Improves Linoleic Acid Accumulation Possibly by Promoting Expression of EgFAD2 and Other Fatty Acid Biosynthesis Genes in Oil Palm Mesocarp
Source: Front Plant Sci. 2021 Dec 3;12:748130. doi: 10.3389/fpls.2021.748130 (PMC8678531; doi:10.3389/fpls.2021.748130)
Supplement: Supplementary file 12 [file Table_7.csv]

Supplementary Table 7 KEGG annotation and enrichment in CK_5-vs-A2_5
KEGG annotation in CK_5-vs-A2_5							KEGG enrichment in CK_5-vs-A2_5
Level 2	Level 1	num					Pathway ID	Pathway Name	Level 1	Level 2	Term Candidate Gene Num	Total Candidate Gene Num	Term Gene Num	Total Gene Num	Rich Ratio	P value	Q value
Amino acid metabolism	Metabolism	365					ko00010	Glycolysis / Gluconeogenesis	Metabolism	Carbohydrate metabolism	139	4453	271	12074	0.512915129	7.06E-07	9.53E-05
Biosynthesis of other secondary metabolites	Metabolism	289					ko01200	Carbon metabolism	Metabolism	Global and overview maps	247	4453	531	12074	0.465160075	2.11E-06	0.00014238
Carbohydrate metabolism	Metabolism	776					ko01212	Fatty acid metabolism	Metabolism	Global and overview maps	73	4453	130	12074	0.561538462	5.50E-06	0.000247711
Energy metabolism	Metabolism	250					ko00061	Fatty acid biosynthesis	Metabolism	Lipid metabolism	50	4453	82	12074	0.609756098	7.60E-06	0.000256377
Environmental adaptation	Organismal Systems	355					ko00620	Pyruvate metabolism	Metabolism	Carbohydrate metabolism	100	4453	198	12074	0.505050505	5.51E-05	0.00148644
Folding, sorting and degradation	Genetic Information Processing	547					ko01230	Biosynthesis of amino acids	Metabolism	Global and overview maps	233	4453	528	12074	0.441287879	0.000280986	0.006322192
Global and overview maps	Metabolism	1831					ko00071	Fatty acid degradation	Metabolism	Lipid metabolism	58	4453	109	12074	0.532110092	0.000352369	0.006795682
Glycan biosynthesis and metabolism	Metabolism	147					ko00230	Purine metabolism	Metabolism	Nucleotide metabolism	98	4453	209	12074	0.468899522	0.001772515	0.02991119
Lipid metabolism	Metabolism	402					ko03010	Ribosome	Genetic Information Processing	Translation	237	4453	556	12074	0.426258993	0.002493705	0.03740557
Membrane transport	Environmental Information Processing	66					ko00261	Monobactam biosynthesis	Metabolism	Biosynthesis of other secondary metabolites	19	4453	32	12074	0.59375	0.007944903	0.09356735
Metabolism of cofactors and vitamins	Metabolism	198					ko00280	Valine, leucine and isoleucine degradation	Metabolism	Amino acid metabolism	51	4453	104	12074	0.490384615	0.00724	0.09356735
Metabolism of other amino acids	Metabolism	177					ko00903	Limonene and pinene degradation	Metabolism	Metabolism of terpenoids and polyketides	9	4453	12	12074	0.75	0.008317098	0.09356735
Metabolism of terpenoids and polyketides	Metabolism	130					ko00780	Biotin metabolism	Metabolism	Metabolism of cofactors and vitamins	22	4453	39	12074	0.564102564	0.01004924	0.1043575
Nucleotide metabolism	Metabolism	128					ko00640	Propanoate metabolism	Metabolism	Carbohydrate metabolism	38	4453	76	12074	0.5	0.01294381	0.1248153
Replication and repair	Genetic Information Processing	92					ko00190	Oxidative phosphorylation	Metabolism	Energy metabolism	102	4453	232	12074	0.439655172	0.01495906	0.1346315
Signal transduction	Environmental Information Processing	489					ko00350	Tyrosine metabolism	Metabolism	Amino acid metabolism	37	4453	75	12074	0.493333333	0.01807926	0.1508523
Transcription	Genetic Information Processing	357					ko04145	Phagosome	Cellular Processes	Transport and catabolism	86	4453	194	12074	0.443298969	0.01899622	0.1508523
Translation	Genetic Information Processing	718					ko00020	Citrate cycle (TCA cycle)	Metabolism	Carbohydrate metabolism	56	4453	121	12074	0.462809917	0.02076183	0.1557137
Transport and catabolism	Cellular Processes	382					ko00270	Cysteine and methionine metabolism	Metabolism	Amino acid metabolism	100	4453	232	12074	0.431034483	0.02861146	0.2028777
							ko00450	Selenocompound metabolism	Metabolism	Metabolism of other amino acids	31	4453	63	12074	0.492063492	0.03005596	0.2028777
							ko00410	beta-Alanine metabolism	Metabolism	Metabolism of other amino acids	30	4453	61	12074	0.491803279	0.03275106	0.2105425
							ko00710	Carbon fixation in photosynthetic organisms	Metabolism	Energy metabolism	66	4453	150	12074	0.44	0.04261857	0.261523
							ko00030	Pentose phosphate pathway	Metabolism	Carbohydrate metabolism	56	4453	128	12074	0.4375	0.06445793	0.37834
							ko03050	Proteasome	Genetic Information Processing	Folding, sorting and degradation	68	4453	160	12074	0.425	0.08155616	0.4404033
							ko04141	Protein processing in endoplasmic reticulum	Genetic Information Processing	Folding, sorting and degradation	216	4453	544	12074	0.397058824	0.0886315	0.460202
							ko00760	Nicotinate and nicotinamide metabolism	Metabolism	Metabolism of cofactors and vitamins	28	4453	61	12074	0.459016393	0.09277324	0.4638662
							ko00260	Glycine, serine and threonine metabolism	Metabolism	Amino acid metabolism	50	4453	116	12074	0.431034483	0.0977906	0.4714904
							ko00100	Steroid biosynthesis	Metabolism	Lipid metabolism	29	4453	65	12074	0.446153846	0.122247	0.5446726
							ko00340	Histidine metabolism	Metabolism	Amino acid metabolism	12	4453	24	12074	0.5	0.1316827	0.5446726
							ko00920	Sulfur metabolism	Metabolism	Energy metabolism	32	4453	73	12074	0.438356164	0.1331422	0.5446726
							ko01040	Biosynthesis of unsaturated fatty acids	Metabolism	Lipid metabolism	22	4453	48	12074	0.458333333	0.1281246	0.5446726
							ko04712	Circadian rhythm - plant	Organismal Systems	Environmental adaptation	97	4453	238	12074	0.407563025	0.1186695	0.5446726
							ko00250	Alanine, aspartate and glutamate metabolism	Metabolism	Amino acid metabolism	41	4453	96	12074	0.427083333	0.1399141	0.5493358
							ko03013	RNA transport	Genetic Information Processing	Translation	304	4453	785	12074	0.387261146	0.1424204	0.5493358
							ko00730	Thiamine metabolism	Metabolism	Metabolism of cofactors and vitamins	15	4453	32	12074	0.46875	0.1609656	0.602756
							ko04146	Peroxisome	Cellular Processes	Transport and catabolism	87	4453	216	12074	0.402777778	0.1651998	0.602756
							ko00603	Glycosphingolipid biosynthesis - globo and isoglobo series	Metabolism	Glycan biosynthesis and metabolism	9	4453	18	12074	0.5	0.1805064	0.6412727
							ko00073	Cutin, suberine and wax biosynthesis	Metabolism	Lipid metabolism	31	4453	73	12074	0.424657534	0.1913964	0.662526
							ko00520	Amino sugar and nucleotide sugar metabolism	Metabolism	Carbohydrate metabolism	139	4453	356	12074	0.390449438	0.2104509	0.6764493
							ko00604	Glycosphingolipid biosynthesis - ganglio series	Metabolism	Glycan biosynthesis and metabolism	32	4453	76	12074	0.421052632	0.2030529	0.6764493
							ko00770	Pantothenate and CoA biosynthesis	Metabolism	Metabolism of cofactors and vitamins	30	4453	71	12074	0.422535211	0.2058162	0.6764493
							ko00600	Sphingolipid metabolism	Metabolism	Lipid metabolism	60	4453	149	12074	0.402684564	0.2177828	0.6837367
							ko00430	Taurine and hypotaurine metabolism	Metabolism	Metabolism of other amino acids	9	4453	19	12074	0.473684211	0.2359631	0.7078893
							ko00900	Terpenoid backbone biosynthesis	Metabolism	Metabolism of terpenoids and polyketides	37	4453	90	12074	0.411111111	0.2328602	0.7078893
							ko00051	Fructose and mannose metabolism	Metabolism	Carbohydrate metabolism	51	4453	127	12074	0.401574803	0.247932	0.7276265
							ko00750	Vitamin B6 metabolism	Metabolism	Metabolism of cofactors and vitamins	14	4453	32	12074	0.4375	0.2637162	0.7286027
							ko00860	Porphyrin and chlorophyll metabolism	Metabolism	Metabolism of cofactors and vitamins	35	4453	86	12074	0.406976744	0.2644558	0.7286027
							ko03060	Protein export	Genetic Information Processing	Folding, sorting and degradation	39	4453	96	12074	0.40625	0.2539556	0.7286027
							ko00400	Phenylalanine, tyrosine and tryptophan biosynthesis	Metabolism	Amino acid metabolism	38	4453	95	12074	0.4	0.2972949	0.7869571
							ko04144	Endocytosis	Cellular Processes	Transport and catabolism	200	4453	525	12074	0.380952381	0.2925507	0.7869571
							ko00072	Synthesis and degradation of ketone bodies	Metabolism	Lipid metabolism	6	4453	13	12074	0.461538462	0.335414	0.7944016
							ko00592	alpha-Linolenic acid metabolism	Metabolism	Lipid metabolism	47	4453	119	12074	0.394957983	0.3069227	0.7944016
							ko00740	Riboflavin metabolism	Metabolism	Metabolism of cofactors and vitamins	19	4453	46	12074	0.413043478	0.3157261	0.7944016
							ko02010	ABC transporters	Environmental Information Processing	Membrane transport	66	4453	170	12074	0.388235294	0.3249404	0.7944016
							ko04070	Phosphatidylinositol signaling system	Environmental Information Processing	Signal transduction	64	4453	165	12074	0.387878788	0.3316219	0.7944016
							ko00630	Glyoxylate and dicarboxylate metabolism	Metabolism	Carbohydrate metabolism	69	4453	180	12074	0.383333333	0.3688646	0.8548578
							ko00950	Isoquinoline alkaloid biosynthesis	Metabolism	Biosynthesis of other secondary metabolites	20	4453	50	12074	0.4	0.3736045	0.8548578
							ko00300	Lysine biosynthesis	Metabolism	Amino acid metabolism	13	4453	32	12074	0.40625	0.3933628	0.865548
							ko00440	Phosphonate and phosphinate metabolism	Metabolism	Metabolism of other amino acids	8	4453	19	12074	0.421052632	0.3999787	0.865548
							ko00531	Glycosaminoglycan degradation	Metabolism	Glycan biosynthesis and metabolism	36	4453	93	12074	0.387096774	0.3945241	0.865548
							ko00591	Linoleic acid metabolism	Metabolism	Lipid metabolism	25	4453	64	12074	0.390625	0.4039224	0.865548
							ko03015	mRNA surveillance pathway	Genetic Information Processing	Translation	215	4453	575	12074	0.373913043	0.4133393	0.8718876
							ko00785	Lipoic acid metabolism	Metabolism	Metabolism of cofactors and vitamins	4	4453	9	12074	0.444444444	0.438551	0.8959877
							ko04075	Plant hormone signal transduction	Environmental Information Processing	Signal transduction	277	4453	745	12074	0.371812081	0.4446754	0.8959877
							ko04120	Ubiquitin mediated proteolysis	Genetic Information Processing	Folding, sorting and degradation	115	4453	307	12074	0.374592834	0.4373569	0.8959877
							ko00310	Lysine degradation	Metabolism	Amino acid metabolism	28	4453	74	12074	0.378378378	0.4757913	0.9175975
							ko00515	Mannose type O-glycan biosynthesis	Metabolism	Glycan biosynthesis and metabolism	8	4453	20	12074	0.4	0.4690045	0.9175975
							ko00564	Glycerophospholipid metabolism	Metabolism	Lipid metabolism	90	4453	241	12074	0.373443983	0.4646135	0.9175975
							ko04136	Autophagy - other	Cellular Processes	Transport and catabolism	27	4453	72	12074	0.375	0.5010447	0.9526906
							ko00943	Isoflavonoid biosynthesis	Metabolism	Biosynthesis of other secondary metabolites	11	4453	29	12074	0.379310345	0.5231733	0.9809499
							ko00040	Pentose and glucuronate interconversions	Metabolism	Carbohydrate metabolism	79	4453	348	12074	0.227011494	1	1
							ko00052	Galactose metabolism	Metabolism	Carbohydrate metabolism	73	4453	216	12074	0.337962963	0.8460348	1
							ko00053	Ascorbate and aldarate metabolism	Metabolism	Carbohydrate metabolism	48	4453	145	12074	0.331034483	0.8498304	1
							ko00062	Fatty acid elongation	Metabolism	Lipid metabolism	12	4453	70	12074	0.171428571	0.9999173	1
							ko00130	Ubiquinone and other terpenoid-quinone biosynthesis	Metabolism	Metabolism of cofactors and vitamins	25	4453	81	12074	0.308641975	0.8940067	1
							ko00195	Photosynthesis	Metabolism	Energy metabolism	25	4453	99	12074	0.252525253	0.9950152	1
							ko00196	Photosynthesis - antenna proteins	Metabolism	Energy metabolism	3	4453	22	12074	0.136363636	0.9963023	1
							ko00220	Arginine biosynthesis	Metabolism	Amino acid metabolism	30	4453	82	12074	0.365853659	0.5638052	1
							ko00232	Caffeine metabolism	Metabolism	Biosynthesis of other secondary metabolites	5	4453	15	12074	0.333333333	0.7029983	1
							ko00240	Pyrimidine metabolism	Metabolism	Nucleotide metabolism	51	4453	140	12074	0.364285714	0.5762446	1
							ko00290	Valine, leucine and isoleucine biosynthesis	Metabolism	Amino acid metabolism	15	4453	45	12074	0.333333333	0.7389993	1
							ko00330	Arginine and proline metabolism	Metabolism	Amino acid metabolism	42	4453	116	12074	0.362068966	0.5947833	1
							ko00360	Phenylalanine metabolism	Metabolism	Amino acid metabolism	42	4453	119	12074	0.352941176	0.6733665	1
							ko00380	Tryptophan metabolism	Metabolism	Amino acid metabolism	47	4453	130	12074	0.361538462	0.6012771	1
							ko00402	Benzoxazinoid biosynthesis	Metabolism	Biosynthesis of other secondary metabolites	2	4453	7	12074	0.285714286	0.7969098	1
							ko00460	Cyanoamino acid metabolism	Metabolism	Metabolism of other amino acids	55	4453	179	12074	0.30726257	0.9652257	1
							ko00480	Glutathione metabolism	Metabolism	Metabolism of other amino acids	51	4453	164	12074	0.31097561	0.9495355	1
							ko00500	Starch and sucrose metabolism	Metabolism	Carbohydrate metabolism	175	4453	520	12074	0.336538462	0.9465164	1
							ko00510	N-Glycan biosynthesis	Metabolism	Glycan biosynthesis and metabolism	34	4453	108	12074	0.314814815	0.8987647	1
							ko00511	Other glycan degradation	Metabolism	Glycan biosynthesis and metabolism	60	4453	168	12074	0.357142857	0.6517878	1
							ko00514	Other types of O-glycan biosynthesis	Metabolism	Glycan biosynthesis and metabolism	18	4453	49	12074	0.367346939	0.5622429	1
							ko00561	Glycerolipid metabolism	Metabolism	Lipid metabolism	81	4453	229	12074	0.35371179	0.7064281	1
							ko00562	Inositol phosphate metabolism	Metabolism	Carbohydrate metabolism	57	4453	158	12074	0.360759494	0.6131169	1
							ko00563	Glycosylphosphatidylinositol (GPI)-anchor biosynthesis	Metabolism	Glycan biosynthesis and metabolism	21	4453	62	12074	0.338709677	0.7313272	1
							ko00565	Ether lipid metabolism	Metabolism	Lipid metabolism	33	4453	92	12074	0.358695652	0.6184865	1
							ko00590	Arachidonic acid metabolism	Metabolism	Lipid metabolism	26	4453	75	12074	0.346666667	0.6951902	1
							ko00650	Butanoate metabolism	Metabolism	Carbohydrate metabolism	18	4453	64	12074	0.28125	0.945996	1
							ko00660	C5-Branched dibasic acid metabolism	Metabolism	Carbohydrate metabolism	4	4453	24	12074	0.166666667	0.9918453	1
							ko00670	One carbon pool by folate	Metabolism	Metabolism of cofactors and vitamins	10	4453	32	12074	0.3125	0.7993032	1
							ko00790	Folate biosynthesis	Metabolism	Metabolism of cofactors and vitamins	11	4453	52	12074	0.211538462	0.9953255	1
							ko00901	Indole alkaloid biosynthesis	Metabolism	Biosynthesis of other secondary metabolites	3	4453	10	12074	0.3	0.7772161	1
							ko00902	Monoterpenoid biosynthesis	Metabolism	Metabolism of terpenoids and polyketides	3	4453	13	12074	0.230769231	0.9112064	1
							ko00904	Diterpenoid biosynthesis	Metabolism	Metabolism of terpenoids and polyketides	25	4453	84	12074	0.297619048	0.931145	1
							ko00905	Brassinosteroid biosynthesis	Metabolism	Metabolism of terpenoids and polyketides	8	4453	34	12074	0.235294118	0.9673815	1
							ko00906	Carotenoid biosynthesis	Metabolism	Metabolism of terpenoids and polyketides	35	4453	97	12074	0.360824742	0.6027892	1
							ko00908	Zeatin biosynthesis	Metabolism	Metabolism of terpenoids and polyketides	8	4453	27	12074	0.296296296	0.8366489	1
							ko00909	Sesquiterpenoid and triterpenoid biosynthesis	Metabolism	Metabolism of terpenoids and polyketides	10	4453	38	12074	0.263157895	0.9389821	1
							ko00910	Nitrogen metabolism	Metabolism	Energy metabolism	24	4453	80	12074	0.3	0.920383	1
							ko00940	Phenylpropanoid biosynthesis	Metabolism	Biosynthesis of other secondary metabolites	183	4453	583	12074	0.313893654	0.9980715	1
							ko00941	Flavonoid biosynthesis	Metabolism	Biosynthesis of other secondary metabolites	46	4453	140	12074	0.328571429	0.8603985	1
							ko00942	Anthocyanin biosynthesis	Metabolism	Biosynthesis of other secondary metabolites	2	4453	5	12074	0.4	0.6071566	1
							ko00944	Flavone and flavonol biosynthesis	Metabolism	Biosynthesis of other secondary metabolites	8	4453	28	12074	0.285714286	0.8672751	1
							ko00945	Stilbenoid, diarylheptanoid and gingerol biosynthesis	Metabolism	Biosynthesis of other secondary metabolites	20	4453	58	12074	0.344827586	0.6937417	1
							ko00960	Tropane, piperidine and pyridine alkaloid biosynthesis	Metabolism	Biosynthesis of other secondary metabolites	19	4453	55	12074	0.345454545	0.6879389	1
							ko00965	Betalain biosynthesis	Metabolism	Biosynthesis of other secondary metabolites	9	4453	30	12074	0.3	0.8341067	1
							ko00970	Aminoacyl-tRNA biosynthesis	Genetic Information Processing	Translation	39	4453	136	12074	0.286764706	0.9827945	1
							ko00999	Biosynthesis of secondary metabolites - unclassified	Metabolism	Biosynthesis of other secondary metabolites	2	4453	5	12074	0.4	0.6071566	1
							ko01210	2-Oxocarboxylic acid metabolism	Metabolism	Global and overview maps	46	4453	125	12074	0.368	0.5414258	1
							ko03008	Ribosome biogenesis in eukaryotes	Genetic Information Processing	Translation	79	4453	250	12074	0.316	0.9663476	1
							ko03018	RNA degradation	Genetic Information Processing	Folding, sorting and degradation	135	4453	413	12074	0.326876513	0.9685925	1
							ko03020	RNA polymerase	Genetic Information Processing	Transcription	125	4453	450	12074	0.277777778	0.9999872	1
							ko03022	Basal transcription factors	Genetic Information Processing	Transcription	28	4453	112	12074	0.25	0.9973598	1
							ko03030	DNA replication	Genetic Information Processing	Replication and repair	34	4453	114	12074	0.298245614	0.9539508	1
							ko03040	Spliceosome	Genetic Information Processing	Transcription	205	4453	570	12074	0.359649123	0.6936257	1
							ko03410	Base excision repair	Genetic Information Processing	Replication and repair	25	4453	94	12074	0.265957447	0.9870444	1
							ko03420	Nucleotide excision repair	Genetic Information Processing	Replication and repair	41	4453	155	12074	0.264516129	0.997851	1
							ko03430	Mismatch repair	Genetic Information Processing	Replication and repair	35	4453	101	12074	0.346534653	0.7133077	1
							ko03440	Homologous recombination	Genetic Information Processing	Replication and repair	37	4453	136	12074	0.272058824	0.9936056	1
							ko03450	Non-homologous end-joining	Genetic Information Processing	Replication and repair	3	4453	11	12074	0.272727273	0.8341006	1
							ko04016	MAPK signaling pathway - plant	Environmental Information Processing	Signal transduction	233	4453	713	12074	0.326788219	0.9929432	1
							ko04122	Sulfur relay system	Genetic Information Processing	Folding, sorting and degradation	4	4453	18	12074	0.222222222	0.9428482	1
							ko04130	SNARE interactions in vesicular transport	Genetic Information Processing	Folding, sorting and degradation	15	4453	71	12074	0.211267606	0.9986503	1
							ko04626	Plant-pathogen interaction	Organismal Systems	Environmental adaptation	258	4453	834	12074	0.309352518	0.9999175	1
