# Supplementary material for: Abscisic Acid Improves Linoleic Acid Accumulation Possibly by Promoting Expression of EgFAD2 and Other Fatty Acid Biosynthesis Genes in Oil Palm Mesocarp
Source: Front Plant Sci. 2021 Dec 3;12:748130. doi: 10.3389/fpls.2021.748130 (PMC8678531; doi:10.3389/fpls.2021.748130)
Supplement: Supplementary file 13 [file Table_8.xlsx]

## Sheet: Sheet1
supplementary table 8 Genes identified as fatty acid biosynthesis， ABA signal transduction, TFs, ABA biosyntheis and metabolism
Gene ID	CK_1A	CK_1B	CK_1C	CK_3A	CK_3B	CK_3C	CK_5A	CK_5B	CK_5C	A2_1A	A2_1B	A2_1C	A2_3A	A2_3B	A2_3C	A2_5A	A2_5B	A2_5C	Gene name
105049274	41.36	47.13	47.22	135.34	134.82	133.31	77.14	77.84	79.08	36.43	37.05	36.97	185.91	180.52	182.47	30.5	31.6	32.66	ACC/BC
105050891	148.19	163.29	152.72	432.84	440.95	440.93	206.18	211.57	207.94	117.02	115.75	114.77	638.13	641.58	642.47	25.25	27.78	26.68	ACC/BC
105041644	5.9	6.62	6.45	8.6	8.51	9.29	5.09	4.89	4.93	5.64	5.5	5.95	8.01	8.16	8.25	6.17	6.06	6.24	ACC/BC
105052503	43.15	42.53	41.51	77.18	75.22	69.72	20.46	19.83	19.21	37.03	35.22	35.09	86	92.75	85.47	9.65	10.25	8.84	ACC/BCCP
105058068	25.24	26.93	28.65	115.21	117.19	113.99	50.01	53.9	51.11	21.5	20.78	21.28	167.94	179.41	175.76	4.92	5.41	4.54	ACC/BCCP
105057492	18.51	20.3	18.78	40.32	39.71	35.41	25.13	23.76	24.52	17.45	19.02	17.25	51.53	58.62	57.67	12.51	11.2	12.56	ACC/BCCP
105044723	22.83	22.82	20.84	53.85	54.74	53.47	36.84	36.41	36.06	20.94	19.89	20.39	66.53	65.31	64.43	48.22	48.69	51.27	ACC/BCCP
105055979	59.53	62.31	60.61	161.83	163.16	165.28	92.33	93.5	96.59	51.79	50.99	51.72	229.43	237.61	225.02	45.61	44	43.37	ACC/BCCP
105054827	105.04	118.63	126.8	283.62	298.04	295.15	143.72	149.19	151.35	97.68	97.51	99.96	368.75	357.6	365.59	71.75	70.54	67.52	ACC/CTα
105059024	33.72	37.79	37.13	100.16	103.2	103.38	34.46	35.6	34.79	26.74	25.08	26.59	130.71	134.06	135.18	6.72	6.89	5.96	ACC/CTα
105050555	0.36	0.71	0.65	12.14	12.24	11.33	4.33	4.74	4.24	0.15	0.36	0.49	25.53	24.73	24	0.51	0.48	0.4	ACC/CTα
105031992	0	0	0	0	0.03	0	0	0.06	0.03	0	0	0	0.06	0.03	0	0	0	0.06	CPT
105031993	0.42	0.34	0.35	0	0.08	0.05	20.92	18.98	18.84	0.29	0.42	0.59	0.08	0.28	0.37	58.6	59.83	57.68	CPT
105058502	5.37	6.22	6.05	4.42	4.95	4.97	5.28	6.1	5.67	5.91	5.63	5.47	4.19	4.43	4.12	4.55	4.43	4.57	CPT
105059682	20.14	23.26	21.91	33.44	36.31	34.04	10.18	9.42	8.91	20.12	19.07	22.27	41.8	40.01	39.92	4.63	4.86	4.53	CPT
105037392	0.05	0	0.12	0	0	0	0.11	0.33	0.22	0	0.11	0.05	0	0	0.05	16.77	17.07	16.69	CPT
105055169	9.21	10.72	11.03	13.12	12.06	12.4	6.23	6.8	6.03	10.16	10.54	9.44	13.41	13.8	15.05	7.6	8.05	7.16	CPT
105040465	0.09	0.17	0.04	0.59	0.51	0.41	5.19	5.5	5.46	0.09	0.1	0.18	0.55	0.59	0.51	7.92	8.93	8.72	DGAT1
BGI_novel_G000051	0.27	0.12	0.15	0.21	0.2	0.21	1.32	1.46	1.81	0.23	0.16	0.16	0.48	0.18	0.2	0.9	0.96	1.31	DGAT1
109505902	0	0	0	0	0.21	0.14	0.17	0.08	0.13	0.13	0.04	0.04	0.17	0.16	0.17	0.55	0	0.33	DGAT1
105047643	0.33	0.61	0.42	1.01	1.11	1.24	11.22	11.31	11.83	0.23	0.27	0.44	1.39	1.15	1.32	4.35	4.98	4.41	DGAT1
105048040	3.72	3.56	4.72	7.51	7.95	7.91	0.6	0.69	0.83	3.84	4.07	3.76	6.86	5.71	6.14	0.55	0.39	0.55	DGAT1
105047997	19.18	21.57	21	26.13	25.43	25.66	20.46	19.33	20.68	21.78	20.52	21.37	31.45	29.75	30.02	13.72	14.08	15.22	DGAT1
105052865	10.31	12.41	11.62	21.16	21	22.27	11.46	13.34	11.16	11.68	11.96	11.71	29.89	28.77	29.88	6.5	5.93	7.62	DGAT2
105043901	1.96	2.45	1.07	4.66	3.73	5.55	1.41	1.95	2.09	1.9	2.07	1.89	5.63	5.46	5.5	1.07	0.93	0.99	DGAT2
105050202	82.76	90.32	86.53	500.84	497.68	483.41	142.59	141.73	140.71	65.14	66.79	68.3	826.86	808.2	827.85	21.85	24.36	24.49	EAR
105061231	55.67	64.57	63.83	145.71	150.73	147.14	61.56	58.99	64.11	43.38	43.87	45.72	207.08	195.55	204.26	2.76	2.69	3.49	EAR
105061227	4.02	3.83	4.07	22.8	20.76	21.71	19.14	18.49	17.04	4.03	4.16	3.76	37.53	37.16	38.94	2.47	2.59	2.03	FAD2
105050201	128.37	124.3	135.24	1327.68	1184.51	1244.7	262.85	241.08	226.87	112.57	111.16	104.12	2364.39	2258.47	2291.88	11.06	10.11	10.36	FAD2
105057100	3.4	3.02	3.5	1.43	1.33	0.82	0.16	0.3	0.3	3.8	2.85	2.96	1.48	1.11	0.99	0.19	0.13	0.11	FAD3
105044596	50.59	48.55	47.4	28.74	27.99	28.98	7.23	7.76	7.08	49.6	51.59	53.44	50.02	47.63	49.76	4.79	4.7	5.26	FAD3
109505499	0	0.09	0.05	0	0.04	0.05	0	0	0	0.09	0.06	0.09	0	0	0	0	0.04	0.08	FATA
105048939	57.17	57.2	52.74	135.19	132.57	121.97	130.72	128.13	123.39	50.8	52.53	49.29	185.5	193.9	187.69	97.92	109.04	107.45	FATA
105049664	4.5	4.09	4	6.85	7.26	6.51	2.49	2.17	2.77	4.07	3.78	3.93	9.76	9.91	9.82	1.48	1.61	1.58	FATA
105047881	13.91	12.21	11.66	19.18	19.34	17.74	46.82	44.82	42.84	12.35	9.28	11.01	24.22	24.48	24.82	352.66	357.6	356.95	FATB
105049288	0.13	0.09	0.09	0.26	0.08	0.1	0.17	0.09	0.13	0.13	0.17	0.04	0.04	0.08	0.09	0.17	0.08	0.17	FATB
105047747	0	0	0	0	0	0	13.37	12.13	12.85	0	0.04	0	0	0	0	24.32	21.22	21.98	FATB
105049016	0.7	0.29	0.36	0.68	0.68	0.5	0.83	0.95	0.86	0.59	0.34	0.52	0.54	0.76	0.56	0.93	1.11	0.87	FATB
105040257	32.8	32.98	31.4	90.19	87.33	80.57	77.37	75.49	73.32	31.13	28.94	31.34	126.98	116.55	124.53	20.22	19.5	18.89	FATB
105050310	0.1	0	0	0	0	0	0	0	0	0.1	0	0	0	0	0.1	0	0	0	FATB
105039177	0	0	0.11	0	0	0	0	0	0	0	0	0	0	0	0	0	0	0	FATB
105059048	0.07	0	0.07	0	0	0	0	0.04	0.04	0	0	0	0.04	0	0	0.18	0.14	0.24	GPAT
105047194	0	0	0	0	0	0	0	0	0.03	0	0	0	0	0	0	0	0	0	GPAT
105044984	0.04	0.11	0.15	0.04	0.07	0.08	8.25	6.7	7.35	0.15	0.07	0.04	0	0.03	0	21.59	18.71	18.63	GPAT
105045629	0	0	0.03	0	0	0	0	0	0	0	0	0.03	0	0	0	0.15	0.12	0.09	GPAT
105033467	0.03	0	0.06	0	0	0	0	0.03	0	0	0	0	0	0	0	0.45	0.35	0.41	GPAT
105046257	0.04	0	0	0	0	0	0.04	0	0	0	0.04	0	0	0	0	0.04	0.32	0.14	GPAT
105039962	0	0	0	0	0	0	0	0	0	0	0.03	0.03	0	0	0	0	0	0	GPAT
105054355	0.37	0.62	0.45	4.85	4.12	4.79	2.05	2.04	1.98	0.52	0.49	0.4	7.86	7.52	7.57	0.31	0.51	0.39	GPAT
105032183	0	0	0	0	0	0	0	0.04	0	0	0	0	0	0	0	0	0	0	GPAT
105038379	18.28	17.36	19.42	52.56	55.17	54.36	17.29	17.41	14.96	16.69	16.63	17.49	65.75	69.19	72.63	15.04	16.68	14.47	HAD
105051936	155.28	135.97	132.45	457.17	448.85	447.71	180.03	178.9	178.77	99.11	103.69	106.97	607.39	599.6	596.89	14.69	15.84	14.6	HAD
105061240	11.68	10.89	11.86	13.99	12.62	11.24	8.86	9.33	8.46	12.44	11.48	9.5	17.79	15.83	15.73	10.79	10.58	9.76	KAR
105042280	40.67	31.23	31.04	31.76	30.67	27.58	26.66	26.23	23.35	35.53	34.94	31.39	44.27	42.46	42.7	19.51	16.1	14.92	KAR
105034511	0	0.15	0	0	0	0	0	0	0	0.15	0	0	0	0.29	0	0	0	0	KAR
105058779	8.96	7.08	6.76	6.12	7.18	6.6	10.52	10.05	8.92	7.02	8.32	7.01	7.07	5.61	7.28	11.06	7.73	8.27	KAR
105049008	26.16	22.19	21.49	36.61	38.14	37.95	31.84	30.27	35.77	20.99	23.43	22.21	44.95	44.52	44.43	44.46	42.36	44.43	KAR
105051367	308.44	316.59	309.68	1017.34	1016.55	1029.67	286.53	294.01	282.82	259.48	232.06	255.2	1397.8	1322.05	1343.66	39.91	43.68	40.43	KAR
105042279	3.14	2.08	2.12	1.61	1.47	1.07	0.87	1.3	0.91	1.85	1.86	1.96	1.14	0.91	0.69	3.82	2.58	2.76	KAR
105057927	0.06	0.06	0.13	0.19	0.24	0.14	0	0	0.06	0	0	0.06	0.31	0.06	0.12	0.19	0.12	0.24	KAR
105034507	3.43	2.06	2.43	6.04	3.25	4.8	0.33	0.68	0.55	3.23	3.33	2.65	4.91	5.05	3.96	1.22	0.07	0.53	KAR
105033685	0	0	0	0.05	0	0	0.25	0.21	0.16	0.05	0	0	0	0	0.05	0.52	0.41	0.46	KAR
105051680	9.43	6.44	6.35	10.28	10.43	7.62	12.06	12.05	12.21	6.63	5.9	7.62	10.83	10.36	10.22	17.44	15.14	15.28	KAR
105035074	0	0	0.11	0	0	0.06	0	0	0	0	0	0	0	0	0	0	0	0	KAR
105038818	0.05	0.22	0.06	0.64	0.89	0.18	263.42	256.16	269.57	0.32	0.21	0.48	1.33	1.02	1.16	585.61	582.73	591.5	KAR
105038672	24.13	22.27	20.59	47.32	47.44	47.26	18.29	18.92	18.54	20.3	20.36	19.09	61.89	60.8	59.88	9.35	9.4	9.63	KAR
105039456	0	0	0	0	0	0	5.73	4.52	5.39	0	0	0	0	0	0	9.84	11	8.28	KAR
105035520	4.02	3.57	3.32	1.99	1.69	3.03	6.22	6.14	5.96	4.34	4.18	3.86	2.36	3	2.54	6.18	5.24	4.72	KAR
105056688	0.22	0.38	0.55	0.62	0.54	1.24	12.49	12.67	14	0.58	0.37	0.4	1.05	0.84	1.08	17.21	19.1	18.78	KASII
105058598	13.08	15.32	16.08	12.46	12.92	13.53	11.25	11.32	10.19	13.96	15.63	13.92	15.83	15.14	16.46	5.87	6.17	5.7	KASII
105042029	23.71	24.12	24.67	63.79	65.16	62.35	43.08	43.53	43.97	21.47	22.14	21.3	85.57	84.49	84	27.09	26.23	26.79	KASII
105053059	51.84	50.4	52.09	100.66	106.39	103.69	71.81	69.24	72.25	41.95	42.4	43.1	127.87	127.2	123.98	27.08	28.99	26.88	KASII
105040922	22.7	25.69	25	349.64	346.97	341.22	134.59	135.63	136.33	14.27	13.48	13.76	516.04	535.56	524.5	24.8	27.16	24.75	KASII
105053055	37.37	38.71	39.92	79.15	77.65	78.07	63.26	61.87	63.2	37.07	35.11	37.51	104.91	100.39	101.33	33.12	32.67	33.89	KASII
105042027	5.42	5.55	5.18	9.84	9.52	9.51	9.33	9.51	9.87	4.72	5.63	6.16	11.27	13.06	12.28	4.97	5.46	4.66	KASII
105050521	2.92	3.53	3.75	4.61	4.07	4.23	5.58	5.87	5.85	3.13	3.29	3.46	4.66	4.62	4.7	4.67	4.58	4.59	KASII
105058326	25.08	26.56	29.51	47.89	47.71	49.42	50.93	51.91	51.84	24.99	25.45	24.82	60.04	61.26	63.56	29.16	33.28	34.33	KASIII
105056570	10.53	11.28	10.3	84.92	83.87	81.75	225.37	226.49	224.71	7.7	9.05	7.91	114.59	128.54	124.48	213.95	215.55	219.63	KASIII
105051934	177.46	200.98	196.88	347.11	356.22	344.36	136.62	139.8	140.65	174.27	175.1	172.88	378.24	375.5	381.23	59.32	66.63	67.09	LACS
105035642	0.27	0.22	0.35	0.22	0.39	0.34	0.03	0.03	0.11	0.22	0.24	0.5	0.59	0.28	0.64	0.08	0	0.08	LACS
105040700	0.05	0.05	0.08	0	0.02	0.03	0	0.05	0.03	0.07	0.13	0.1	0.03	0.07	0.03	0.44	0.62	0.65	LACS
105036494	108.78	117.87	116.64	345.84	346.32	346.87	850.11	854.53	904.92	106.45	106.9	109.74	388.38	385.39	385.23	358.07	423.73	410.82	LACS
105047578	44.55	43.9	41.81	145.68	152.72	147.82	319.73	321.48	347.29	37.54	38.34	38.44	159.67	134.6	149.43	157.16	143.94	160.94	LACS
105044978	0.33	0.29	0.21	0.22	0.2	0.09	0	0	0	0.35	0.35	0.5	0.12	0.22	0.17	0	0.03	0.03	LACS
105052739	32.11	35.57	36.15	35.55	33.97	37.97	64.29	62.66	60.95	34.75	35.19	34.47	36.45	36.35	39.89	65.96	71.79	69.9	LACS
105038382	27.05	30	31.93	33.19	32.54	33.06	7.61	7.81	8.99	29.17	27.42	27.9	29.95	28.08	28.19	5.95	6.71	6.08	LACS
105032905	2.92	3.42	3.07	12.97	14.11	13.81	6.65	6.48	6.41	2.83	2.4	2.7	16.9	17.83	18.4	14.54	14.46	15.56	LACS
105039221	3.45	3.43	3.34	11.43	11.73	10.65	8.26	7.9	8.39	2.96	2.59	2.32	15.93	15.45	16.41	6.22	5.54	6.69	LACS
105048199	7.12	7.02	7.24	5.95	6.15	5.67	23.5	24.16	25.26	8	7.52	8.73	4.75	5.19	4.53	13.98	15.84	14.72	LACS
105044732	45.15	50.33	50.12	112.49	110.57	104.52	61.11	57.02	58.91	41.86	43.06	41.51	139.7	148.85	144.03	22.82	22.5	22.17	MAT
105041275	102.41	115.14	111.5	87.26	90.96	81.35	26.16	25.55	24.75	120.33	122.29	120.07	60.44	63.04	62.81	10.45	12.05	12.63	PAP
105042542	15.65	15.99	15.96	17.28	16.02	16.42	15.57	15.59	16.37	17.78	15.91	17.09	14.15	14.87	13.97	10.61	10.97	11.64	PAP
105060940	0	0.05	0.02	0	0	0.03	0	0	0	0	0	0	0	0	0.02	0.02	0	0	PAP
105036620	1.12	1.66	1.48	1.73	1.86	0.85	2.2	2.02	1.8	1.11	1.03	1.11	1.89	1.85	2.51	2.6	3.21	3.17	PAP
105048758	0	0.12	0.05	0	0	0	0	0	0	0	0.05	0.06	0	0	0	0.06	0	0	PAP
105057185	0.88	1.16	0.94	0.43	0.34	0.35	1.19	0.63	0.9	1.14	1.03	1.35	0.82	1.06	0.62	0.52	0.64	0.42	PAP
105048682	1.94	2.33	2.32	3.92	4.15	3.7	7	7.1	8	2.17	2.05	2.16	6.53	5.95	6.02	7.59	7.15	8.32	PAP
105046158	4.08	5.38	3.96	5.05	4.76	5.22	5.66	5.23	5.7	4.47	3.99	3.86	5.58	5.67	4.88	7.69	7.93	8	PAP
105047043	29.71	31.39	27.18	26.03	24.44	24.38	21.13	23.09	21.14	27.64	31.08	29.98	25.56	25.07	26.49	23.26	24.98	26.8	PAP
105052894	12.82	13.07	12.7	16.36	17.44	18.52	23.54	25.82	23.56	11.9	13.07	12.94	15.52	16.07	14.73	17.03	15.85	16.23	PAP
105041372	4.91	5.81	5.87	6.4	5.81	6.78	39.48	40.68	40.23	5.98	5.81	5.92	8.29	6.87	7.81	28.84	29.67	29.84	PAP
BGI_novel_G001352	1.23	1.37	1.07	1.65	1.47	1.48	1.04	1.11	1.1	0.87	0.99	1.08	1.75	1.72	1.59	0.58	0.79	0.72	PAP
105041369	22.94	25.73	26.43	26.82	27.1	28.41	25.49	27.05	26.01	24.07	24.28	24.98	24.83	23.93	24.95	22.84	22.05	22.45	PAP
105045754	3.22	3.65	4.27	7.19	8.52	8.51	4.68	4.43	4.81	2.92	2.4	2.97	5.85	5.39	5.22	19.55	21.52	22.08	PAP
105041274	0.23	0.51	0.44	0.51	0.54	0.1	0.27	0.28	0.4	0.27	0.37	0.37	0.59	0.35	0.55	0.06	0.27	0.23	PAP
105048688	11.1	11.54	12.27	17.35	17.3	17.65	9.89	9.66	10.89	10.11	12.3	11.41	16.68	15.69	16.03	7.47	7.71	8.01	PAP
105058245	0	0	0	0	0	0.02	0.53	0.28	0.54	0	0	0	0	0	0	2.11	2.1	2.26	PAP
105055165	0.44	0.39	0.52	0	0	0	0	0	0	0.66	0.39	0.55	0	0	0	0	0	0	PDAT
105058546	0	0	0	0	0	0	0	0.04	0	0	0	0.04	0	0	0	0.52	0.63	0.68	PDAT
105054300	0	0	0	0	0	0	0.05	0.05	0	0.05	0	0	0	0	0	0.4	0.2	0.2	PDAT
105046402	3.69	5.6	4.72	3.92	4.56	4.05	0.74	1.16	1.28	2.53	2.75	2.39	17.34	18.36	19.21	0.36	0.15	0.2	PDAT
105047950	0	0.05	0.1	0	0	0	0	0	0.05	0	0	0	0	0.04	0.05	0.19	0.09	0.09	PDAT
105055166	0	0	0	0	0	0.06	0	0	0	0	0	0	0	0	0	0	0	0	PDAT
105057713	0	0.09	0	0	0	0	0	0	0	0	0	0	0	0	0	0.6	0.4	0.45	PDAT
105033721	0	0	0	0	0.05	0	0.1	0.25	0.1	0	0	0	0.05	0	0	0.51	0.54	0.35	PDAT
105055790	0	0	0.05	0	0	0	0	0	0	0	0	0	0	0	0	0	0	0	PDAT
105041806	32.77	33.21	33.14	32.82	31.07	30.22	45.92	42.43	44.1	33.96	33.47	33.3	28.36	26.41	26.93	34.94	35.13	35.3	PDAT
105059187	5.3	6.14	6.02	4.85	4.86	4.42	5.79	5.64	5.26	5.71	5.74	6.17	4.72	4.94	5.1	4.84	4.12	4.91	PDAT
105039089	0	0	0	0	0	0	0	0	0	0.05	0	0	0	0	0	0	0	0	PDAT
105040497	0	0	0	0	0	0	0	0	0	0	0.05	0	0	0	0	0	0	0	PDAT
105045002	0.05	0.16	0.28	0.11	0.21	0.39	0.21	0.21	0.22	0.11	0.38	0.21	0.28	0.46	0.23	0	0.1	0.34	PDAT
105053802	3.67	5.47	4.6	2.69	3.52	3.39	0.41	0.25	0.64	7.14	6.29	7.31	3.49	3.32	3.82	1.68	1.63	1.77	PDAT
105061049	0	0	0	0	0	0	0	0	0	0	0	0	0.06	0	0	0	0	0	PDAT
105061015	0	0	0	0	0	0	0	0	0	0.05	0	0	0	0	0	0	0	0	PDAT
105055111	0.1	0.05	0.06	0	0.1	0.06	0.05	0	0.05	0.05	0	0.05	0	0.15	0	0.11	0.05	0.05	PDAT
105034416	0.06	0	0	0	0	0	0	0	0	0	0	0	0	0	0	0	0	0	PDAT
105051693	0.47	0.45	0.36	0.63	0.53	0.65	0.15	0.1	0.12	0.51	0.43	0.63	0.9	0.94	0.59	0.1	0.05	0.14	PDAT
105037113	0	0	0.05	0	0	0	0.05	0	0	0	0.05	0.1	0	0	0	0	0	0	PDAT
105055164	0	0	0	0	0	0	0	0	0	0.11	0	0	0	0	0	0	0	0	PDAT
105046187	0	0	0.05	0	0	0	0	0	0	0	0	0	0	0	0	0	0	0	PDAT
105048394	0	0	0.05	0.05	0	0	0	0	0	0	0	0.05	0	0.04	0	0	0	0	PDAT
105044030	0	0	0.04	0.08	0.08	0.05	0	0	0.04	0	0	0	0.04	0.04	0.04	0	0.08	0	PDAT
105032476	7.38	9.99	7.54	7.36	6.79	6.4	1.75	1.61	1.94	7.77	7.77	7.79	7.32	7.14	7.27	0.42	0.82	0.79	PDAT
105039102	0	0	0	0.54	0.12	0.8	0.17	0.12	0.06	0	0	0	1.54	1.08	1.41	0	0	0	PDAT
105047463	0	0.09	0.19	0	0	0	0	0	0	0.05	0	0.09	0	0.04	0	0.05	0	0	PDAT
105051057	0.09	0.05	0.05	0.05	0.09	0.05	0.18	0.14	0.23	0	0.23	0.19	0.14	0.22	0.05	0.09	0.14	0.05	PDAT
105042068	0	0	0.05	0	0	0	0.04	0.18	0.04	0	0.04	0	0	0	0	0.31	0.17	0.26	PDAT
109504910	0	0	0.05	0	0	0	0	0	0	0	0.05	0.05	0	0	0	0	0	0	PDAT
105055112	0	0	0	0	0.04	0	0.04	0	0	0	0	0	0	0	0	0	0.04	0	PDAT
105055168	0	0.05	0.05	0	0	0	0.1	0.26	0.16	0	0.1	0.21	0	0	0	0.62	0.65	0.36	PDAT
105035588	29.15	30.04	30.26	153.06	157.53	146.86	70.97	65.52	65.51	25.59	23.73	22.76	240.82	238.47	229.54	16.24	15.5	15.14	PDH(E2)
105040477	36.41	38.45	35.8	44.36	45.71	45.83	27.58	32.21	32.82	31.31	37.7	36.16	53.35	51.23	51.28	20.12	20.55	22.34	PDH(E2)
105051780	8.05	9.52	9.21	63.65	60.95	60.7	25.53	23.2	24.87	6.81	6.53	6.14	94.25	101.73	95.42	5.03	4.9	4.54	PDH(E2)
109505313	0	0	0	0	0	0	0.49	0.77	1.25	0	0	0	0	0.11	0	1.52	1.4	1.46	PDH(E2)
105059487	4.89	6.02	5.26	7.4	8.08	7.54	6.05	6.55	7.45	5.21	5.77	4.9	8.41	8.02	7.61	6.67	6.15	6.54	PDH(E2)
105052355	35.95	40.31	41.43	45.77	46.56	45.64	50.5	49.32	49.16	38.93	38.34	38.1	44.57	45.59	45.62	60.41	65.67	63.3	PDH(E2)
BGI_novel_G002221	0.37	0.25	0.13	0	0	0.14	0.96	0.3	0.29	0	0	0	0.24	0	0.24	4.62	1.74	3.75	PDH(E2)
105038482	0.14	0.29	0.31	0.29	0.28	0.16	0	0	0	0	0	0.14	0.15	0.14	0.23	0	0	0	PDH(E2)
105046063	0.31	0.31	0.21	0.16	0.09	0.16	0.05	0	0.04	0.29	0.22	0.24	0.16	0.14	0.09	0.04	0.05	0.02	PDH(E2)
105054728	24.44	25.63	24.48	34.15	36.02	35.28	27.01	27.86	28.59	24.65	23.36	25.17	38.44	34.4	38.25	21.6	23.35	21.2	PDH(E2)
105042827	43.75	47.71	48.12	39.26	41.78	39.75	59.23	61.82	64.13	41.72	48.59	47.41	35.5	36.5	38.49	45.17	49.44	49.31	PDH(E2)
105038468	16.8	19.06	18.76	56.32	57.22	52.51	26.71	25.7	25.17	14.66	16.1	14.22	86.31	88.71	85.12	8.78	10.19	10.03	PDH(E2)
BGI_novel_G001586	1.07	0.99	0.86	1.33	1.2	1.53	0.8	1.23	0.83	1.54	3.14	1.97	2.01	0.46	1.74	0.8	0.31	0.09	PDH-E1-α
105050691	18.61	18.67	22.72	37.03	36.66	35.62	23.89	21.96	22.62	19.03	18.72	18.32	41.54	42.1	43.72	30.66	27.53	28.44	PDH-E1-α
BGI_novel_G001589	0.85	0	0	0	0	0	0	0.37	0.03	0.27	0	0	0.65	1.81	0	0	0.62	0	PDH-E1-α
105059287	141.2	132.63	146.98	374.07	347.78	350.32	224.55	209.42	198.72	124.94	120.35	118.94	482.06	448.56	446.15	67.88	52.97	54.06	PDH-E1-α
105039117	18.25	18.74	19.15	22.74	20.85	21.85	16.79	16.71	16.38	19.31	22.66	19.73	20.3	20.76	20.87	20.48	18.67	19.21	PDH-E1-α
105050674	10.19	11.26	11.35	9.98	9.06	9.14	8.82	8.69	10.38	10.58	12.4	13.03	9.49	9.52	9.51	10.27	9.57	8.07	PDH-E1-α
BGI_novel_G001588	1.47	1.55	1.64	1.9	2.15	2.05	0.54	0.57	0.51	1.57	1.52	1.56	1.14	1.2	1.43	0.42	0.27	0.29	PDH-E1-α
BGI_novel_G001591	1.81	2.8	2.19	1.73	2.96	3.59	0.84	0.52	0.58	2.73	2.22	3.04	1.97	1.14	2.4	0.32	0	0.51	PDH-E1-α
BGI_novel_G002292	0.12	0.24	0.36	0.19	0.1	0.14	0	0	0	0.21	0	0.23	0	0.23	0	0	0.24	0	PDH-E1-α
105050071	0.58	0.59	0.46	0.18	0.28	0.33	0.18	0.07	0.07	0.58	0.69	0.69	0.43	0.52	0.64	0.14	0.25	0.14	PDH-E1-α
BGI_novel_G001587	0.99	0	1.42	0	0	1.52	0	0	0.22	1.31	1.5	0.53	0.33	0.1	1.41	0.12	0.3	0.51	PDH-E1-α
BGI_novel_G001590	0.9	2.06	0.92	2.78	2.45	0	0.11	0	0	0.56	0	0.43	0.87	1.53	0.51	0	0	0.23	PDH-E1-α
105061405	46.66	48.11	46.27	53.71	54.43	55.07	47.26	49.8	51.03	46.54	47.42	48.09	50.94	51.68	49.61	40.05	44.97	47.4	PDH-E1-β
105059550	286.7	319.5	305.86	1199.79	1219.18	1233.4	341.44	348.39	356.8	222.36	233.18	229.72	1401.56	1412.15	1443.73	78.89	85.79	87.58	PDH-E1-β
105034723	11.06	11.82	11.61	38.7	38.79	36.78	19.17	20.64	19.45	10.51	8.78	9.41	54.19	53.77	53.13	8.48	10.39	11.39	PDH-E1-β
105034969	25.33	27.18	26.27	32.95	31.26	33.78	25.05	25.31	26.43	23.06	23.38	24.01	35.87	36.32	37.2	19.8	21.94	24.3	PDH-E1-β
105048931	1523.6	1492.16	1481.2	2046.75	2006.62	1982.24	1632.08	1597.16	1620.76	1320.58	1295.44	1305.27	1908.79	1818.76	1816.78	702.5	706.7	716.82	SAD
105032448	3.05	3.53	2.82	4.29	3.68	3.81	10.01	12.76	12.2	3.55	3.14	3.29	4.45	4.62	4.3	3.92	3.71	4.06	SAD
105049670	1298.28	1258.76	1214.72	2845.74	2774.09	2682.32	5186.3	5199.81	5229.08	1113.08	1067.17	1107.03	4197.39	4086.6	4156.59	3417.13	3533.69	3552.95	SAD
105037839	0.45	0.14	0.24	4.08	4.02	4.38	318.1	315.57	284.76	0.09	0.14	0.09	15.49	16.22	14.2	90.65	77.17	76.66	SAD
105053527	0.23	0.14	0.29	0.28	0.36	0.26	0	0	0	0.28	0.14	0.05	0.23	0.26	0.18	0	0	0	SAD
105051176	14.35	12.5	11.22	22.39	22.99	20.66	8	8.3	7.9	13	13.27	12.17	25.38	24.31	26.7	1.77	2.27	1.61	SAD
BGI_novel_G002096	11.06	9.31	10.5	23.73	21.01	20.88	41.56	34.4	37.35	10.45	10.15	8.71	26.42	32.8	29.93	24.28	25.75	25.31	SAD
105038178	0.21	0	0	0.31	0	0	0.1	0.1	0	0	0	0	0.21	0	0.1	0	0	0	Oleosins
105036278	0	0.09	0.1	0.09	0	0	0	0	0	0	0	0	0	0	0	0	0	0	Oleosins
105040496	NA	NA	NA	NA	NA	NA	NA	NA	NA	NA	NA	NA	NA	NA	NA	NA	NA	NA	Oleosins
105054330	0	0	0	0.19	0	0.21	0	0.19	0.28	0	0	0	0	0.27	0.19	0	0	0	Oleosins
105033117	0.26	0.09	0.09	0	0	0	4.07	2.65	3.02	0	0	0	0	0	0	6.11	5.15	4.95	Oleosins
105047513	0.3	0.15	0.24	2.11	1.1	2.03	0.88	0.53	1.44	0.22	0.53	0	6.58	5.32	3.95	0.38	0.22	0.15	Oleosins
105043739	0.33	0.34	0.18	3.1	2.54	2.63	7.47	7.27	5.24	0.25	0.08	0	8.57	10.49	9.46	3.2	2.19	2.71	Oleosins
105047088	1.05	0.62	1.02	0.53	1.63	1.18	1.02	0.61	0.71	0.96	1.59	1.06	1.22	1.09	1.13	0.62	0.34	0.52	Oleosins
105056216	0	0	0.14	0	0	0	0	0	0	0	0	0	0	0	0	0	0	0	Oleosins
105052393	0	0	0	0.04	0.09	0.05	0	0	0.04	0.04	0	0	0.13	0.08	0.04	0	0	0	WRI1
105040353	0.59	1.26	0.47	0.66	0.91	1.01	0.3	0.31	0.24	1	0.8	1.08	0.72	0.4	0.69	0.07	0.13	0.07	WRI1
105035760	2.82	2.54	2.96	1.85	1.97	1.77	2.94	1.91	2.04	2.3	3.18	2.65	1.7	1.53	1.79	2.31	2.26	1.93	WRI1
105046119	69.97	73.79	74.91	254.96	254.96	258.73	126.57	122.69	121.95	50	43.09	45.22	351.32	335.87	341.46	3.69	3.22	3.1	WRI1
105046121	0.1	0.05	0	0.88	1.47	1.42	1.08	1.45	0.98	0.05	0.05	0	3.18	2.08	2.07	0.05	0.05	0	WRI1
105037142	1.09	1.11	1.03	1.65	1.37	1.44	0	0	0	0.61	0.74	0.43	1.52	2.04	1.82	0.06	0	0.12	PYR
105039360	12.57	13.19	13.09	6.93	7.47	7.51	22.3	22.39	21.74	14.48	15.77	15.88	8.69	9.39	9.76	21.59	21.21	24.07	PYR
105040709	20.41	19.13	19.72	11.88	11.98	12.04	7.7	7.04	6.92	22.39	20.14	20.57	23.24	21.04	20.2	8.21	7.45	8.07	PYR
105044062	0	0	0	0	0	0	0.09	0.09	0	0	0	0	0	0	0	0	0	0	PYR
105044738	1.85	1.49	1.61	0.23	0.17	0.25	2.74	2.59	3.37	1.46	1.76	1.64	0.45	0.38	0.34	0.23	0.16	0.11	PYR
105047573	25.91	22.9	20.38	10.91	10.19	10.71	15.3	15.21	14.51	24.69	23.62	22.83	11.41	12.12	11.73	6.36	6.72	6.58	PYR
105048010	0	0.15	0.16	0	0	0	0	0	0	0	0	0.22	0.22	0	0	0	0	0	PYR
105048209	27.22	27.37	24.64	25.56	23.89	25.47	66.07	62.32	66.14	26.18	26.65	29.61	28.48	29.47	30.57	48.87	49.08	49.91	PYR
105053864	39.14	27.64	24.03	30.38	27.33	29.39	8.67	6.71	6.79	27.14	29.95	29.7	32.39	32.6	28.27	2.15	1.81	1.47	PYR
105057158	0.1	0.37	0.17	0.16	0.15	0.24	7.85	7.86	8.13	0.1	0.11	0.21	0.52	0.75	0.63	2.53	2.05	1.76	PYR
105045917	2.92	3.03	3.05	4.78	5.03	4.8	7.31	7.98	7.95	3.68	3.15	3.93	6.98	6.85	7.12	12.89	15.69	14.56	PP2C
105048609	46.35	50.98	50.38	57.77	59.82	59.5	44.92	47.72	47.17	49.57	50.57	50.36	52.92	51.88	54.27	43.15	44.77	42.65	PP2C
105032057	26.56	25.35	27.26	5.69	5.88	5.39	11.86	10.68	11.99	31.82	32.84	32.12	3.98	4.86	3.93	9.7	10.29	10.58	SnRK
105032440	36.94	37.54	32.98	25.67	25.96	25.62	50.16	50.05	47.85	36.97	39.34	41.01	24.49	25.64	24.25	42.03	43.27	44.88	SnRK
105033807	39.81	41.18	39.02	30.76	36.84	33.69	35.74	34.04	35.02	41.28	41.62	43.19	32.58	36.49	36.93	31.04	34.38	36.21	SnRK
105034444	9.76	9.59	9.61	11.53	12.01	12.3	11.01	9.86	11.29	9.35	9.77	9.93	11.88	12.4	12.78	7.76	9.73	9.27	SnRK
105045502	159.82	153.9	163.14	43.08	41.15	40.76	34.41	34.97	34.15	186.07	176.87	182.3	29.83	29.78	29.28	31.92	32.95	30.47	SnRK
105047218	0	0	0	0	0	0	0	0	0	0.1	0.1	0	0	0	0	0	0	0	SnRK
105047702	0	0	0	0	0.09	0	0	0	0	0	0.08	0	0.09	0.09	0	0.2	0	0	SnRK
105049684	0	0	0	0	0	0	0	0	0	0.05	0	0	0	0	0	0	0	0	SnRK
105053567	15.96	20.45	20.34	22.1	24.32	22.11	20.96	21.35	22.42	20.74	20.4	20.74	24.79	27.46	26.63	27.29	23.73	24.17	SnRK
105054802	48.51	48.37	48.96	37.37	37.25	37.79	19.32	18.54	19.77	47.81	45.32	46.81	33.18	32.58	31.47	17.12	18.31	16.32	SnRK
105056053	11.39	8.8	7.46	9.9	9.2	8.51	0.27	0.14	0.33	9.44	11.38	8.95	6.78	7.67	8.06	0.37	0.23	0.36	SnRK
105057841	39.81	43.99	45.86	37.48	35.61	37.22	2.46	1.9	2.04	44.43	43.87	42.96	22.49	20.22	22.22	0.79	0.85	1.05	SnRK
105058126	0.12	0.27	0.5	0.83	0.8	0.57	0.66	0.54	0.62	0.94	0.54	0.76	0.7	1.05	1.01	0.04	0.14	0.08	SnRK
105058890	137.46	139.02	140.59	114.83	115.87	118.45	82.09	78.16	86.18	137.86	132.52	133.86	98.81	91.51	96.13	58.63	62.3	63.35	SnRK
105034225	10.09	10.66	11.84	23.41	22.39	21.1	31.86	27.05	28.41	10.19	10.29	10.76	31.8	29.49	29.99	25.23	18.32	19.7	ABI5
105038096	29.22	32.82	29.94	29.81	29.9	31.88	9.16	9.49	8.07	32.29	33.28	31.71	33.18	32.68	29.74	2.03	1.85	2.2	ABI5
105046123	3.34	3.78	3.59	4.38	4.12	4.05	6.13	6.3	6.14	3.66	3.68	3.37	5.02	3.95	4.92	4.19	4.15	4.33	ABI5
105049450	4.38	3.86	3.78	6.08	6.26	5.45	9.2	9.84	8.7	3.86	3.13	4.12	8.49	5.27	6.44	14.28	10.39	11	ABI5
105052394	4.67	4.64	4.42	6.09	5.27	5.68	14.33	15.81	16.91	5.67	4.69	5.2	7.16	5.62	5.38	13.83	13.15	12.72	ABI5
105033440	26.64	28.23	28.37	28.28	29.79	29.88	6.5	6.22	5.65	28.45	31.17	28.98	26.63	28.76	27.32	3.35	3.04	2.88	AP2-EREBP
105034164	1.97	2.13	1.98	26.34	25.91	26.93	50.13	50.65	46.45	1.74	1.77	1.76	28.27	28.28	26.6	24.94	26.51	25.73	AP2-EREBP
105034398	5.04	4.02	2.64	2.72	3.52	3.05	0.36	0.51	0.3	3.94	4.64	4.93	3.87	3.72	3.79	0.15	0.14	0.14	AP2-EREBP
105035410	58.5	53.14	57.03	265.38	247.25	246.89	39.97	39.72	37.72	46.54	45.08	43.82	186.98	180.29	184.24	9.1	8.54	7.75	AP2-EREBP
105035760	2.82	2.54	2.96	1.85	1.97	1.77	2.94	1.91	2.04	2.3	3.18	2.65	1.7	1.53	1.79	2.31	2.26	1.93	AP2-EREBP
105035893	0.34	0.26	0.27	0.26	0.25	0.1	0.08	0	0	0.08	0.34	0.17	0.17	0	0.08	0	0	0	AP2-EREBP
105036338	0	0	0.08	0	0	0	0	0	0	0	0	0.08	0.08	0	0.08	0	0.15	0	AP2-EREBP
105036666	1.06	0.65	0.83	3.36	3.7	2.65	0.07	0	0.07	0.43	0.72	0.57	8.51	8.74	8	0.72	0.56	0.63	AP2-EREBP
105036705	0	0	0	0	0	0	0	0	0	0	0.14	0	0	0	0	0	0	0	AP2-EREBP
105036955	1.5	2.16	1.15	7.88	7.99	8.13	0.97	1.5	1.69	1.29	1.71	1.22	7.01	7.49	7.45	1.42	1.38	1.07	AP2-EREBP
105038034	0.33	0.34	0.62	0.5	0.4	0.23	58.23	55.17	53.06	0.58	0.25	0.63	0.53	0.95	0.74	47.19	42.44	37.36	AP2-EREBP
105038150	0.26	0.26	0.34	0.19	0.19	0.22	0	0.06	0	0.26	0.58	0.45	0.13	0	0.13	0	0.06	0	AP2-EREBP
105038547	0	0	0	0	0	0	0	0	0	0	0	0	0.17	0.08	0.08	0	0.25	0	AP2-EREBP
105038649	0	0.02	0	0	0	0	0	0	0	0	0	0.02	0	0	0	0	0	0	AP2-EREBP
105038741	0	0	0.05	0	0	0	0	0	0	0	0	0	0	0	0	0	0.05	0	AP2-EREBP
105038860	5.56	5.26	4.85	7.16	6.87	7.07	4.84	5.4	4.7	4.47	4.21	4.71	8.38	8.42	9.58	6.17	7.26	7.89	AP2-EREBP
105039271	0	0	0	0.04	0.04	0	0.04	0.04	0.04	0.11	0.11	0.07	0	0	0	0	0	0	AP2-EREBP
105039334	2.39	1.79	2.09	0.46	0.7	0.38	0.04	0.04	0.04	2.9	2.28	2.45	1.88	1.29	1.88	0.04	0.04	0	AP2-EREBP
105039548	0	0	0	0	0	0	0	0	0	0	0	0	0	0	0	0	0.13	0.09	AP2-EREBP
105039637	0	0	0	0	0	0.04	0.44	0.44	0.27	0	0	0	0.03	0.03	0.03	0.59	0.23	0.27	AP2-EREBP
105039649	0.38	0.35	0.97	0.38	0.49	0.22	0.41	0.19	0.19	0.27	0.61	0.42	0.49	0.4	0.27	0.04	0.04	0.08	AP2-EREBP
105039661	0.95	0.85	0.38	0	0	0.13	2.44	1.8	2.17	0.71	0.84	0.48	0.12	0	0.24	1.21	1.16	0.7	AP2-EREBP
105040353	0.59	1.26	0.47	0.66	0.91	1.01	0.3	0.31	0.24	1	0.8	1.08	0.72	0.4	0.69	0.07	0.13	0.07	AP2-EREBP
105040550	0.27	0.2	0.12	0	0.08	0	0	0	0.04	0.47	0.27	0.2	0	0	0	0	0	0	AP2-EREBP
105040919	4.46	3.36	3.16	4.83	3.49	5.23	0.57	0.17	0.08	4.87	4.17	3.75	2.81	2.39	2.97	0.42	0.48	0.49	AP2-EREBP
105041196	19.99	19.18	18.35	25.72	27.56	27.62	27.55	27.4	25.6	19.18	22.21	19.66	28.12	28.71	27.83	20.75	19.99	18.75	AP2-EREBP
105041281	12.92	11.89	10.85	5.46	5.38	4.15	26.31	26.25	26.43	12.76	12.62	13.65	14.43	14.85	15.69	30.56	31.02	30.87	AP2-EREBP
105041345	0	0.04	0	0	0	0	0.85	0.5	0.51	0.04	0	0	0	0.08	0.04	0.08	0.12	0.21	AP2-EREBP
105041629	4.38	5.67	5.28	6.19	6.08	6.68	5.82	5.54	5.66	6.85	5.6	5.82	7.01	6.77	7.07	13.64	11.56	11.67	AP2-EREBP
105041997	243.71	273.17	272.91	356.4	356.03	370.36	886.82	910.79	914.15	259.65	259.53	256.47	464.11	467.79	470.8	612.16	657.31	672.73	AP2-EREBP
105042035	128.86	115.3	105.82	44.74	42.05	44.14	9.22	9.35	11.05	122.37	122.2	115.87	95.64	99.63	99.7	17.13	15.72	17.21	AP2-EREBP
105042814	6.82	7.4	7.69	2.63	3.57	3.66	0.61	0.66	0.55	8.19	8.99	8.76	5.43	5.81	5.96	1.53	1.35	1.36	AP2-EREBP
105043078	0.18	0.18	0.19	0.06	0	0	0.63	0.3	0.6	0.06	0.24	0.53	0	0.17	0	0.77	0.75	0.64	AP2-EREBP
105043206	5.28	6.65	7.08	5.52	5.25	4.47	3.47	4.37	4.22	7.32	7.18	6.38	5.01	5.58	5	2.53	2.58	2.34	AP2-EREBP
105043213	0.51	0.82	0.64	0.66	0.4	0.46	4	4.36	3.85	0.3	0.36	0.51	1.36	0.97	1.11	3.16	2.82	3.05	AP2-EREBP
105043386	53.25	44.43	48.51	24.11	22.3	20.97	2.15	2.35	2.44	54.36	53.21	52.4	91.15	91.13	80.64	2.57	1.55	2.51	AP2-EREBP
105043387	1.7	2.19	1.56	0.11	0.22	0.19	0.06	0	0	1.81	1.94	2.05	1.7	1.36	1.3	0	0	0	AP2-EREBP
105043684	3.27	3.28	3.16	3.25	3.8	3.53	0.14	0.1	0.1	3.03	3.94	2.8	2.62	3.04	2.66	0.05	0.05	0	AP2-EREBP
105043733	135.04	135.63	142.92	42.35	40.74	42.09	55.12	53.65	51.02	159.93	182.77	174.29	109.13	120.11	115.98	42.36	36.26	37.14	AP2-EREBP
105043735	30.91	24.25	25.75	27.14	21.94	25.09	8.21	9.75	10.07	32.36	32.34	31.8	33.03	35.8	37.06	16.16	12.85	12.8	AP2-EREBP
105044670	2.93	3.03	3.22	4.56	4.5	4.83	16.53	15.7	14.5	3.45	3.73	3.06	4.7	4.38	4.13	2.47	2.53	2.58	AP2-EREBP
105044688	0	0.03	0.03	0	0	0	0	0	0	0	0	0	0	0	0	0.05	0.03	0.03	AP2-EREBP
105044742	32.07	35.4	34.15	7.95	7.43	8.37	6.91	7.04	5.37	39.94	39.43	41.86	12.36	11.02	12.98	6.02	6.93	6.59	AP2-EREBP
105044985	0	0	0	0	0	0	0.04	0.04	0	0	0	0	0	0	0	0.3	0.07	0.14	AP2-EREBP
105045012	57.9	60.36	58.32	23.81	24.09	26	56.13	56.12	52.44	66.67	69.92	65.94	22.37	21.44	23.01	42.53	40.3	42.06	AP2-EREBP
105045095	53.7	50.93	53.8	41.82	36.52	41.16	13.73	12.07	11.29	63.78	62.75	57.61	50.06	53.4	52.82	26.75	25.39	25.5	AP2-EREBP
105045153	17.45	11.04	11.15	8.69	7.91	6.74	28.18	22.57	26.78	12.57	11.08	11.79	16.08	16.1	13.68	17.57	14.04	15.88	AP2-EREBP
105045154	17.72	16.47	17.48	2.76	2.42	1.89	74.16	65.96	63.44	24.2	22.23	20.68	12.62	12.52	11.56	80.28	66.81	75.18	AP2-EREBP
105045791	6.45	7.07	6.84	12.7	12.99	13.49	10.23	10.69	11.4	7.22	6.96	6.91	15.07	14.93	17.24	4.77	5.12	5.49	AP2-EREBP
105045901	19.19	21.72	19.65	25.16	27.33	25.4	68.75	69.53	68.42	20.64	21.24	22.57	26.97	27.29	28.97	70.12	73.31	73.44	AP2-EREBP
105046119	69.97	73.79	74.91	254.96	254.96	258.73	126.57	122.69	121.95	50	43.09	45.22	351.32	335.87	341.46	3.69	3.22	3.1	AP2-EREBP
105046121	0.1	0.05	0	0.88	1.47	1.42	1.08	1.45	0.98	0.05	0.05	0	3.18	2.08	2.07	0.05	0.05	0	AP2-EREBP
105046461	0	0	0.07	0	0	0	0	0	0	0	0	0.07	0	0	0	0	0	0	AP2-EREBP
105047044	0.47	0.52	0.4	0.38	0.55	0.37	14.46	13.36	15.21	0.33	0.47	0.71	0.98	0.58	0.93	1.22	1.78	1.66	AP2-EREBP
105047246	5.98	9.33	7.86	5.75	4.97	3.69	1.19	1.41	1.42	9.52	10.19	8.56	3.74	2.88	4.2	0.38	0.55	0.28	AP2-EREBP
105047248	2.57	1.65	1.66	2.82	1.98	1.33	0.93	0.95	1.87	1.12	2.08	1.3	2.79	3.22	4.4	0.34	0.6	0.44	AP2-EREBP
105047549	0.57	0.58	0.47	0.65	0.32	0.18	0.79	0.85	1.15	0.53	0.49	0.61	0.36	0.62	0.64	0.16	0.2	0.16	AP2-EREBP
105047575	1.22	1.38	1.3	0.33	0.18	0.16	1.14	1.22	1	1.5	0.85	1.14	0.42	0.09	0.14	0.28	0.14	0.05	AP2-EREBP
105048147	0	0.04	0	0	0.09	0.1	0	0	0	0	0.09	0.13	0.09	0.04	0	0	0	0	AP2-EREBP
105048232	4.11	4.87	4.54	1.11	1.08	1.72	0	0.04	0	4.75	5.75	4.78	1.39	0.93	1.05	0.04	0.08	0.04	AP2-EREBP
105048560	1.05	1.2	1.25	1.75	1.82	2.03	0.6	0.31	0.31	1.36	0.75	1.56	4.2	2.02	3.14	0	0	0	AP2-EREBP
105048614	71.42	73.64	78.6	39.91	40.9	42.58	32.28	32.02	32.48	81.8	88.51	81.43	55.77	55.27	53.58	47.71	41.41	42.59	AP2-EREBP
105048703	0.23	0.33	0.48	0.03	0.1	0.29	65.54	59.33	64.8	0.36	0.58	0.46	0.13	0.28	0.32	94.4	88.48	85.68	AP2-EREBP
105048752	0	0	0.16	0	0	0	1.07	1.14	1.14	0.04	0.04	0	0	0	0	0.92	0.76	0.65	AP2-EREBP
105049141	2.42	3	3.4	3.06	3.11	2.89	0.3	0.08	0.28	1.94	2.74	2.35	3.75	3.55	3.81	0.25	0.28	0.14	AP2-EREBP
105049456	0	0	0	0	0.05	0	0.74	0.38	0.68	0	0	0	0.05	0	0.1	4.57	4.25	3.96	AP2-EREBP
105049753	0	0	0	0	0	0	0	0	0	0	0	0	0	0	0	0	0	0.07	AP2-EREBP
105050146	47.4	52.79	47.79	51.19	51.74	48.61	19.47	19.59	19.07	51.81	53.44	51.82	42.8	44.23	44.56	12.89	11.1	11.83	AP2-EREBP
105050183	20.23	19.77	21.83	11.2	10.95	10.64	9.77	9.75	8.07	21.2	24.6	21.06	22.03	22.49	21.51	24.66	19.47	20.17	AP2-EREBP
105050379	0	0	0	0	0	0	0	0	0	0	0	0	0	0	0	0	0	0.03	AP2-EREBP
105050553	134.84	101.56	120.5	68.18	63.14	65.03	57.66	54	46.13	146.73	141.31	139.75	115.68	110.69	111.26	102.67	65.99	61.59	AP2-EREBP
105050699	0	0.07	0	0	0	0.08	0.43	0.44	0.74	0.15	0	0	0.07	0.42	0.15	0.3	0.21	0.29	AP2-EREBP
105050808	0	0	0	5.71	5.51	4.55	312.93	288.19	276.4	0.06	0	0.18	12.25	13.96	14.08	197.03	186.52	196.93	AP2-EREBP
105051002	0	0	0	0	0	0	0	0	0	0	0	0	0	0	0.07	0	0	0	AP2-EREBP
105051098	0.06	0.19	0.33	0.07	0.12	0.04	189.07	184.88	180.89	0.16	0.09	0.1	0.09	0.09	0.06	522.85	487.49	487.14	AP2-EREBP
105051213	5.88	7.34	5.34	5.92	5.83	5.99	6.67	7.37	6.77	5.65	5.75	4.76	6.43	6.64	6.14	5.9	7.34	6.99	AP2-EREBP
105051240	1.48	1.74	2	2.38	2.6	2.3	7.48	7.94	6.89	1.43	1.58	1.31	4.45	4.79	4.82	4.41	4.53	4.14	AP2-EREBP
105051385	0.74	0.62	0.57	0.68	0.27	0.38	0.13	0.2	0.07	1.08	0.82	0.95	0.4	0.19	0.27	0.27	0.07	0.13	AP2-EREBP
105051654	0	0	0	0	0	0	0	0	0	0	0	0	0.05	0	0	0	0	0	AP2-EREBP
105051660	0	0	0	0	0	0	0	0	0	0	0.1	0	0	0	0	0	0	0	AP2-EREBP
105051977	0	0	0	0.09	0	0	3.56	3.84	3.62	0	0	0	0.14	0.09	0.14	2.76	2.14	2.66	AP2-EREBP
105052245	0	0	0	0.08	0.04	0.09	0.59	0.6	1.06	0.04	0.12	0	0.12	0.08	0.04	0.52	0.67	0.71	AP2-EREBP
105052315	5.86	4.5	5.29	0.75	1.2	1.34	0.6	0.48	0.76	5.83	6.96	7.23	1.44	1.55	1.74	0.79	0.86	0.91	AP2-EREBP
105052393	0	0	0	0.04	0.09	0.05	0	0	0.04	0.04	0	0	0.13	0.08	0.04	0	0	0	AP2-EREBP
105052544	0	0	0	0	0	0	1.23	1.41	0.71	0	0	0	0	0	0	0.21	0.27	0.21	AP2-EREBP
105052545	0.36	0.28	0.29	0.36	0.09	0.31	44.28	39.23	35.12	0.27	0.18	0.27	0.09	0.35	0.18	22.83	18.57	16.87	AP2-EREBP
105052807	2.9	3.5	3.42	3.41	3.54	3.61	63.56	64.96	61.63	3.46	4.25	3.69	5.7	5.67	6.4	125.77	117.02	118.46	AP2-EREBP
105052809	0.22	0.19	0.37	0.28	0.16	0.11	0.06	0.03	0.03	0.22	0.28	0.38	0.15	0.12	0.03	0	0.03	0.06	AP2-EREBP
105053042	198.43	202.47	193.76	299.64	300.9	303.91	587.22	602.45	599.81	176.41	184.85	181.56	428.32	447.9	450.59	355.88	387.58	393.56	AP2-EREBP
105053951	69.04	55.78	63.67	42.94	41.82	40.66	18.85	19.61	17.66	72.72	74.74	74.17	63.24	64.63	66.86	49.98	42	38.87	AP2-EREBP
105053954	52.73	52.37	55.43	22.76	21.64	24.14	8.65	9.22	7.99	61.99	67.39	65.51	27.28	28.48	26.05	13.1	10.53	11.01	AP2-EREBP
105053975	1.75	1.34	1.45	0.61	0.81	0.74	0.05	0	0.17	1.59	1.65	1.65	1.2	1.26	1.31	0	0	0	AP2-EREBP
105054150	1.64	1.49	1.61	0.06	0.06	0.14	0.06	0	0	1.95	2.33	1.53	2.19	3.27	2.36	0	0	0	AP2-EREBP
105054757	0.43	0.38	0.59	0.69	0.73	0.28	2.29	2.3	2.33	0.31	0.81	0.87	0.93	0.65	0.93	4.25	3.63	2.87	AP2-EREBP
105055665	1.81	2	1.52	2.05	1.93	2.22	2.5	2.8	2.22	1.88	1.22	1.82	0.83	1.52	1.43	2.44	2.28	2.6	AP2-EREBP
105055801	0.52	0.7	0.4	0.55	0.48	0.42	0.25	0.11	0.09	0.92	0.69	1.04	0.54	0.3	0.4	0.29	0.22	0.11	AP2-EREBP
105055877	0	0	0.02	0	0	0	0	0	0	0.05	0	0	0.02	0	0	0	0	0	AP2-EREBP
105056163	0	0	0	0	0	0	0.06	0	0	0	0	0	0	0	0	0	0	0	AP2-EREBP
105056440	4.4	5.11	5.04	9.88	9.33	9.73	82.88	77.96	79.1	4.2	4.32	4.74	9.96	10.9	9.57	75.1	71.53	71.22	AP2-EREBP
105056555	12.88	13.45	11.8	15.41	15.53	16.44	13.74	13.2	14.06	14.12	13.81	15.22	16.33	15.52	15.11	12.19	12.37	12	AP2-EREBP
105056677	66.34	72.71	74.66	60.12	58.64	62.42	73.56	74.1	73.4	79.57	74.52	68.39	89.05	93.43	93.63	92.14	97.73	98.36	AP2-EREBP
105056678	38.27	45.92	46.19	65.73	66.74	67.28	130.54	143.81	140.66	44.27	44.69	43.16	81.87	83.21	81.15	289.73	322.35	322.78	AP2-EREBP
105056759	4.32	2.74	2.23	1.5	1.03	1.68	1.9	1.06	1.06	4.01	4.08	2.25	6.74	5.5	3.43	1.22	0.29	0.29	AP2-EREBP
105056761	1.58	1.15	1.73	0.34	0.28	0.64	0.16	0.06	0	1.52	1.13	1.81	2.92	3.35	3.08	0.06	0.11	0.17	AP2-EREBP
105056762	0	0	0	0	0	0	0	0	0	0.05	0.05	0.1	0.15	0.24	0.05	0	0	0	AP2-EREBP
105056763	0	0.22	0.07	0	0	0	0	0	0	0	0.07	0	0	0	0	0.64	0.07	0.28	AP2-EREBP
105056862	59.21	64.77	68.16	32.05	34.17	34.52	59.69	60.24	64.01	69.7	76.07	74.22	40.31	38.31	38.15	51.33	41.67	42.21	AP2-EREBP
105057127	0.13	0	0	0	0.04	0	0.04	0	0	0.13	0	0.04	0	0.04	0	0	0.04	0	AP2-EREBP
105057222	7.2	7.05	8.95	8.01	7.8	7.89	2.5	2.7	3.37	7.56	7.87	7.84	10.09	12.28	11.48	1.47	1.43	1.44	AP2-EREBP
105057321	0.06	0.03	0	0.03	0.03	0	0	0.03	0	0	0	0.03	0.06	0.06	0	0.06	0.03	0.35	AP2-EREBP
105057588	1.74	1.73	2.01	0.68	0.7	0.98	16.31	14.22	15.8	2.29	1.91	1.75	0.79	1.17	1.02	10.25	11.67	11.86	AP2-EREBP
105058199	0.07	0.25	0.12	0.53	0.44	0.47	2.68	2.09	2.43	0.24	0.38	0.17	0.58	0.57	0.67	2.91	2.67	2.53	AP2-EREBP
105058216	0	0	0.13	0.06	0	0	1.86	0.99	0.88	0.12	0	0.06	0.37	0.06	0.31	0.93	0.72	0.18	AP2-EREBP
105058243	33.29	30.24	33.06	22.9	22.96	22.37	0.45	0.54	0.47	32.83	31.04	30.83	72.44	68.17	68.72	1.55	0.83	0.68	AP2-EREBP
105058290	0	0	0	0	0	0	0	0	0	0	0.04	0	0	0	0	0	0	0.04	AP2-EREBP
105058336	14.93	16.19	16.39	16.66	15.45	13.2	17.92	19.66	18.27	16.6	14.98	15.9	14.87	16.49	14.85	17.72	18.06	14.89	AP2-EREBP
105058400	21.01	18.94	24.44	20.57	18.7	21.11	61.01	58.23	55.29	26.44	27.42	24.85	22.72	19.66	18.85	56.65	45.37	42.29	AP2-EREBP
105058589	33.2	35.06	32.51	26.58	25.19	23.85	19.21	19.17	19.13	34.48	35.23	35.48	28.35	28.62	28.93	14.59	18.14	16.04	AP2-EREBP
105058635	0.03	0	0	0	0	0	0	0	0	0	0	0	0	0	0	0	0	0	AP2-EREBP
105058831	0	0.09	0.19	0	0	0	0	0	0	0.17	0	0	0	0	0	0	0	0	AP2-EREBP
105058987	0.39	0.48	0.41	1.02	1	0.62	0	0.08	0.08	0.54	0.16	0.24	3.42	2.62	3.49	0.08	0	0	AP2-EREBP
105059149	0	0	0	0	0	0	0	0	0	0	0	0	0	0.06	0	0	0.06	0.13	AP2-EREBP
105059333	2.63	1.95	1.95	0.88	0.55	0.63	0.23	0	0	2.23	3.05	2.57	1.83	2.84	2.86	0	0.16	0.08	AP2-EREBP
105059334	41.8	39.21	37.51	8.38	9.01	8.72	1.29	1.59	1.14	45.06	42.95	43.58	41.59	48.56	45.43	1	0.58	0.59	AP2-EREBP
105060231	0	0.07	0	0	0	0	0	0.07	0.14	0	0	0.07	0	0	0	0.28	0.27	0.4	AP2-EREBP
105060414	0	0	0	0	0	0	1.11	1.09	1.1	0	0	0	0	0	0	2.14	2.13	1.58	AP2-EREBP
105060890	95.11	81.64	76.38	19.8	21.87	20.14	0	0.35	0.07	101.09	93.66	91.79	57.57	54.45	53.86	0.14	0.41	0.28	AP2-EREBP
105061293	0	0	0	0	0	0	0	0	0	0	0	0	0	0	0	0.02	0	0	AP2-EREBP
BGI_novel_G000326	0.04	0	0.04	0.08	0.04	0.04	0.51	0.45	0.22	0	0.04	0.04	0	0	0	3.09	2.68	2.49	AP2-EREBP
BGI_novel_G000327	0	0	0	0	0	0	0	0	0.08	0	0	0	0	0	0	0.21	0.15	0.42	AP2-EREBP
105035446	61.17	65.97	65.78	72.79	72.53	70.83	80.1	74.63	76.74	68.35	69.37	65.69	69.05	70.86	71.88	77.26	74.67	75.7	bZIP
105038003	10.41	9.45	10.13	5.79	5.49	7.31	20.21	18.35	19.65	10.79	11.06	12.62	6.3	6.2	6.34	22.65	20.93	21.69	bZIP
105038330	56.61	61.68	59.29	52.45	56.36	54.93	61.48	63.86	61.82	65.96	65.24	63.2	39.25	44.16	43.92	64.55	67.49	68.72	bZIP
105039343	41.99	43.59	43.01	44.89	46.06	41.83	62.52	60.41	58.79	46.55	51.75	47.13	44.42	52.55	47.75	37.67	34.94	37.09	bZIP
105039434	150.17	128.3	124.45	130.76	124.03	137.42	239.94	225.23	221.22	130.66	124.22	129.61	140.76	141.82	134.47	134.29	130.84	132.59	bZIP
105039703	31.28	32.97	35.14	41.06	42.24	43.53	49.97	51.33	47.32	33.95	33.7	33.75	44.03	43.9	44.62	24.83	23.95	23.22	bZIP
105040182	33.9	28.07	25.12	27.63	28.12	30.79	7.48	7.85	8.02	25.23	25	25.1	22.69	28.17	26.41	10.88	10.75	9.78	bZIP
105040646	0.03	0.03	0.07	0	0.07	0.04	0	0	0	0	0	0.03	0.03	0.03	0.03	0	0	0	bZIP
105043744	0	0	0	0	0	0.05	0.32	0.29	0.17	0	0.08	0.04	0.04	0	0	0	0	0.04	bZIP
105043962	108.94	121.43	123.27	87.56	92.77	91.27	104.35	108	107.98	122.5	119.66	116.22	79.68	77.7	80.51	74.61	79.15	78.21	bZIP
105046532	0.64	0.95	1.04	1.28	1.69	1.43	1.86	2.01	1.51	0.82	0.97	1.14	1.92	2.11	1.94	2.25	2.4	2.69	bZIP
105047271	0	0	0	0	0	0	0	0.04	0.04	0	0	0	0	0	0	0	0	0	bZIP
105047544	14.28	15.75	15.33	9.34	8.64	8.5	2.74	2.62	2.25	16.92	16.38	16.07	7.02	6.51	6.37	1.61	2.02	2.56	bZIP
105047837	1.4	1.16	1.07	0.8	0.4	0.92	0.24	0	0.09	1.19	0.92	1.24	0.65	0.5	0.54	0.32	0.22	0.22	bZIP
105048165	0	0	0	0	0	0	0	0	0	0.04	0	0	0	0	0	0	0	0	bZIP
105049898	9.23	6.94	6.49	9.86	8.39	8.81	14.01	15.06	14.03	8.42	7.43	7.22	7.63	6.22	7.79	8.27	8.33	8.23	bZIP
105050922	0	0	0	0	0	0	0.5	0	0.26	0	0	0	0	0	0	0	0	0	bZIP
105052017	18	13.41	17.36	17.53	15.29	16.5	19.51	18.2	15.81	16.64	18.07	17.56	14.6	14.75	15.48	17.74	17.57	15.99	bZIP
105053811	36.76	40.79	40.32	38.82	40.05	39.22	37.11	37.96	37.93	41	39.88	39.37	49.12	48.77	48.7	34.06	36.38	36.1	bZIP
105055317	0	0	0	0	0	0	0	0	0.07	0	0	0	0	0.07	0.15	0	0	0	bZIP
105055762	16.24	16.48	16.39	20.91	21.58	20.25	40.93	37.78	38.03	19.21	18.87	18.43	20.12	20.97	20.69	43.4	44.37	41.98	bZIP
105056446	13.14	14.88	15.49	11.49	11.67	11.32	11.23	10.85	11.93	15.79	15.46	15.14	8.8	9.25	9.71	10.67	10.75	11.64	bZIP
105057202	0.22	0.29	0.27	0.03	0.11	0.16	0.03	0.06	0.2	0.28	0.44	0.23	0.14	0.13	0.11	0.08	0.09	0.06	bZIP
105058236	4.52	3.83	4.15	4.34	3.29	3.64	2.93	2.7	2.69	4.46	4.21	4.45	3.17	3.9	3.37	4.1	3.23	3.58	bZIP
105058685	4.28	4.5	4.86	7.35	6.85	6.63	3.39	4.12	3.56	4.93	4.64	4.71	6.35	6.56	5.94	1.6	1.29	1.61	bZIP
105060287	0.09	0	0.1	0	0.09	0.21	2.82	3	2.84	0.09	0.09	0	0	0.09	0	2.17	1.37	2.12	bZIP
105060653	7.07	7.54	7.23	7.56	7.05	6.68	6.83	7.65	6.9	7.38	7.26	7.46	6.47	6.2	7.42	4.47	4.38	4.46	bZIP
105060966	15.39	12.66	14.01	13.71	12.69	11.53	11.6	10.89	12.27	15.1	11.94	13.12	12.32	10.86	12.83	10.86	9.63	10.43	bZIP
105061099	0.19	0	0	0	0	0	0.09	0	0	0.09	0	0	0	0	0.19	0.95	0.92	0.83	bZIP
105061171	27.95	33.89	34.15	28.97	29.46	30.13	38.95	38.26	37.75	33.13	34.32	35.38	29.05	29.83	30.9	34.79	36.8	35.78	bZIP
105034167	0.27	0.28	0.41	0.83	0.27	0.37	0	0.11	0.06	0.88	0.33	0.39	0.38	0.42	0.44	0.17	0	0	C2C2-Dof
105034792	0.65	0.57	0.28	2.75	2.04	1.42	0.72	0.56	0.48	0.74	0.57	0.39	3.02	2.53	2.11	0.13	0.04	0.09	C2C2-Dof
105035977	0	0.06	0	0	0	0	0	0	0	0	0.18	0	0	0	0.06	0	0	0	C2C2-Dof
105037989	5.13	5.74	5.21	6.48	5.71	7.71	19.24	17.69	18.33	3.5	4.6	3.98	20.94	21.6	21.46	2.44	3.09	3.23	C2C2-Dof
105038106	8.31	8.65	9.18	6.12	6.11	5.15	2.37	3.04	2.85	8.94	9.36	10.68	13.67	13.86	13.98	2.9	2.27	2.59	C2C2-Dof
105041741	21.5	25.77	27.91	19.92	21.25	19.55	15.32	14.23	13.84	29.26	28.31	32.61	11.95	14.05	14.57	7.34	6.25	7.08	C2C2-Dof
105042812	1.58	1.36	1.42	8.4	8.62	8.61	10.69	9.76	9.7	2.35	1.95	1.84	11.87	13.31	12.33	4.28	3.8	2.92	C2C2-Dof
105043443	5.67	4.92	4.55	5.35	4.17	5.3	8.93	8.87	9.34	5.97	6.58	5.97	5.65	5.15	5.06	4.39	5.09	3.91	C2C2-Dof
105044426	0.18	0.15	0.34	0.59	0.46	0.5	0.23	0.32	0.6	0.15	0.5	0.24	0.74	0.68	0.41	0.06	0.14	0	C2C2-Dof
105044661	12.11	11.12	9.09	6.13	6.4	5.61	5.45	4.19	4.1	13.24	10.76	9.8	5.1	5.83	5.62	6.37	7.8	6.39	C2C2-Dof
105044919	7.29	7.74	7.73	7.59	6.27	7.03	3.16	2.46	3.27	6.9	7.14	6.78	4.76	4.37	4.73	5.73	6.85	6.54	C2C2-Dof
105045689	0.47	0.62	0.35	0.33	0.64	0.63	0.46	0.42	0.71	0.33	0.75	0.38	0.37	0.54	0.42	0.19	0.18	0.32	C2C2-Dof
105045797	21.9	19.39	21.03	36.2	32.43	33.2	47.63	45.99	43.9	20.04	19.35	17.91	37.62	39.83	39.46	25.87	26.73	25.92	C2C2-Dof
105046087	23.84	27.39	27.68	31.99	33.75	30.86	14.62	13.35	13.08	25.9	27.14	26.65	29.32	31.03	27.91	9.61	11.26	10.84	C2C2-Dof
105047620	28.02	24.96	25.26	14.37	12.94	12.15	10.39	10.4	9.44	27.23	27.49	26.71	24.93	21.76	22.03	2.08	1.95	1.93	C2C2-Dof
105048279	20.26	23.66	24.19	20.05	20.07	18.7	25.78	28.27	25.5	26	26.74	26.28	24	23.88	23.54	20.1	20.41	20.4	C2C2-Dof
105049969	0.92	0.73	0.76	0.41	0.8	0.17	0.25	0.1	0.1	1.07	1.59	0.77	0.25	0.54	0.46	0	0.1	0.2	C2C2-Dof
105050911	1.51	1.68	1.67	1.6	1.03	1.77	0.89	1.01	1.4	1.92	2.05	1.53	1.24	1.45	1.59	0.61	0.82	0.84	C2C2-Dof
105052057	6.76	8.18	9.37	5.44	8.64	7.31	4.59	4.79	3.58	8.68	9.01	10.14	14.14	16.76	17.76	0.85	0	0.65	C2C2-Dof
105052210	0.16	0.08	0.38	0.32	0.23	0.5	0.89	0.96	0.28	0.24	0.32	0.32	0.32	0.27	0.28	1	0.78	0.79	C2C2-Dof
105052365	30.1	32.35	33.15	77.14	81.31	76.12	107.69	116.17	111.44	27.64	28.28	29.61	92.75	91.74	90.21	51.58	54.11	53.19	C2C2-Dof
105052488	0	0.17	0.09	0	0	0	0	0	0	0	0	0.09	0	0	0	0.09	0	0	C2C2-Dof
105054109	8.08	7.3	7.19	5.9	5.41	6.02	7.1	6.35	6.96	8.96	7.56	8.52	5.57	6.34	4.73	5.98	5.47	5.85	C2C2-Dof
105055484	117.4	128.93	129.53	152.22	158.18	159.76	36.07	34.2	32.68	135.13	135.18	125.17	162.71	167.33	167.96	13.13	11.61	11.54	C2C2-Dof
105056272	0.1	0.14	0.11	0.92	0.59	1.02	8.58	6.97	7.64	0.3	0.45	0.19	1.6	1.81	1.15	6.15	5.09	4.9	C2C2-Dof
105056613	1.4	2	1.39	3.18	3.68	3.17	3.63	3.85	3.52	1.89	1.53	1.67	3.23	3.33	2.34	2.5	2.03	2.49	C2C2-Dof
105056953	0.93	1.02	1.17	0.9	0.77	0.49	0.38	0.39	0.33	1.04	1.04	1.26	0.82	0.92	0.82	0.11	0.17	0.07	C2C2-Dof
105057274	1.99	2.02	2.14	1.61	1.18	1.74	7.48	7.2	7.66	1.77	2.45	2.23	1.37	1.42	1.34	4.65	5.08	5.4	C2C2-Dof
105058552	4.42	5.14	4.85	6.1	6.43	6.95	2.62	2.43	3.19	5.97	7.18	5.91	6.06	5.94	5.38	1.99	1.32	1.71	C2C2-Dof
105058740	0.12	0.29	0.22	2.25	1.66	1.45	1.21	1.57	1.22	0.08	0.25	0.17	3.46	5.82	3.78	0.79	0.28	0.98	C2C2-Dof
105058988	0	0.04	0	0.08	0.12	0.14	1.26	1	0.97	0	0	0	0.54	0.68	0.37	0.84	0.69	0.53	C2C2-Dof
105060004	2.95	2.91	2.15	12.02	12.79	12.14	4.8	4.32	4.78	3.04	2.17	1.33	17.3	16.79	17.13	2.3	2.11	2.83	C2C2-Dof
105061063	13.87	10.7	10.51	3.53	2.75	3.22	7.11	6.36	5.65	15.06	14.67	13.61	3.87	3.45	3.49	6.26	5.49	4.94	C2C2-Dof
105061576	6.16	5.77	5.86	7.21	7.86	7.98	6	5.39	5.38	8.27	7.29	7.89	7.94	7.33	6.79	4.14	3.59	3.32	C2C2-Dof
105032078	3.04	4.29	3.19	2.14	2.03	2.13	4.71	4.8	4.84	3.35	3.72	3.2	1.61	1.66	2.31	3.08	3.22	3.06	MYB
105032141	2.86	4.23	2.84	0.2	0.19	0.1	0	0	0	3.6	4.42	4.13	0.09	0.04	0.14	0	0	0	MYB
105032387	21.91	23.39	25.54	21.77	21.89	20.43	33.08	31.51	30.83	25.26	26.65	24.7	18.65	19.68	19.36	23.64	23.81	22.15	MYB
105032584	7.01	7.06	6.55	6.09	6.12	6.61	2.07	1.3	1.52	7.19	6.91	6.83	6.56	6.39	6.25	0.87	0.88	0.92	MYB
105032634	26.61	31.73	28.89	33.9	34.76	35.93	92.99	95.37	96.13	29.29	29.36	28.74	32.26	33.65	31.79	107	111.07	110.95	MYB
105032798	0.14	0.2	0.18	0.06	0.11	0.03	0.08	0.03	0.06	0.26	0.2	0.2	0.08	0.05	0.17	0	0.03	0	MYB
105032833	0.86	0.73	0.53	2.46	2.36	2.9	18.97	19.61	18.35	0.79	1.07	1.93	3.13	3.01	2.92	3.66	4.67	4.08	MYB
105032976	24.43	27.72	28.54	25.2	26.96	27.58	24.43	25.9	25.82	28.95	26.71	28.13	24.58	23.02	23.8	22.88	25.56	26.46	MYB
105033110	0	0	0	0.08	0.08	0.05	0	0	0	0	0	0	0	0	0.04	0	0	0	MYB
105033130	44.14	50.15	47.51	46.64	44.65	45.38	37.89	39.36	39.53	48.08	51.2	50.11	39.69	43.79	42.56	33.38	33.61	34.93	MYB
105033230	0	0	0	0	0.07	0	0	0	0	0	0	0	0	0	0	0	0	0	MYB
105033243	0.04	0	0	0	0	0	0	0	0	0	0.04	0	0	0	0	0	0	0	MYB
105033428	6.8	7.74	7.87	3.4	4.22	4.01	2.21	2.13	2.74	7.57	9.24	7.69	22.92	20.97	20.45	3.73	3.94	3.85	MYB
105034135	0	0	0	0	0	0	0	0	0	0	0	0	0	0	0	0	0.06	0	MYB
105034220	18.83	19.72	20.5	19.14	19.51	19.62	26.36	26.55	26.76	20.03	20.75	21.29	20.64	20.15	20.07	26.29	27.58	26.68	MYB
105034252	8.2	9.07	9.08	9.87	9.5	9.75	4.61	5.22	5.28	8.97	9.33	9.1	7.89	8.51	7.44	1.86	1.76	2.41	MYB
105034392	0	0	0	0	0	0	0	0	0	0.2	0	0.1	0	0	0	0	0	0	MYB
105034876	0	0	0	0	0	0	0	0.05	0	0	0	0	0	0	0	0	0	0	MYB
105035060	0.07	0	0	0	0	0	0	0	0	0	0.21	0.07	0	0	0	0.07	0	0.07	MYB
105035329	0	0	0	0	0.06	0	0	0	0	0	0	0	0	0	0	0	0	0	MYB
105035438	10.37	11.31	10.52	9.89	10.83	10.39	14.91	15.89	16.25	10.21	11.39	9.75	11.03	11.12	10.37	15.74	15.23	16.02	MYB
105035724	28.95	28.53	26.2	14.05	14.04	13.52	1.34	1.33	1.14	32.39	32.89	31.74	25.19	25.97	24.53	0.41	0.7	0.7	MYB
105035814	0	0	0	0.12	0.12	0	0.24	0.37	0.74	0.12	0	0	0.12	0	0.12	0.25	0.24	1.08	MYB
105036031	38.98	35.39	35.12	30.54	30.53	30.15	22.77	24.72	22.2	34.73	37.72	34.25	29.34	32.46	31.02	24.25	24.57	24.1	MYB
105036545	0	0	0	0	0	0	0.21	0.07	0	0	0	0	0	0	0.07	0	0	0.07	MYB
105036764	1.7	1.93	1.46	1.12	0.9	1.18	0.06	0.07	0	2.42	1.98	2.24	1.37	1.51	0.91	0	0	0	MYB
105036882	3.61	3.64	3.77	2.39	1.49	1.35	0.3	0.17	0.21	3.31	3.47	3.23	1.59	2.07	1.45	0.07	0	0.1	MYB
105036987	8.84	11.07	10.77	26.62	26.48	26.05	52.96	55.22	52.57	10.17	10.35	10.19	38.61	44.38	40.8	54.26	56.96	57.19	MYB
105037388	0	0	0	0	0	0	0	0	0	0	0	0	0	0.05	0	0	0	0	MYB
105037623	0.15	0.31	0.43	0.15	0.15	0.23	0.44	0.5	0.66	0.25	0.4	0.45	0.15	0	0.3	0.3	0.49	0.59	MYB
105037774	0.11	0.22	0.06	0.16	0.16	0.06	0.05	0.05	0	0.27	0.11	0.22	0.16	0.05	0.05	0	0	0.11	MYB
105038390	7.65	9.35	7.8	5.91	6.06	6.2	5.73	5.52	6.11	10.36	8.71	9.08	5.94	5.34	5.84	5.29	4.92	4.93	MYB
105038411	0.49	0.14	0.44	0.56	0.55	0.86	0.75	0.84	0.85	0.83	0.56	0.63	1.04	0.4	0.55	1.9	0.88	1.78	MYB
105038426	21.43	24.73	25.46	19.52	20.16	19.45	28.04	26.32	25.35	24.55	24.58	24.73	17.96	17.37	18.04	23.38	21.32	20.15	MYB
105038489	0.05	0	0	0	0.05	0	0	0	0	0	0	0	0	0	0	0.11	0.05	0	MYB
105038778	0.19	0.13	0.07	0	0	0	0	0.06	0	0.13	0.06	0.39	0.06	0	0.19	0	0.06	0	MYB
105038790	25.84	27.86	27.54	20.95	18.96	18.68	19.65	20.86	20.94	27.58	27.6	29.05	17.48	16.84	17.23	16.03	17.31	16.45	MYB
105039251	0	0	0	0	0	0	0	0.05	0	0	0	0	0	0	0	0.05	0	0	MYB
105039440	11.53	12.09	12.19	11.32	10.03	10.57	10.82	11.46	10.92	12.51	13.01	11.23	10.24	11.56	13.31	10.29	9.75	10.92	MYB
105039452	1	0.98	1.35	5.14	4.53	4.54	15.17	15.76	13.88	1.21	0.92	1.21	6.96	6.02	6.72	18.72	15.55	15.66	MYB
105039457	2.46	2.18	1.48	4	4.02	3.63	1.99	2.37	3.59	1.82	1.52	1.94	3.01	3.62	3	2.61	1.88	2.32	MYB
105039613	0	0	0	0	0	0	0.1	0.22	0.27	0	0	0	0	0	0.05	0.22	0.16	0.64	MYB
105039705	39.54	43.19	46.8	36.05	39.57	39.84	73.43	69.87	73.21	45.51	44.43	44.87	34.89	35.24	33.44	82.33	83.35	85.41	MYB
105039918	0.62	1.31	0.76	0.52	0.55	0.19	0.11	0.1	0.06	0.59	0.72	0.57	0.31	0.69	0.46	0	0.1	0	MYB
105039969	24.75	25.91	27.11	22.33	22.93	24.95	37.72	39.04	41.63	24.84	25.29	24.5	19.26	18.37	19.35	34.52	36.49	35.31	MYB
105039972	16.96	18.95	20.1	15.86	17.11	18.7	22.22	23.77	26.36	18.74	19.08	18.52	14.79	13.88	14.56	22.6	22.87	22.09	MYB
105039994	0.1	0	0.05	0.46	0.8	0.46	42.07	41.65	40.11	0.31	0.1	0.15	1.37	1.9	1.72	131.63	123.9	122.47	MYB
105040097	0	0	0	0	0	0.15	0	0	0	0.07	0	0	0	0	0	0	0	0	MYB
105040118	3.28	3.02	4.18	5.17	7.08	6.89	7.82	8.88	8.23	3.09	2.64	3.85	6.24	7.4	6.41	1.16	1.36	1.18	MYB
105040469	1.91	2.27	2.1	2.5	2.18	2.6	7.26	7.61	7.47	1.87	1.62	1.82	2.15	2.62	2.49	6.84	6.55	6.74	MYB
105040489	1.18	1.38	1.35	0.92	0.81	0.79	1.93	1.73	2.12	1.82	1.82	1.44	1.27	1.45	1.35	0.95	1.05	0.43	MYB
105040495	0.06	0.23	0.12	0.34	0.28	0.39	0.06	0	0	0.11	0.52	0.06	0.63	0.33	0.74	0.06	0	0.11	MYB
105040532	0.53	0.54	0.28	0	0.07	0.15	0.13	0	0.07	0.53	0.2	0.53	0	0.06	0.13	0.07	0.13	0	MYB
105040719	0.4	0.14	0.43	0	0	0	0	0	0	0.27	0.13	0.13	0	0	0	0	0	0	MYB
105040829	0.17	0.05	0.14	0.17	0.16	0.08	0.02	0.03	0.03	0.12	0.05	0.15	0.25	0.21	0.1	0.17	0.11	0.07	MYB
105041083	0.85	0.54	0.51	0.11	0.31	0.36	0	0	0	1.23	0.75	0.65	0.16	0.15	0.05	0	0.1	0	MYB
105041192	3.34	3.9	3.47	0.14	0	0.16	0.07	0	0.07	4.26	3.79	4.07	0	0.07	0.07	0.22	0	0	MYB
105041231	0	0.06	0.07	0	0.06	0	0.06	0	0	0.06	0	0	0	0	0	0	0	0	MYB
105041706	0.29	0.16	0.43	1.81	2.31	2.18	1.62	1.61	1.58	0.24	0.13	0.19	3.87	3.57	3.73	0.08	0.24	0.08	MYB
105041815	10.85	12.47	12	10.68	10.63	10.59	9.61	9.41	10.53	10.91	12.1	12.34	10.79	10.4	10.9	8.16	8.92	9.02	MYB
105041823	0	0.25	0	0.16	0	0	0.08	0	0.16	0	0.08	0.08	0	0	0.08	0.33	0.32	0.24	MYB
105041824	0	0	0	0	0	0	0.17	0	0.09	0.09	0	0.09	0	0.08	0.17	0.09	0	0	MYB
105041867	0.05	0.11	0	0	0	0.06	0.1	0	0	0	0.11	0.05	0.05	0	0	0.11	0.05	0	MYB
105041906	0.07	0	0	0	0	0.08	0	0	0	0	0	0	0	0	0.07	0	0.27	0.07	MYB
105042228	80.84	60.71	59.42	25.48	21	20.52	1.21	0.2	0.66	58.21	58.33	52.04	11.23	13.75	11.26	0.2	0.32	0.13	MYB
105042862	1.55	2.04	2.29	2.48	1.91	2.9	8.67	9.58	9.46	1.5	1.2	1.25	2.6	2.89	2.85	6.47	5.91	6.09	MYB
105042957	0	0	0	0	0	0	0	0	0	0	0	0	0	0.06	0	0	0	0	MYB
105042961	0	0	0.05	0	0	0	0	0	0	0	0	0	0	0	0	0	0	0.05	MYB
105043012	5.85	6.86	6.35	5.76	5.29	5.43	5.7	5.07	5.26	5.68	6.21	5.99	5.91	5.83	5.82	3.5	3.75	3.33	MYB
105043192	0.09	0	0.1	0	0	0	0	0	0.09	0	0	0.09	0	0	0	0	0	0	MYB
105043254	42.68	44.74	45.15	30.08	30.25	30.01	4.3	4.74	4.03	41.21	40.62	37.69	15.8	14.98	14.41	3.53	4.2	3.69	MYB
105043316	4.31	5.08	5.58	4.87	4.85	4.36	4.64	4.39	4.13	4.68	5.19	4.48	4.64	5.1	4.76	5.59	6.29	4.71	MYB
105043438	0.06	0.12	0.12	0	0	0.06	0	0	0	0.07	0.06	0.06	0	0	0.07	0.11	0	0	MYB
105043439	0	0	0	0	0	0	0	0	0	0	0	0	0.06	0	0	0.13	0	0	MYB
105043705	0	0	0	0	0.11	0.13	0.06	0.11	0.06	0	0	0	0	0	0	0.06	0.06	0	MYB
105043749	74.83	61.88	63.69	38.82	40.58	33.91	47.59	48.12	45.51	65.91	68.66	64.74	31.23	34.96	31.79	46.26	44.29	42.6	MYB
105044011	6.93	7.99	7.2	7.36	6.92	7.28	7.12	8.2	6.98	7.79	7.33	8.36	7.43	6.95	6.77	6.93	6.87	7.27	MYB
105044046	16.44	13.02	13.14	2.03	1.48	2.11	7.36	9.45	8.83	16.09	18.18	18.73	2.37	1.66	1.58	77.81	79.49	75.7	MYB
105044321	0	0	0	0	0	0	5.23	5.88	5.62	0	0	0	0	0.05	0.06	10.59	9.29	10.76	MYB
105044389	4.32	4.49	4.42	2.47	2.38	2.68	16.61	17.1	16.67	4.33	4.69	5.06	2.47	2.35	2.76	47.84	44.23	45.55	MYB
105044477	2.12	2.06	2.1	1.45	1.55	1.63	0.11	0.07	0.07	4.12	4.45	4.41	0.86	1.01	1.04	0	0	0	MYB
105044566	2.46	1.59	1.95	0.67	0.31	0.09	0.23	0.27	0.28	2.55	2.6	2.76	0.27	0.37	0.16	0.08	0	0	MYB
105044622	12.6	13.6	13.59	12.29	11.31	12.12	15.39	15.88	16.33	13.45	12.99	13.11	11.02	9.99	10.13	16.92	17.07	15.35	MYB
105044667	0.05	0	0.05	0	0	0	0.05	0	0.21	0	0	0	0.05	0.1	0	0.52	0.35	0.56	MYB
105044915	11.34	8.45	10.08	11.55	11.17	12.37	0.66	0.9	0.97	9.9	7.22	9.59	8.24	6.4	6.68	0.04	0.08	0	MYB
105044973	3.89	3.96	2.63	0.83	1.24	0.99	7.02	6.72	6.18	4.24	3.92	3.43	2.72	3.13	3.44	15.29	14.94	14.03	MYB
105045069	1.09	0.82	0.73	1.58	1.62	1.55	1.8	1.73	2.29	0.65	1.26	1.01	2.01	2.01	2	2.11	2.52	1.91	MYB
105045371	0	0	0	0	0	0	0	0	0	0	0	0	0	0.18	0	0.19	0	0	MYB
105045509	131.81	144.69	146.64	127.06	130.24	133.61	98.02	104.17	104.53	143.39	142.46	143.75	93.97	87.16	91.11	133.97	142.21	145.03	MYB
105045647	41.35	48.01	46.72	41.5	42.54	41.06	28.27	29.43	28.06	46.05	44.76	44.7	38.74	38.28	41.76	20.36	21.77	21.53	MYB
105045660	8.33	8.82	8.51	5	4.07	4.66	0.21	0.22	0.26	9.36	9.74	10.49	5.64	4.6	5.25	0.04	0.04	0.04	MYB
105045662	5.79	5.63	5.25	7.17	6.45	7.59	7.57	8.41	9.37	6.55	6.49	6.15	7.39	6.54	6.9	7.17	7.32	8.42	MYB
105045725	0.14	0.44	0.38	1.38	1.23	1.47	1.72	1.56	1.64	0.35	0.35	0.48	0.65	0.52	0.76	0.44	0.07	0.21	MYB
105045854	0	0.1	0	0	0	0	0	0	0	0	0	0	0.1	0	0	0	0	0	MYB
105046084	0	0.16	0.2	0.16	0.03	0	2.54	2.14	2.84	0.03	0.19	0.13	0.22	0.18	0.25	3.53	3.43	2.76	MYB
105046145	2.61	2.4	2.34	4.08	4.73	4.4	19.55	19.63	16.85	2.22	2.06	2.39	4.87	4.62	4.3	6.53	6.85	7.23	MYB
105046273	9.95	10.2	9.74	12.43	11.32	11.45	31.16	30.49	32.19	12.34	11.46	11.24	12.33	12.95	12.51	30.75	32.79	30.59	MYB
105046315	16.49	17.64	16.35	10.38	9.6	10.1	19.1	17.61	18.11	17.82	18.34	17.75	10.46	9.98	10.55	13.23	12.73	13.29	MYB
105046378	12.39	13.08	12.04	11.67	11.84	10.99	9.64	10.51	11.03	12.54	14.1	10.49	11.86	12.18	13.3	9.01	10.35	10.79	MYB
105046527	0.51	0.39	0.54	0.15	0.15	0.2	0.17	0.12	0.03	0.45	0.66	0.27	0.18	0.2	0.12	0.03	0.03	0	MYB
105046701	12.17	12.13	13.04	15	16.75	15.46	19.99	17.75	19.78	12.11	13.4	12.33	14.84	15.95	15.07	15.44	14.79	14.93	MYB
105046710	2.85	2.53	2.74	2.47	3.28	2.52	1.26	2.18	1.13	2.81	2.46	2.51	4.44	5.2	5.36	0.49	0.7	0.44	MYB
105046813	0.05	0	0	0.05	0	0	0	0	0	0.09	0	0	0.05	0	0	0	0.05	0.05	MYB
105046829	1.04	1.3	1.35	1.82	2.36	2.18	0.32	0.74	0.45	1.04	0.92	1.32	1.86	2.13	1.89	0	0.09	0	MYB
105047026	3.99	3.58	4.45	0.1	0.33	0.49	0	0	0	4.1	4.46	3.79	0.34	0.42	0.19	0	0	0	MYB
105047305	0	0	0	0	0	0	0	0.06	0.06	0	0	0	0.11	0	0	0	0	0	MYB
105047566	10.96	8.95	9.75	2.5	1.6	2.37	0	0	0	12.78	11.67	11.05	5.25	5.62	4.77	0	0	0	MYB
105048018	14.09	13.93	13.05	11.18	12.85	13.95	0.1	0	0.05	15	14.59	13.34	10.27	8.82	8.71	0	0	0	MYB
105048057	0.39	0.06	0.3	0.06	0	0.06	0	0	0	0.45	0.28	0.62	0	0.05	0	0	0	0.05	MYB
105048058	17.39	16.88	16.12	57.34	54.14	50.45	107.79	103.67	101.58	19.49	17.27	17.25	63.43	72.55	64.32	89.17	93.2	96.82	MYB
105048234	0	0	0	0	0	0	0	0	0	0	0	0	0	0.08	0	0	0	0	MYB
105048294	1.29	1.91	1.83	1.78	1.65	1.8	6.41	6.27	7.27	1.77	1.75	1.74	3.03	2.26	2.38	6.8	6.93	6.81	MYB
105048425	5.88	4.8	5.16	3.48	4.01	3.3	3.41	2.39	2.86	4.62	4.99	4.85	3.06	2.61	3.05	11.26	10.22	9.26	MYB
105048449	8.31	5.49	4.38	0.13	0	0	0.26	0.47	0.41	6.72	5.83	6.17	0	0.13	0.07	0	0.07	0.13	MYB
105048503	0	0	0	0	0	0	0	0	0	0	0	0	0	0	0.06	0	0	0.06	MYB
105048579	0.73	0.82	0.8	1	1.22	1.47	0.53	0.52	0.56	0.5	0.58	0.61	1.73	1.75	1.87	0.13	0.33	0.1	MYB
105048630	0	0	0	0	0	0	0	0	0	0	0	0	0	0	0	0	0.06	0	MYB
105048799	0.2	0.3	0.21	0.3	0.34	0.5	0	0	0	0.05	0.15	0.15	0.25	0.24	0.1	0	0	0	MYB
105048809	0.11	0.18	0.19	0.07	0.04	0	0	0	0	0.07	0.11	0.11	0.11	0.03	0	0	0	0	MYB
105049431	0	0	0	0	0	0	0	0	0.19	0	0	0	0	0	0	0	0	0	MYB
105049977	0	0	0.04	0.04	0.04	0.05	0.04	0	0	0	0	0.04	0.04	0.04	0	0	0	0	MYB
105050171	179.7	182.39	192.67	113.05	101.97	105.82	111.87	102.65	95.23	226.1	223.24	214.56	188.28	185.65	180.27	177.72	145.34	141.01	MYB
105050205	12.28	12.35	14.2	19.75	19.16	19.36	5.4	5.94	5.68	12.06	12.81	12.88	17.23	16.35	18.13	7.25	6.05	5.23	MYB
105050481	0	0	0.03	0.02	0.08	0.09	0.99	1.36	0.79	0.03	0	0.03	0.26	0.15	0.16	5.98	5.26	5.07	MYB
105050727	8.14	8.59	9.1	7.96	7.91	8.18	7.68	7.1	7.7	8.82	9.82	9.52	7.87	6.6	7.58	6.5	5.93	6	MYB
105050940	0.17	0.06	0.12	0.17	0.06	0.13	0.17	0.23	0	0	0.35	0.06	0	0.22	0.11	0.12	0.11	0	MYB
105051089	0	0	0.03	0.03	0	0	0.1	0.1	0	0	0.07	0.13	0	0.06	0.07	0	0	0	MYB
105051753	0.1	0.2	0.1	0	0.05	0.11	0.05	0.14	0.1	0.05	0	0.1	0	0.05	0.05	0.05	0	0	MYB
105051820	5.19	5.49	6.29	7.8	7.11	8.81	3.6	3.41	3.73	5.88	6.91	6.11	9.53	10.02	10.7	2.12	1.95	1.69	MYB
105051841	1.15	0.91	1.22	1.16	1.82	1.73	0.68	0.96	0.71	1.02	1.22	1.48	1.34	2.15	1.14	0.97	0.62	0.38	MYB
105051919	15.77	15.91	16.4	13.01	13.58	12.1	5.5	6.03	6.71	18.48	17.38	15.51	9.67	9.52	10.79	3.5	4.88	4.16	MYB
105052148	13.78	15.1	13.25	5.67	5.97	6.6	7.22	7.44	8.06	13.02	16.65	13.57	5.71	6.17	4.53	5.3	5.33	6.09	MYB
105052173	0	0	0	0	0.13	0.08	0	0	0	0	0.07	0	0.13	0	0.07	0	0	0	MYB
105052225	4.32	4.93	5.06	3.94	4.33	5.01	8.02	8.18	8.71	4.23	5.07	4.78	4.79	4.9	4.91	6.72	7.82	8.09	MYB
105052226	6.7	7.13	6.98	1.37	1.42	1.61	0.6	0.59	0.59	8.62	7.57	8.87	4.55	5.43	6.47	0.22	0.22	0.18	MYB
105052235	14.07	16.25	16.34	19.81	21.42	19.77	12.32	11.89	11.23	15.67	16.49	16.58	19.63	19.31	18.88	6.22	6.08	5.92	MYB
105052363	0.1	0.03	0.07	0.06	0.03	0.18	2.29	2.32	2.19	0.06	0.03	0.13	0.16	0.06	0.16	0.52	0.5	0.7	MYB
105052376	0	0	0	0.2	0.29	0.22	13.19	14.19	14.04	0	0	0	0.68	0.42	0.58	16.33	16.81	15.29	MYB
105052623	36.05	45.65	44.3	30.82	33.21	32.71	41.77	45.02	44.47	44.82	42.51	44.64	27.36	26.59	28.39	31.64	34.21	34.54	MYB
105052782	0	0	0	0	0	0	0	0	0	0	0	0	0	0	0	0.11	0	0	MYB
105052936	0.15	0.1	0.27	0.05	0.15	0	0.54	0.45	0.56	0.1	0.1	0.1	0.05	0.05	0.25	0.91	0.35	0.3	MYB
105053102	0.36	0.18	0	0.18	0.29	0.34	0	0	0.12	0.54	0.54	0.3	0.18	0.34	0.42	0	0	0	MYB
105053103	0.05	0.05	0	0.16	0.32	0.18	0.05	0.05	0.05	0.05	0.16	0.16	0.48	0.26	0.21	0	0.05	0	MYB
105053107	19.56	22.78	23.54	21.71	22.52	21.59	16.12	14.25	15.76	21.99	20.64	21.73	19.62	19.18	19.01	11.75	11.85	12.12	MYB
105053200	0.53	0.18	0.25	0.29	0.34	0	0.74	0.53	0.95	0.35	0.18	0.65	0.18	0.28	0.12	0.06	0.06	0.17	MYB
105053760	0	0	0	0	0	0	0	0	0.19	0	0	0	0	0	0.09	4.4	3.88	4.1	MYB
105053827	0.27	0.09	0.15	0.18	0.27	0.21	0.36	0.09	0.19	0.23	0.51	0.28	0	0.09	0.18	1.15	1.52	1.36	MYB
105053837	0	0	0	0	0	0	0	0.06	0	0	0	0	0	0	0	0.17	0.28	0.34	MYB
105053972	5.77	6.1	5.26	4.9	4.69	5.15	9.71	9.52	8.1	7.4	6.44	6.04	4.72	3.93	4.89	7.35	9.74	8.77	MYB
105054112	0	0	0	0	0	0	0.57	0.47	0.48	0	0	0.06	0	0.06	0	2.83	2.57	2.54	MYB
105054331	0	0.06	0.06	0.06	0	0.06	0	0	0.06	0.11	0	0	0	0	0	0	0	0	MYB
105054495	0	0	0	0	0	0	0	0	0	0	0.07	0	0	0	0.07	0	0	0	MYB
105054576	0.12	0.24	0.25	0.06	0.52	0.27	0.17	0.06	0.18	0.29	0.18	0.12	0.23	0.28	0.18	0.12	0.06	0.35	MYB
105054743	0	0.05	0	0	0	0	0	0	0	0	0	0	0	0.05	0	0	0	0	MYB
105054760	59.05	55.59	55.98	53.03	49.12	52.45	76.75	80.73	78.11	54.89	58.8	56.08	47.68	52.61	50.18	62.88	67.42	62.22	MYB
105054905	11.13	12.17	12.47	12.74	13.22	13.93	6.53	7.31	7.22	13.26	13.57	12.51	10.55	10.28	10.17	4.57	5.34	4.83	MYB
105054949	212.77	237.56	238.31	156.88	159.09	163.91	70.78	66.89	72.07	239.01	230.56	234.04	115.55	119.2	115.4	52.74	60.63	56.79	MYB
105054972	14.15	15.08	16.11	12.18	12.28	12.17	9.76	9.48	8.19	15.47	15.77	16.11	10.46	10.72	10.24	4.9	4.5	4.67	MYB
105055088	5.96	3.63	4.31	3.4	4.16	2.43	17.25	16.32	14.29	6.2	5.82	4.58	3.07	3.36	2.88	24.98	24.2	22.67	MYB
105055259	46.27	49.27	49.39	20.45	21.19	20.81	5.93	4.87	5.77	52.87	50.53	51.12	14.02	13.37	12.88	14.46	15.69	15.13	MYB
105055455	21.38	22.16	23.61	19.67	19.23	17.15	19.21	20.31	19.06	24.67	23.3	23.44	16.72	17.23	19.42	11.5	12.19	11.6	MYB
105055559	0	0	0	0	0	0.06	0.05	0	0	0	0	0.11	0	0	0.05	0.05	0.1	0.37	MYB
105055678	6.47	5.69	6.35	2.04	1.64	1.86	1.57	1.26	1.42	6.53	6.69	6.2	10.06	9.64	9.69	1.6	2.43	1.75	MYB
105055876	0	0.08	0	0.08	0.08	0	0.08	0	0.17	0	0	0.08	0.08	0	0	0	0	0	MYB
105055948	8.32	8.96	9.45	8.07	8.98	9.3	10.09	10.63	9.56	9.44	9.49	9.45	8.67	8.76	8.75	12.13	10.6	12.13	MYB
105056223	0	0	0.04	0	0.04	0	0	0	0	0	0	0	0.08	0.08	0.2	0.04	0	0.04	MYB
105056239	18.33	21.46	22.45	15.25	15.79	14.98	18.46	19.4	19.96	21.88	20.99	20.87	13.43	13.66	14.52	15.52	16.9	15.37	MYB
105056443	0.08	0.16	0.08	0	0	0.18	0	0	0	0.08	0.16	0.08	0	0	0	0	0	0	MYB
105056444	0.08	0	0.09	0	0	0	0	0	0	0	0.08	0.08	0	0	0	0	0	0	MYB
105056584	0	0	0	0.05	0.05	0.04	55.31	59.32	54.49	0	0.05	0.09	0.19	0.31	0.05	50.68	59.71	58.05	MYB
105056637	0	0	0	0	0	0	0	0	0	0.05	0	0	0	0	0	0	0	0	MYB
105056925	4.68	5.61	5.6	5.33	6.13	5.99	10.51	11.2	10.64	5.46	5.53	5.47	6.84	6.46	5.72	14.28	13.89	14.7	MYB
105056992	3.94	2.71	2.82	0.88	1.01	0.97	0.07	0	0	4	2.77	3.25	0.94	0.89	1.07	0.07	0	0	MYB
105057083	21.84	23.55	24.4	20.43	23.01	22.95	27.67	29.49	30.05	24.99	23.96	24.08	19.67	19.74	19.85	23.43	22.99	24.05	MYB
105057121	1.03	0.99	0.79	1.22	0.68	0.65	0.22	0.52	0.06	0.98	0.87	1.04	1.67	2.04	2.46	0.06	0.11	0.11	MYB
105057270	12.57	11.91	11.44	13.13	12.24	13.27	27.21	27.34	26.67	15.35	12.67	14.75	13.95	13.7	13	12.31	11.75	11.8	MYB
105057307	0.2	0.3	0.37	0.6	0.78	0.45	21.93	21.73	21.48	0.3	0.35	0.35	1.29	1.43	2.18	58.56	51.6	51.7	MYB
105057407	0	0.05	0	0	0	0	0	0	0	0	0	0	0	0	0	0	0	0	MYB
105057904	0.23	0.28	0.48	0.64	0.36	0.46	0.18	0	0	0.55	0.5	0.32	0.45	0.65	0.41	0	0	0	MYB
105058289	0	0	0	0.04	0.04	0.14	0.04	0	0	0	0.04	0.04	0.12	0.27	0.08	0	0.08	0.08	MYB
105058320	0	0	0	0	0	0	0	0	0	0	0.04	0.04	0	0	0	0	0	0	MYB
105058421	0	0.09	0.05	0.14	0.13	0.26	0.18	0.27	0.32	0.14	0.05	0	0.36	0.48	0.45	0.14	0.27	0.27	MYB
105058553	0.04	0.2	0.38	0.12	0.04	0.04	0.08	0.04	0.16	0.08	0.08	0.2	0.08	0.11	0.04	0.2	0.23	0.27	MYB
105058564	10.36	12.63	11.5	25.49	25.3	22.93	1.5	1.42	1.8	10.64	10.38	11.2	37.43	36.88	36.66	0.06	0	0.03	MYB
105058663	0.37	0.33	0.05	0.09	0.05	0.16	0.14	0.14	0	0.28	0.33	0.28	0.23	0.09	0.14	0	0	0	MYB
105058750	0.13	0.05	0.4	0.16	0.16	0.06	0.08	0.08	0	0.27	0.05	0.16	0.16	0.39	0.11	0	0	0.08	MYB
105058783	0	0.04	0	2.04	2.06	1.52	1.52	1.68	1.92	0	0.04	0	4.2	4.52	4.11	0.64	0.82	0.75	MYB
105058870	11.33	12.56	12.44	8	7.07	7.88	12.15	12.05	12.5	12.62	12.43	11.94	5.34	5.08	4.72	17.2	17.96	19.79	MYB
105059014	2.06	1.98	2.12	2.52	2.21	1.82	1.22	1.25	1.36	2.59	2.46	1.74	1.47	1.46	1.6	0.98	1.06	0.96	MYB
105059234	0	0	0	0.04	0	0	0	0	0	0	0.12	0	0	0	0	0.04	0	0	MYB
105059291	16.46	17.34	19	21.18	23.67	20.54	20.37	26.2	25.22	17.49	18.76	19.31	20.94	23.13	22.29	15.63	14.8	16.28	MYB
105059464	15.22	15.44	13.84	14.97	14.19	13.32	19.57	18.47	19.12	15.91	16.49	12.55	16.35	20.93	18.68	18.51	18.12	17.93	MYB
105059478	0	0	0	0	0	0	0	0	0	0	0	0	0	0	0	0	0	0.06	MYB
105059523	54.05	58.92	57.39	38.34	35.7	33.95	23.76	23.26	24.26	60.78	60.32	57.64	26.05	26.29	27.06	27.06	28.76	30.44	MYB
105059546	97.03	104.36	101.59	108.8	112.85	114.99	43.05	44.32	42.44	103.77	100.99	97.93	83.58	84.46	82.95	23.98	25.81	26.43	MYB
105059572	5.84	6.56	5.25	5.11	4.97	6.21	6.32	6.24	6.04	4.67	5.17	5.5	4.96	5.1	4.99	10.2	7.62	6.99	MYB
105059635	1.87	1.56	1.06	3.63	3.48	2.34	0.13	0.07	0.07	1.2	0.87	1.08	1.93	1.86	1.73	0	0	0	MYB
105059740	1.61	1.61	1.74	0.72	1.22	1.28	1.69	2.12	2.09	2.14	1.8	1.56	1.4	0.7	0.79	0.38	0.59	0.58	MYB
105059778	0	0	0	0.16	0.1	0.06	0.2	0.31	0.37	0	0	0.05	0.1	0.15	0.1	0.21	0.1	0.15	MYB
105059783	0.04	0.04	0	0	0.04	0	0	0.07	0.09	0	0	0	0.09	0.07	0.15	0.09	0.07	0	MYB
105060070	0.05	0.05	0	0.05	0.15	0	2.76	2.27	2.46	0	0.05	0.1	0.25	0.48	0.25	1.73	1.97	1.59	MYB
105060999	23.58	22.03	23.87	7.68	6.85	6.26	58.04	53.05	45.26	28.12	27.11	28.18	27.36	27.02	25.87	72.68	49.45	50.83	MYB
105061133	1.91	1.78	1.69	0.32	0.47	0.54	0.31	0.43	0.27	1.7	1.55	2.35	0.74	0.36	0.26	0.27	0.1	0	MYB
105061221	0	0	0	0	0	0	0.22	0.28	0.11	0	0	0	0.06	0.05	0.11	0.11	0.11	0.06	MYB
105061234	17.47	15.25	18.12	13.43	11.85	12.27	9.88	9.12	9.01	18.39	17.71	18.95	12.13	10.73	11.17	7.59	6.31	6.57	MYB
105061367	1	0.69	0.48	1.64	1.47	1.33	0.88	1.04	0.55	1.13	0.68	0.87	1.31	1.65	1.35	0.64	0.58	0.94	MYB
105061441	0.14	0	0	0	0.07	0	0.07	0	0.15	0.28	0.07	0.14	0.35	0.33	0.42	0.07	0	0.07	MYB
105061460	0.67	0.43	0.9	1.11	1	0.86	20.17	25.26	19.87	0.76	0.43	0.76	1.94	1.46	1.35	57.88	45.32	41.84	MYB
105061561	9.04	9	10.09	10.51	11.31	11.04	14.28	13.89	15.82	11.46	10.09	10.85	10.68	10.11	10.33	14.03	12.13	13.99	MYB
109504900	0	0	0	0	0	0	0	0	0	0	0.05	0	0	0	0	0	0	0	MYB
114913049	0	0.12	0	0	0	0	0	0	0	0	0	0	0	0	0	0	0	0	MYB
BGI_novel_G000272	1.6	1.76	1.43	0.38	0.09	0.21	0.19	0.63	0.6	1.72	1.45	1.74	0	0.2	0.1	0.43	0.17	0.26	MYB
BGI_novel_G001300	4.72	5.5	5.54	4.62	4.99	4.93	2.65	2.86	2.95	5.68	5.66	4.9	6.2	6.01	6.1	2.29	2.53	2.2	MYB
BGI_novel_G001924	4.21	4.96	6.22	5.01	3.41	5	3.8	4.68	4.5	4.96	4.15	3.59	4.88	4.07	4.32	4.28	3.48	2.45	MYB
105031949	0	0	0	0	0	0	0	0	0	0	0	0.04	0	0	0	0.08	0	0	NAC
105032026	0.06	0.18	0	0.06	0.06	0.07	0.23	0.12	0.12	0.06	0.18	0.12	0	0.12	0	1.03	1.06	0.95	NAC
105032232	0	0	0	0	0	0	0	0	0	0	0	0	0	0	0	0	0.06	0	NAC
105032915	0.42	0.64	0.73	1.38	1.24	1.25	0.1	0.05	0.05	0.53	0.69	0.27	1.42	1.11	1	0.11	0.05	0.31	NAC
105033099	0	0.04	0.05	0.09	0.04	0.05	0	0	0	0.04	0	0	0	0	0	0	0	0	NAC
105033492	0	0	0	0	0.04	0	0	0	0.02	0	0	0	0.02	0	0	0.02	0	0	NAC
105033559	0	0.04	0.09	0	0	0.14	2.19	1.79	2.33	0.04	0	0	0.12	0.04	0	4.4	3.42	3.74	NAC
105033624	0.83	1.12	0.88	0	0.27	0.1	0	0	0.05	1.24	0.97	1.02	0.23	0.04	0	0.23	0.09	0.09	NAC
105034190	0.59	0.54	0.74	0.93	0.66	1.08	2.41	2.16	1.94	0.82	1.16	0.74	1.01	1.26	0.98	2.17	2.09	1.75	NAC
105034281	1.82	2.51	2.12	2.37	1.9	2.92	10.25	13.25	11.51	3.29	3.49	3.31	2.23	2.14	1.64	19.43	20.68	20.58	NAC
105034611	0	0	0	0.05	0	0	0	0	0	0	0	0	0	0	0	0	0	0	NAC
105034728	0.04	0	0	0	0	0	0	0	0	0	0	0	0	0	0	0.12	0	0	NAC
105034812	0.32	0.11	0.28	0.48	0.26	0.36	0.88	0.48	0.54	0.48	0.27	0.59	0.32	0.61	0.26	0.64	0.93	0.83	NAC
105034962	0	0	0	0	0	0	0	0	0	0	0.12	0.06	0	0.06	0	0	0	0.06	NAC
105035080	0	0	0	0.05	0	0.06	0.08	0.08	0	0	0	0	0.03	0.02	0.03	0.03	0.03	0.03	NAC
105035345	0.84	0.9	0.85	0.97	1.17	0.78	3.53	4.44	4.5	0.87	1.22	0.87	0.67	0.7	0.51	4.61	5.17	5.15	NAC
105035736	5.04	6.51	6.89	6.79	7.49	6.95	2.92	3.74	3.32	6.27	6.32	5.94	7.15	6.99	6.38	2.62	2.83	3.38	NAC
105035739	0	0	0	0	0	0	0	0	0	0	0.07	0	0	0	0	0	0	0	NAC
105035866	3.87	4.56	4.42	9.24	9.17	9.48	10.86	10.46	10.93	4.79	4.23	5.14	11.8	10.48	12.06	5.39	6.24	6.2	NAC
105036290	0.74	0.27	0.62	0.37	0.26	0.3	0.72	0.69	0.43	0.37	0.43	0.53	0.53	0.25	0.32	0.64	0.67	0.52	NAC
105036710	27.94	24.4	22.94	5.04	5.3	5.43	1.51	1.37	1.15	24.92	24.99	26.42	10.69	11.61	10.61	13.24	11.54	11.92	NAC
105037120	78.44	65.51	69.98	37.59	36.77	36.87	56.8	55.23	49.26	66.2	70.49	66.15	52.56	53.79	51.29	58.76	44.79	49.54	NAC
105037260	0.11	0.15	0.27	0	0.03	0.03	0.03	0	0	0.26	0.29	0.03	0.11	0.03	0.14	0.03	0.06	0	NAC
105037547	0	0	0	0	0	0	0	0	0	0.08	0	0	0	0	0	0	0	0	NAC
105037721	29.12	30.99	30.85	50.08	52.6	51.96	119.99	126.4	126.16	29.01	28.54	31.44	60.29	57.71	62.98	100.03	107.79	107.61	NAC
105037968	0	0	0	0.11	0.16	0.18	0	0.16	0.22	0.05	0.05	0	0.05	0.05	0.05	0.38	0.16	0.21	NAC
105038270	0	0.07	0.07	0	0.07	0	0.07	0	0	0	0.07	0.07	0.07	0	0	0	0	0	NAC
105038428	15.18	13.66	14.46	12.91	12.76	11.36	87.63	87.3	81.82	15.25	16.81	16.15	29.02	28.92	28.71	218.75	190.2	183.57	NAC
105038484	9.57	8.54	9.18	8.94	8.49	8.32	0	0	0.24	8.07	8.07	6.77	6.81	6.7	6.47	0.08	0.08	0.16	NAC
105038564	0.38	0	0	0	0	0	0.08	0	0	0	0	0	0	0	0	0	0	0	NAC
105038579	21.25	26.85	20.66	5.18	6.89	6.45	0	0.14	0.05	23.83	27.18	23.51	6.58	6.64	5.26	0	0	0	NAC
105038777	0.67	0.49	0.51	0.64	0.87	0.59	1.41	1.37	1.36	0.56	0.6	0.64	0.3	0.64	0.96	1.27	0.91	1.03	NAC
105039412	0	0	0	0	0.21	0.12	0.05	0	0	0	0	0	0	0.1	0.16	0	0	0	NAC
105040508	0.35	0.39	0.44	0.28	0.21	0.16	0.55	0.52	0.36	0.84	0.35	0.39	0.21	0.13	0.24	0.67	0.34	0.45	NAC
105040939	0	0	0.04	0	0	0	0	0	0	0	0	0	0	0	0	0	0	0	NAC
105041085	15.67	15.94	16.5	15.74	14.63	15.29	14.39	14.09	14.79	16.36	15.86	16.55	15.09	13.49	13.93	10.99	11.19	10.39	NAC
105041210	0	0	0	0	0	0	0	0	0	0	0	0	0	0.05	0	0.16	0.25	0.1	NAC
105041759	2.52	2.69	2.75	3.7	2.95	3.1	0.66	0.31	0.79	2.43	2.55	3.13	1.29	1.49	1.55	0.47	0.15	0.32	NAC
105041870	0	0	0.06	0.06	0.05	0	0.11	0.05	0	0	0.06	0	0.38	0.05	0.16	0	0.05	0.11	NAC
105042635	4.18	4.52	4.25	3.51	4.27	4.87	0.34	0.13	0.4	4.45	5.12	5.27	5.99	6.3	5.55	0.04	0.13	0.04	NAC
105043241	15.08	15.01	15.45	16.81	17.47	16.12	21.6	20.36	22.74	13.77	14.02	15.35	15.7	18.05	16.96	15.6	16.88	15.48	NAC
105043346	0	0	0	0.13	0.18	0.07	0	0.12	0.06	0.06	0	0	0.25	0.18	0.12	0	0	0.06	NAC
105043459	1.76	1.49	1.99	1.07	1.22	1.29	0.07	0.07	0.15	1.91	1.74	2.3	1.06	0.81	0.95	0.33	0.32	0.4	NAC
105043851	5.8	5.53	6.13	16.82	15.05	17.5	17.61	19.37	18.66	7.54	7.4	7.64	24.45	26.14	25.58	14.24	16.65	15.25	NAC
105044790	147.33	157.77	164.48	221.66	226.9	231.4	527.65	510.1	482.12	183.24	171.37	172.54	204.73	210.86	210.84	353.78	323.03	315.14	NAC
105044900	27.93	23.51	27.66	21.06	20.04	18.6	11.19	9.13	8.87	27	28.7	25.34	48.73	49.94	49.06	49.38	44.23	42.51	NAC
105044904	0.17	0.25	0.4	0.13	0.33	0.38	65.76	65.53	65.32	0.46	0.34	0.38	0.54	0.52	0.37	309.91	340.54	337.07	NAC
105044906	1.07	0.92	0.81	0.24	0.31	0.28	10.32	10.27	11.8	0.67	0.86	0.54	0.81	0.6	0.78	15.12	16.18	15.37	NAC
105046069	14.3	12.76	13.82	11.29	11.94	11.54	10.55	10.7	10.61	13.41	13.15	12.01	41.82	44.36	41.97	37.22	37.41	36.73	NAC
105046073	17.29	18.12	18.31	93.63	90	87.18	247.77	242.27	240.15	18.49	20.57	19.65	83.2	91.7	84.15	556.66	578.86	584.07	NAC
105046075	0	0.05	0.05	0	0	0	1.14	0.49	0.68	0.13	0	0	0.09	0.13	0.27	1.71	1.93	2.26	NAC
105046745	0.05	0.16	0.06	0.05	0.2	0.06	7.76	6.62	7.24	0	0.05	0	0.05	0	0	6.61	7.74	6.83	NAC
105047002	52.46	58.8	59	104.71	100.12	103.54	261.01	236.5	225.19	63.37	59.08	59.48	126.94	130.5	118.88	309.86	271.07	270.63	NAC
105047003	8.43	9.32	9.34	2.82	3.25	3.28	130.65	122.21	118.4	10.26	10.58	9.86	7.8	6.9	6.6	903.45	810.99	799.2	NAC
105047259	0.04	0.04	0.21	0.04	0.04	0.04	0	0.12	0.08	0.08	0.16	0.04	0.12	0	0.04	0	0.04	0.15	NAC
105048021	0.28	0.44	0.63	0.26	0.08	0.23	0.48	0.61	0.41	0.59	0.62	0.49	0.29	0.22	0.26	0.34	0.36	0.45	NAC
105048369	0.03	0	0	0	0	0	0.35	0.63	0.52	0.06	0	0.06	0.18	0.09	0	0.06	0	0.03	NAC
105048435	0	0	0	0	0	0	0.05	0.05	0	0.05	0	0	0	0	0	0.25	0.29	0.2	NAC
105049070	2.16	1.89	1.15	1.8	1.58	1.28	34.01	34.25	30.87	0.96	1.38	1.3	2.27	1.55	2.25	23.37	25.78	22.78	NAC
105049161	0	0	0.16	0	0.08	0	0.07	0.15	0	0.08	0.23	0.15	0	0	0	0	0	0.08	NAC
105049263	0.41	0.21	0.8	0.28	0.37	0.39	0.63	0.21	0.56	0.21	0.55	0.21	0.34	0.52	0.31	0.45	0.87	0.61	NAC
105049308	0.05	0	0	0	0	0	0.09	0	0	0	0	0	0	0	0	0.05	0.14	0	NAC
105049524	168.14	186.9	193.93	153.98	151.5	149.51	254.26	257.03	248.05	194.87	192.17	190.84	133.92	131.19	127.67	268.38	262.58	254.54	NAC
105050083	0.4	0.2	0.42	0	0	0	0.13	0.2	0.13	0.2	0.67	0.73	0	0	0	0.13	0.13	0.07	NAC
105050870	0.06	0.04	0	0.04	0	0	0	0	0.04	0.04	0.28	0	0	0	0	0.04	0.06	0	NAC
105051041	16.84	17.26	19.61	18.55	18.24	18.61	195.69	207.2	217.12	21.26	23.63	23.2	22.1	22.26	20.88	259.21	283.42	282.53	NAC
105051542	7.1	6.86	6.82	7.93	6.38	6.02	0.38	0.47	0.5	6.79	7.15	7.1	5.16	5.38	6.25	0.05	0.03	0.05	NAC
105051763	13.19	9.3	9.45	8.78	7.74	8.41	5.94	5.35	5.5	9.97	9.3	7.92	8.55	8.72	8.35	1.8	2.23	1.58	NAC
105051813	29.81	28.46	31.22	7.49	6.67	6.9	7.7	6.3	6.4	28.84	33.95	33.08	12.58	14.26	13	2.55	2.87	2.77	NAC
105051873	2.84	3.19	2.7	4.24	4.73	4.95	0.04	0.08	0.04	3.36	3.2	3.65	3.16	3.4	3.51	0	0	0	NAC
105052103	2.44	2.36	2.53	0.94	1.19	1	0.09	0.27	0.39	1.59	2.24	1.59	3.84	3.9	2.88	0.11	0.38	0.05	NAC
105052358	12.97	10.66	12.16	6.85	6.18	6.8	8.46	7.87	8.19	13.7	13.59	14.22	12.33	12.79	13.61	14.37	13.78	13.59	NAC
105052359	1.22	1.19	1.05	0.05	0.22	0.05	285.46	289.92	272.78	1.89	1.45	0.77	0.4	0.6	0.31	505.37	549.62	544.52	NAC
105052360	0.1	0.21	0.13	0.16	0.15	0.06	2.79	2.39	2.31	0.25	0.26	0.21	0.31	0.36	0.34	2.06	2.89	2.08	NAC
105052904	30.08	32.65	29.47	28.54	27.64	26.6	31.45	31.65	32.17	33.23	30.54	31.6	25.62	27.12	26.1	24.72	23.8	25.67	NAC
105053225	11.57	12.71	11.19	11.47	11.81	11.75	9.57	10.21	9.59	12.05	13.1	11.79	12.19	11.6	10.42	5.92	6.66	7.02	NAC
105053877	3.18	3.51	3.61	3.8	5.03	4.72	2.65	3.07	2.77	4.19	3.19	3.64	9.37	7.82	8.52	1.6	1.33	1.26	NAC
105054039	0	0.07	0	0	0.07	0	0	0	0	0	0	0	0.07	0	0	0	0	0	NAC
105054186	0	0	0	0.06	0	0	0.96	0.8	0.81	0	0	0	0.06	0	0.12	0.25	0.48	0.49	NAC
105054253	10.74	13.77	13.76	9.46	8.79	9.34	4.31	5.43	5.3	13.54	14.67	13.67	9.35	8.94	9.46	2.74	2.36	2.72	NAC
105054488	6.81	5.18	5.85	2.43	1.64	2.15	0.09	0.05	0	9	9.56	9.9	2.77	2.18	2.31	0.42	0.41	0.55	NAC
105054944	44.07	52.81	51.4	59.63	62.66	60.53	74.65	76.23	75.62	54.24	53.52	53.86	54.36	57.97	57.91	32.85	37.71	35.64	NAC
105055179	0	0.05	0.05	0	0	0	0.04	0.14	0.09	0.05	0	0.05	0	0.09	0	0	0	0.04	NAC
105055620	45.63	48.24	47.6	56.7	56.48	56.08	80.9	77.1	77.61	52.2	51.02	48.89	56.37	53.43	57.57	78.2	76.93	76.4	NAC
105055697	0.96	0.76	0.74	0.65	0.79	1.15	0.62	0.59	1.03	0.75	0.7	1.24	0.91	1.43	0.96	0.05	0.26	0.11	NAC
105056230	33.29	35.99	36.95	38.13	33.73	33.6	46	46.53	52.28	41.41	37.81	37.75	72.29	66.17	68.23	34.97	35.48	33.87	NAC
105056634	6.69	5.69	5.6	3.58	3.64	2.95	48.35	48.42	46.06	7.01	7.26	7.79	4.33	5.76	4.47	35.73	36.08	36.23	NAC
105056744	0.21	0.43	0.22	0.09	0.06	0.1	0.15	0.21	0.15	0.3	0.21	0.3	0.21	0.14	0.24	0.12	0.12	0.03	NAC
105057259	41.96	41.97	41.49	12.9	14.04	11.38	0.5	0.57	0.52	41.49	40.49	41.72	56.68	57.26	53.22	0.94	1.06	1.48	NAC
105057261	0.32	0.38	0.49	0.65	0.73	0.63	21.79	23.4	22.7	0.51	0.47	0.65	1.9	1.65	1.52	53.33	54.94	54.5	NAC
105057262	41.34	45.59	47.06	27.5	26.52	23.86	17.9	17.89	17.78	53.8	57.99	54.85	40.42	42.2	41.21	19	19.83	21.08	NAC
105057977	21.93	21.39	21.43	29.88	30.02	30.11	70.64	73.3	73.41	21.73	20.29	21.45	36.98	39.3	37.79	70.94	79.09	78.96	NAC
105058561	0.94	0.96	0.77	1.08	0.59	0.53	10.47	10.2	10.45	1.16	0.95	1.04	0.77	0.58	1.2	19.45	18.74	18.49	NAC
105058562	0.09	0.05	0.19	0.12	0.28	0.16	11.38	11.46	12.31	0.23	0.24	0.18	0.19	0.17	0.58	53.35	54.93	52.78	NAC
105058868	0	0	0	0	0	0.08	0	0.08	0	0	0	0.08	0	0.07	0.07	0	0	0	NAC
105059077	37.85	40.8	40.73	41.84	41.38	41.17	66.23	66.03	69.03	42.32	42.11	43.98	43.73	42.74	41.5	46.03	45.04	44.99	NAC
105059296	0.13	0.13	0.13	0.51	0.33	0.05	0.04	0	0	0.17	0.08	0.3	0.25	0.52	0.21	0.04	0.12	0	NAC
105059501	0	0	0	0	0	0.06	0	0	0	0	0	0	0.05	0	0	0	0	0	NAC
105059551	52.21	55.14	53.86	48.99	53.03	52.88	52.4	53.71	51.68	60.8	59.88	57.55	51.59	47.95	51.62	42.7	43.69	43.09	NAC
105059692	0.13	0.13	0.07	0.07	0.33	0.07	0.06	0	0	0.13	0	0.13	0.13	0.19	0.2	0	0	0	NAC
105059815	0	0	0	0	0	0	0.75	0.71	0.67	0	0	0	0	0	0	12.48	12.1	10.9	NAC
105060531	0	0	0	0	0	0	0	0	0	0	0.05	0	0	0	0	0	0	0.05	NAC
105060954	30.69	35.87	36.5	39.31	40.66	42.55	16.72	17.25	17.83	36.68	36.96	37.73	47.11	47.51	45.95	8.76	8.8	9.21	NAC
105061407	10.4	10.84	8.29	1.28	1.06	1.22	0.12	0.13	0.19	10.97	13.99	10.67	1.14	1.4	0.82	0.06	0	0	NAC
105061462	29.86	29.44	26.39	8.15	7.34	6.89	0.18	0.18	0.18	31.77	29.91	29.89	17.33	18.34	18.71	0.22	0.06	0.06	NAC
105061547	0.23	0.17	0.06	0.06	0	0.06	0	0	0	0	0.34	0	0.23	0.05	0.17	0	0	0	NAC
109504859	0	0	0.06	0	0	0	0	0	0	0.05	0	0	0	0	0	0	0	0	NAC
109506358	0	0	0.06	0.18	0	0	0	0	0	0	0.12	0.12	0.17	0.17	0	0	0	0.06	NAC
114913486	0	0	0	0	0	0	0	0	0	0	0	0	0	0	0	0	0.05	0.05	NAC
114913670	0.52	0.26	0.68	0.13	0.57	0.07	0.66	1.1	0.66	0.63	0.39	0.26	0.33	0.5	0.58	0.07	0.06	0	NAC
114913757	0	0	0	0	0	0	0.03	0	0	0	0.03	0	0	0	0	0.03	0	0	NAC
114914136	0	0	0	0	0	0	0	0	0	0	0	0	0	0	0	0	0.2	0	NAC
105040207	16.07	17.31	16.91	19.45	17.62	20.07	21.79	21.13	20.37	18.36	16.86	19.13	16.59	15.66	17.87	15.61	15.17	16.43	DXS
105057845	33.04	34.05	38.11	66.78	66.99	66.81	13.74	14.32	14.27	36.15	36.75	36.39	58.49	62.25	58.14	7.63	8.93	8.22	DXS
105035100	6.48	7.21	6.71	5.43	5.68	6.18	0.45	0.44	0.4	6.67	7.69	7.3	3.74	3.85	4.29	0.24	0.24	0.41	DXS
105036717	12.94	11.19	11.85	13.19	16.01	15.66	10.83	12.4	11.43	12.43	12.48	12.01	12.01	14.38	14.11	9.15	8.48	10.98	DXR
105056285	9.26	9.96	10.36	12.17	11.38	10.1	9.05	9.4	9.29	11.86	10.59	10.17	10.87	10.9	11.66	6.55	8.29	8.31	DXR
105058728	2.4	2.67	1.88	3.76	3.74	4.1	2.81	2.55	2.52	1.93	2.71	2.53	4.24	4.64	4.93	9.71	8.32	8.88	DXR
105058894	17.62	17.38	17.41	28.82	28.91	31.57	51.66	50.18	53.29	14.09	14.58	15.16	32.83	31.38	33.03	67.42	70.58	69.9	PSY
105056650	16.32	19.7	18.69	45.37	47.19	45.83	161.71	166.05	167.89	17.81	17.92	17.55	58.48	58.91	57.89	164.06	187.25	192.23	PDS
105058237	3.54	3.81	3.87	5.46	5.03	5.58	4.95	5.31	5.35	3.58	4.28	4.02	3.43	3.64	3.53	2.63	2.24	2.72	ZEP
105046085	7.96	8.11	6.55	3.91	4.09	4.7	0.54	0.35	0.28	5.82	5.73	5.65	2.35	2.53	2.62	0.14	0.2	0	ZEP
105046802	0.1	0.05	0.03	0.34	0.28	0.29	0.92	0.72	0.81	0.21	0.21	0.26	0.43	0.37	0.33	4.58	4.13	3.95	NCED
105033850	18.5	20.02	18.11	10.68	9.43	10.02	5.69	6.34	5.85	19.93	19.58	19.35	9.35	11.69	9.87	11.27	10.26	9.39	CYP707A
105053512	0.09	0.09	0.03	0.09	0.06	0.03	10.16	9.88	8.81	0.03	0.06	0	0.89	0.83	0.92	16.43	16.38	15.42	CYP707A
