# Supplementary material for: Abscisic Acid Improves Linoleic Acid Accumulation Possibly by Promoting Expression of EgFAD2 and Other Fatty Acid Biosynthesis Genes in Oil Palm Mesocarp
Source: Front Plant Sci. 2021 Dec 3;12:748130. doi: 10.3389/fpls.2021.748130 (PMC8678531; doi:10.3389/fpls.2021.748130)
Supplement: Supplementary file 14 [file Table_9.xlsx]

## Sheet: CytoscapeInput-edges.txt大网络中与PY
supplementary table 9 Genes selected first neighbors with PYR in big WGCNA network
Gene ID	gene annotation
105059452	XP_006855719.1|5.8e-126|protein EXORDIUM-like 5 [Amborella trichopoda]
105058923	XP_010940309.1|0.0e+00|PREDICTED: cysteine-rich receptor-like protein kinase 2 [Elaeis guineensis]
105054574	XP_010934410.2|9.2e-130|PREDICTED: non-specific lipid-transfer protein-like protein At2g13820 isoform X1 [Elaeis guineensis]
105054237	XP_008783535.1|1.8e-175|flavanone 3-dioxygenase 2-like [Phoenix dactylifera]
105053882	XP_010933513.1|0.0e+00|PREDICTED: pyruvate kinase isozyme G, chloroplastic-like isoform X2 [Elaeis guineensis]
105052265	XP_010931326.1|6.0e-67|PREDICTED: uncharacterized protein LOC105052265 [Elaeis guineensis]
105050255	XP_010928510.1|1.1e-69|PREDICTED: uncharacterized protein LOC105050255 [Elaeis guineensis]
105048927	XP_010926726.1|4.3e-243|PREDICTED: triacylglycerol lipase 2 [Elaeis guineensis]
105048464	XP_010926074.1|0.0e+00|PREDICTED: auxilin-related protein 2-like [Elaeis guineensis]
105045608	XP_010922261.1|1.4e-78|PREDICTED: uncharacterized protein LOC105045608 [Elaeis guineensis]
105043615	XP_010919519.1|1.2e-78|PREDICTED: 14 kDa proline-rich protein DC2.15-like [Elaeis guineensis]
105043427	XP_010919271.1|1.6e-100|PREDICTED: uncharacterized protein LOC105043427 [Elaeis guineensis]
105041543	XP_019704684.1|7.0e-190|PREDICTED: probable pectate lyase 16 [Elaeis guineensis]
105040594	XP_008790008.1|7.6e-158|peroxidase P7-like [Phoenix dactylifera]
105040420	XP_010915232.1|3.8e-191|PREDICTED: auxin-responsive protein IAA6 isoform X1 [Elaeis guineensis]
105040364	XP_010915155.1|1.1e-159|PREDICTED: plant cysteine oxidase 2-like isoform X2 [Elaeis guineensis]
105038798	XP_026662998.1|9.9e-92|uncharacterized protein LOC103713734 [Phoenix dactylifera]
105037884	XP_010911802.1|2.6e-145|PREDICTED: uncharacterized protein LOC105037884 [Elaeis guineensis]
105036750	XP_008813474.1|2.2e-88|amino acid transporter AVT1C-like isoform X2 [Phoenix dactylifera]
105036383	XP_017698313.2|0.0e+00|uncharacterized protein LOC103707212 [Phoenix dactylifera]
105034924	XP_010908560.1|7.1e-136|PREDICTED: transcription factor bHLH51-like [Elaeis guineensis]
105034059	XP_019702422.1|0.0e+00|PREDICTED: putative E3 ubiquitin-protein ligase LIN-2 [Elaeis guineensis]
105041647	XP_010916917.1|1.0e-80|PREDICTED: heavy metal-associated isoprenylated plant protein 23-like [Elaeis guineensis]
105033296	XP_010906335.1|0.0e+00|PREDICTED: auxilin-like protein 1 [Elaeis guineensis]
105060818	XP_010942964.1|0.0e+00|PREDICTED: probable methyltransferase PMT28 isoform X2 [Elaeis guineensis]
105056718	XP_010937328.1|0.0e+00|PREDICTED: probable lipoxygenase 6 [Elaeis guineensis]
105052363	XP_010931451.1|7.4e-224|PREDICTED: transcription factor MYB35-like [Elaeis guineensis]
105048187	XP_010925708.1|3.5e-59|PREDICTED: cysteine proteinase inhibitor 1-like [Elaeis guineensis]
105047614	XP_010924914.1|7.1e-191|PREDICTED: B2 protein [Elaeis guineensis]
105047044	XP_008791228.1|8.8e-147|AP2/ERF and B3 domain-containing transcription factor RAV1 [Phoenix dactylifera]
105040704	XP_008783846.1|0.0e+00|endoglucanase 19-like [Phoenix dactylifera]
105039782	XP_019710156.1|2.6e-61|PREDICTED: LOW QUALITY PROTEIN: cytochrome B5-like protein [Elaeis guineensis]
105039651	XP_010914168.1|4.5e-238|PREDICTED: rust resistance kinase Lr10-like [Elaeis guineensis]
105035564	XP_010909459.1|9.7e-46|PREDICTED: early nodulin-93 [Elaeis guineensis]
105033120	XP_010906085.1|4.6e-298|PREDICTED: protein DETOXIFICATION 42-like [Elaeis guineensis]
109504800	XP_019709820.1|3.2e-58|PREDICTED: gibberellin-regulated protein 1-like [Elaeis guineensis]
105056236	XP_010936666.1|3.0e-85|PREDICTED: bZIP transcription factor 11-like [Elaeis guineensis]
105050434	XP_010928757.1|0.0e+00|PREDICTED: LRR receptor-like serine/threonine-protein kinase GSO1 [Elaeis guineensis]
105055741	XP_010936005.1|3.0e-173|PREDICTED: chitinase 2-like [Elaeis guineensis]
105047965	XP_010925427.1|1.8e-172|PREDICTED: 1-aminocyclopropane-1-carboxylate oxidase 1 [Elaeis guineensis]
105046088	XP_010922886.1|1.7e-42|PREDICTED: uncharacterized protein LOC105046088 isoform X1 [Elaeis guineensis]
105043911	XP_019705313.1|8.7e-183|PREDICTED: transcription factor bHLH71-like isoform X1 [Elaeis guineensis]
105037839	XP_010911760.1|7.8e-223|PREDICTED: stearoyl-[acyl-carrier-protein] 9-desaturase 1, chloroplastic [Elaeis guineensis]
105034579	XP_010908094.1|2.2e-53|PREDICTED: uncharacterized protein LOC105034579 [Elaeis guineensis]
105032833	XP_010905710.1|5.3e-151|PREDICTED: myb-related protein MYBAS2-like isoform X1 [Elaeis guineensis]
105049067	XP_010926905.1|0.0e+00|PREDICTED: LRR receptor-like serine/threonine-protein kinase FLS2 [Elaeis guineensis]
105043236	XP_010919007.1|1.9e-308|PREDICTED: uncharacterized calcium-binding protein At1g02270-like isoform X1 [Elaeis guineensis]
